# Supplementary material for: Neurofilament accumulation disrupts autophagy in giant axonal neuropathy
Source: JCI Insight. 2025 Mar 10;10(5):e177999. doi: 10.1172/jci.insight.177999 (PMC11949051; doi:10.1172/jci.insight.177999)
Supplement: Supplemental data [file jciinsight-10-177999-s053.xlsx]

## Sheet: Table_S1a Identified Proteins
Description	Accession	Exp. q-value	Sum PEP Score	Coverage [%]	# Peptides	# PSMs	# Unique Peptides	# AAs	MW [kDa]	calc. pI	Score Sequest HT: Sequest HT	Abundance Ratio: (shGAN) / (Scramble)	Log Fold Change: (shGAN) / (Scramble)	Abundance Ratio Adj. P-Value: (shGAN) / (Scramble)	Abundance Ratio Variability [%]: (shGAN) / (Scramble)	Abundances (Grouped): shGAN	Abundances (Grouped): Scramble	Abundances (Grouped) CV [%]: shGAN	Abundances (Grouped) CV [%]: Scramble	shGAN DRG1124 (Light)	ShGAN DRG1207 (Heavy)	shGAN DRG1204 (Light)	ShGAN DRG1211 (Heavy)	Scramble DRG1124 (Heavy)	Scramble DRG1207 (Light)	Scramble DRG1204 (Heavy)	Scramble DRG1211 (Light)	Modifications
(E3-independent) E2 ubiquitin-conjugating enzyme UBE2O OS=Mus musculus OX=10090 GN=Ube2o PE=1 SV=3	Q6ZPJ3	0	21.036	5	4	12	4	1288	140.7	5.06	22.96	1.393	0.478195	0.602986	83.05	127.8	72.2	52.58	93.92	Peak Found	High	Peak Found	High	Peak Found	High	Peak Found	High
[F-actin]-monooxygenase MICAL1 OS=Mus musculus OX=10090 GN=Mical1 PE=1 SV=1	Q8VDP3	0	9.315	4	3	6	3	1048	116.7	6.05	9.77	1.272	0.347099	0.79162	79.95	109.9	90.1	42.17	46.25	Not Found	High	High	High	Not Found	Peak Found	Peak Found	Peak Found
[F-actin]-monooxygenase MICAL3 OS=Mus musculus OX=10090 GN=Mical3 PE=1 SV=2	Q8CJ19	0	19.83	2	3	35	3	1993	223.6	5.47	82.52	0.866	-0.207561	0.89325	41.1	96.3	103.7	53.62	48.55	High	High	High	High	High	High	High	High
[Protein ADP-ribosylarginine] hydrolase OS=Mus musculus OX=10090 GN=Adprh PE=1 SV=1	P54923	0	63.697	23	4	56	4	362	40	5.76	135.16	0.821	-0.284546	0.372107	72.71	90	110	39.98	50.49	High	High	High	High	High	High	High	High
[Pyruvate dehydrogenase (acetyl-transferring)] kinase isozyme 3, mitochondrial OS=Mus musculus OX=10090 GN=Pdk3 PE=1 SV=1	Q922H2	0	7.965	8	2	4	2	415	47.9	8.82	11.58	0.914	-0.129734	0.991029	0	95.5	104.5			Not Found	Not Found	High	Not Found	Not Found	Not Found	High	High
[Pyruvate dehydrogenase [acetyl-transferring]]-phosphatase 1, mitochondrial OS=Mus musculus OX=10090 GN=Pdp1 PE=1 SV=1	Q3UV70	0	6.447	5	2	3	2	538	61.1	6.67	5.62	1.229	0.297485	0.764831	76.45	123.1	76.9	50.54	76.06	Peak Found	Peak Found	Peak Found	High	Not Found	Peak Found	High	Peak Found
1,4-alpha-glucan-branching enzyme OS=Mus musculus OX=10090 GN=Gbe1 PE=1 SV=1	Q9D6Y9	0	13.893	5	3	11	3	702	80.3	6.43	21.54	1.241	0.311503	0.877724	69.18	81	119	124.46	118.76	High	Peak Found	High	Peak Found	High	Not Found	Not Found	Peak Found
1,5-anhydro-D-fructose reductase OS=Mus musculus OX=10090 GN=Akr1e2 PE=1 SV=1	Q9DCT1	0	10.322	8	2	13	2	301	34.4	7.33	23.56	0.912	-0.132894	0.976368	74.67	95.4	104.6	55.55	44.62	High	High	High	Peak Found	High	High	Peak Found	High	Acetyl [N-Term]
10 kDa heat shock protein, mitochondrial OS=Mus musculus OX=10090 GN=Hspe1 PE=1 SV=2	Q64433	0	39.601	25	2	110	2	102	11	8.35	205.01	1.031	0.0440443	0.95053	50.81	93.8	106.2	68.21	65.02	High	High	High	High	High	High	High	High
116 kDa U5 small nuclear ribonucleoprotein component OS=Mus musculus OX=10090 GN=Eftud2 PE=1 SV=1	O08810	0	185.221	33	19	172	19	971	109.3	5	431.94	1.069	0.0962619	0.882907	68.92	102.8	97.2	35.97	41.79	High	High	High	High	High	High	High	High
14 kDa phosphohistidine phosphatase OS=Mus musculus OX=10090 GN=Phpt1 PE=1 SV=1	Q9DAK9	0	20.242	22	3	91	3	124	14	5.53	200.91	0.918	-0.123434	0.89325	75.91	109	91	57.43	53.82	High	High	High	High	High	High	High	High
14-3-3 protein beta/alpha OS=Mus musculus OX=10090 GN=Ywhab PE=1 SV=3	Q9CQV8	0	232.799	54	13	376	9	246	28.1	4.83	893.17	1.007	0.0100637	0.991163	82.16	94.8	105.2	43.24	38.53	High	High	High	High	High	High	High	High
14-3-3 protein epsilon OS=Mus musculus OX=10090 GN=Ywhae PE=1 SV=1	P62259	0	274.086	68	15	668	13	255	29.2	4.74	1557.58	1.051	0.0717627	0.89325	93.25	97.5	102.5	43.05	46.13	High	High	High	High	High	High	High	High	Acetyl [N-Term]
14-3-3 protein eta OS=Mus musculus OX=10090 GN=Ywhah PE=1 SV=2	P68510	0	264.528	53	12	371	9	246	28.2	4.89	876.33	1.079	0.109695	0.788468	76.59	101	99	34.55	39.22	High	High	High	High	High	High	High	High
14-3-3 protein gamma OS=Mus musculus OX=10090 GN=Ywhag PE=1 SV=2	P61982	0	173.21	53	11	262	7	247	28.3	4.89	566.4	1.038	0.0538064	0.947492	68.86	109.3	90.7	17.61	35.96	High	High	High	High	High	High	High	High
14-3-3 protein theta OS=Mus musculus OX=10090 GN=Ywhaq PE=1 SV=1	P68254	0	237.11	55	14	371	12	245	27.8	4.78	871.3	0.929	-0.106249	0.868661	79.5	104.6	95.4	24.25	25.57	High	High	High	High	High	High	High	High
14-3-3 protein zeta/delta OS=Mus musculus OX=10090 GN=Ywhaz PE=1 SV=1	P63101	0	323.673	60	18	627	15	245	27.8	4.79	1507.53	0.914	-0.129734	0.805819	73.85	97.2	102.8	18.39	24.76	High	High	High	High	High	High	High	High
182 kDa tankyrase-1-binding protein OS=Mus musculus OX=10090 GN=Tnks1bp1 PE=1 SV=2	P58871	0	153.245	19	19	185	19	1720	181.7	4.88	435.07	0.957	-0.0634092	0.959795	89.4	92.9	107.1	42.2	42.86	High	High	High	High	High	High	High	High
1-phosphatidylinositol 4,5-bisphosphate phosphodiesterase beta-3 OS=Mus musculus OX=10090 GN=Plcb3 PE=1 SV=2	P51432	0	57.765	9	7	42	7	1234	139.4	5.94	91.89	0.706	-0.50226	0.806429	44.21	130.1	69.9	94.1	118.65	High	High	High	High	High	High	High	High
1-phosphatidylinositol 4,5-bisphosphate phosphodiesterase delta-1 OS=Mus musculus OX=10090 GN=Plcd1 PE=1 SV=2	Q8R3B1	0	138.023	15	7	189	7	756	85.8	6.21	522.95	1.065	0.0908534	0.857109	62.63	100.4	99.6	25.2	11.52	High	High	High	High	High	High	High	High
1-phosphatidylinositol 4,5-bisphosphate phosphodiesterase delta-3 OS=Mus musculus OX=10090 GN=Plcd3 PE=1 SV=2	Q8K2J0	0	12.055	6	3	7	3	785	88.6	6.83	20.14									Not Found	High	High	High	Peak Found	Not Found	Peak Found	High
1-phosphatidylinositol 4,5-bisphosphate phosphodiesterase gamma-1 OS=Mus musculus OX=10090 GN=Plcg1 PE=1 SV=2	Q62077	0	50.254	9	7	31	7	1302	149.6	5.8	60.76	0.92	-0.120294	0.968806	79.8	98.6	101.4	59.8	68.84	High	High	High	High	High	High	High	High
1-phosphatidylinositol 4,5-bisphosphate phosphodiesterase gamma-2 OS=Mus musculus OX=10090 GN=Plcg2 PE=1 SV=1	Q8CIH5	0	29.581	6	4	19	4	1265	147.5	6.77	55.88	1.32	0.400538	0.859687	108.77	113.8	86.2	76.81	135.65	High	High	High	High	High	High	Peak Found	Peak Found
2',3'-cyclic-nucleotide 3'-phosphodiesterase OS=Mus musculus OX=10090 GN=Cnp PE=1 SV=3	P16330	0	35.904	8	3	53	3	420	47.1	8.97	58.15	2.909	1.54052	0.0378886	99.42	56.9	143.1	138.22		High	Not Found	High	Peak Found	Peak Found	Not Found	Peak Found	Peak Found
2,4-dienoyl-CoA reductase, mitochondrial OS=Mus musculus OX=10090 GN=Decr1 PE=1 SV=1	Q9CQ62	0	108.361	27	9	75	9	335	36.2	8.95	189.84	0.821	-0.284546	0.54062	59.42	99.5	100.5	78.27	88.85	High	High	High	High	High	High	High	High
2',5'-phosphodiesterase 12 OS=Mus musculus OX=10090 GN=Pde12 PE=1 SV=2	Q3TIU4	0	17.967	8	3	6	3	608	67.5	6.92	10.64									High	High	High	Peak Found	High	High	Not Found	Not Found
26S proteasome non-ATPase regulatory subunit 1 OS=Mus musculus OX=10090 GN=Psmd1 PE=1 SV=1	Q3TXS7	0	161.616	28	17	162	17	953	105.7	5.39	310.65	1.003	0.00432161	0.995586	77.11	95.4	104.6	55.64	60.75	High	High	High	High	High	High	High	High	Acetyl [N-Term]
26S proteasome non-ATPase regulatory subunit 11 OS=Mus musculus OX=10090 GN=Psmd11 PE=1 SV=3	Q8BG32	0	103.272	26	8	158	8	422	47.4	6.48	437.67	0.92	-0.120294	0.835501	56.14	102.2	97.8	52.39	53.77	High	High	High	High	High	High	High	High
26S proteasome non-ATPase regulatory subunit 12 OS=Mus musculus OX=10090 GN=Psmd12 PE=1 SV=4	Q9D8W5	0	146.448	23	9	209	9	456	52.9	7.06	485.55	0.995	-0.00723157	0.995586	90.71	107.9	92.1	68.59	54.64	High	High	High	High	High	High	High	High
26S proteasome non-ATPase regulatory subunit 13 OS=Mus musculus OX=10090 GN=Psmd13 PE=1 SV=1	Q9WVJ2	0	39.666	27	6	42	6	376	42.8	5.71	60.48	0.998	-0.00288828	0.995586	99.71	110.3	89.7	71.49	83.01	High	High	Peak Found	High	High	High	Peak Found	High
26S proteasome non-ATPase regulatory subunit 14 OS=Mus musculus OX=10090 GN=Psmd14 PE=1 SV=2	O35593	0	21.067	26	3	13	3	310	34.6	6.52	35.72	1.329	0.410341	0.851237	87.2	127.2	72.8	125.39	125.34	Not Found	High	High	High	Not Found	High	High	High
26S proteasome non-ATPase regulatory subunit 2 OS=Mus musculus OX=10090 GN=Psmd2 PE=1 SV=1	Q8VDM4	0	113.827	18	10	46	10	908	100.1	5.17	139.76	1.048	0.0676387	0.948607	72.03	103.3	96.7	41.95	43.29	High	High	High	High	Peak Found	High	High	High
26S proteasome non-ATPase regulatory subunit 3 OS=Mus musculus OX=10090 GN=Psmd3 PE=1 SV=3	P14685	0	110.119	22	9	106	9	530	60.7	8.44	233.3	1.16	0.214125	0.387227	82.89	108.4	91.6	29.1	31.6	High	High	High	High	High	High	High	High
26S proteasome non-ATPase regulatory subunit 4 OS=Mus musculus OX=10090 GN=Psmd4 PE=1 SV=1	O35226	0	116.629	28	7	142	2	376	40.7	4.79	357.47	1.014	0.0200577	0.976368	85.1	104.2	95.8	16.91	20.45	High	High	High	High	High	High	High	High
26S proteasome non-ATPase regulatory subunit 5 OS=Mus musculus OX=10090 GN=Psmd5 PE=1 SV=4	Q8BJY1	0	98.35	25	7	134	7	504	55.9	5.21	379.02	0.881	-0.182786	0.756834	52.43	91.7	108.3	30.49	42.83	High	High	High	High	High	High	High	High
26S proteasome non-ATPase regulatory subunit 6 OS=Mus musculus OX=10090 GN=Psmd6 PE=1 SV=1	Q99JI4	0	122.92	30	10	97	10	389	45.5	5.52	234	1.16	0.214125	0.625674	68.33	109.1	90.9	61.84	64.84	High	High	High	High	Peak Found	High	High	High
26S proteasome non-ATPase regulatory subunit 7 OS=Mus musculus OX=10090 GN=Psmd7 PE=1 SV=2	P26516	0	59.809	20	3	42	3	321	36.5	6.77	116.09	1.006	0.00863031	0.991386	109.8	108	92	65.46	13.06	Peak Found	High	High	High	Not Found	High	High	High
26S proteasome non-ATPase regulatory subunit 8 OS=Mus musculus OX=10090 GN=Psmd8 PE=1 SV=2	Q9CX56	0	23.667	7	2	13	2	353	39.9	9.58	26.75	1.151	0.202888	0.91061	130.65	129.7	70.3	90.12	100.04	Peak Found	High	Peak Found	High	Peak Found	High	Peak Found	High
26S proteasome non-ATPase regulatory subunit 9 OS=Mus musculus OX=10090 GN=Psmd9 PE=1 SV=1	Q9CR00	0	25.248	13	2	35	2	222	24.7	6.43	89.02	0.823	-0.281036	0.820983	82.55	84.9	115.1	92.26	80.69	High	High	High	High	High	High	High	High
26S proteasome regulatory subunit 10B OS=Mus musculus OX=10090 GN=Psmc6 PE=1 SV=1	P62334	0	130.885	45	12	192	12	389	44.1	7.49	497.39	1.015	0.0214797	0.976368	62.66	98.6	101.4	40.51	36.78	High	High	High	High	High	High	High	High
26S proteasome regulatory subunit 4 OS=Mus musculus OX=10090 GN=Psmc1 PE=1 SV=1	P62192	0	186.127	26	10	194	10	440	49.2	6.21	564.4	1.085	0.117695	0.768273	75.67	104.5	95.5	18.12	15.17	High	High	High	High	High	High	High	High
26S proteasome regulatory subunit 6A OS=Mus musculus OX=10090 GN=Psmc3 PE=1 SV=2	O88685	0	271.192	52	17	331	17	442	49.5	5.19	850.53	1.01	0.0143553	0.98764	92.9	103.6	96.4	22.06	33.42	High	High	High	High	High	High	High	High	Acetyl [N-Term]
26S proteasome regulatory subunit 6B OS=Mus musculus OX=10090 GN=Psmc4 PE=1 SV=2	P54775	0	232.756	37	10	333	10	418	47.4	5.21	904.34	0.946	-0.0800879	0.929174	67.58	97.9	102.1	9.06	15.71	High	High	High	High	High	High	High	High	Acetyl [N-Term]
26S proteasome regulatory subunit 7 OS=Mus musculus OX=10090 GN=Psmc2 PE=1 SV=5	P46471	0	154.618	37	13	212	13	433	48.6	5.95	562.22	1.027	0.0384362	0.959795	83.28	101.7	98.3	47.57	43.5	High	High	High	High	High	High	High	High
26S proteasome regulatory subunit 8 OS=Mus musculus OX=10090 GN=Psmc5 PE=1 SV=1	P62196	0	177.402	35	11	207	11	406	45.6	7.55	609.1	0.956	-0.0649175	0.959795	52.42	100.6	99.4	33.41	44.18	High	High	High	High	High	High	High	High
28 kDa heat- and acid-stable phosphoprotein OS=Mus musculus OX=10090 GN=Pdap1 PE=1 SV=1	Q3UHX2	0	62.262	22	6	118	6	181	20.6	7.39	254.64	0.905	-0.14401	0.923494	80.69	96.2	103.8	69.9	63.68	High	High	High	High	High	High	High	High
28S ribosomal protein S23, mitochondrial OS=Mus musculus OX=10090 GN=Mrps23 PE=1 SV=1	Q8VE22	0	10.062	20	2	5	2	177	20.3	8.59	7.7	0.851	-0.232769	0.930533	42.83	92	108	52.74	25.17	High	High	Peak Found	High	Not Found	Peak Found	Peak Found	High
28S ribosomal protein S26, mitochondrial OS=Mus musculus OX=10090 GN=Mrps26 PE=1 SV=1	Q80ZS3	0	10.97	10	2	7	2	200	23.4	9.96	4.88	1.067	0.0935602	0.983877	56.43	100.4	99.6	22.1	13.06	Not Found	High	Peak Found	Peak Found	Not Found	Peak Found	Not Found	High
28S ribosomal protein S27, mitochondrial OS=Mus musculus OX=10090 GN=Mrps27 PE=1 SV=2	Q8BK72	0	39.5	15	5	62	5	415	47.7	5.5	123.87	0.833	-0.263612	0.643155	47.39	96.2	103.8	26.72	38.05	High	High	High	High	High	High	High	High
28S ribosomal protein S30, mitochondrial OS=Mus musculus OX=10090 GN=Mrps30 PE=1 SV=1	Q9D0G0	0	8.295	5	2	5	2	442	49.9	9.38	10.87									Not Found	High	Not Found	High	Not Found	Not Found	Not Found	Not Found
28S ribosomal protein S9, mitochondrial OS=Mus musculus OX=10090 GN=Mrps9 PE=1 SV=3	Q9D7N3	0	17.681	7	2	13	2	390	44.9	8.81	27.68									Not Found	High	Not Found	High	High	High	Not Found	High
2-amino-3-ketobutyrate coenzyme A ligase, mitochondrial OS=Mus musculus OX=10090 GN=Gcat PE=1 SV=2	O88986	0	81.528	17	4	73	4	416	44.9	7.33	210.88	0.845	-0.242977	0.858963	44.52	95.3	104.7	40.34	31.54	High	High	High	High	Not Found	High	High	High
2-oxoglutarate dehydrogenase, mitochondrial OS=Mus musculus OX=10090 GN=Ogdh PE=1 SV=3	Q60597	0	112.757	19	14	129	14	1023	116.4	6.83	275.23	1.235	0.304511	0.146472	74.96	100.8	99.2	70.07	54.37	High	High	High	High	High	High	High	High
2-oxoisovalerate dehydrogenase subunit alpha, mitochondrial OS=Mus musculus OX=10090 GN=Bckdha PE=1 SV=1	P50136	0	20.948	12	3	26	3	442	50.3	8.06	49.99	1.319	0.399445	0.705155	102.42	119.7	80.3	117.97	115.13	High	High	High	High	High	High	Peak Found	High
3'(2'),5'-bisphosphate nucleotidase 1 OS=Mus musculus OX=10090 GN=Bpnt1 PE=1 SV=2	Q9Z0S1	0	23.82	20	4	8	4	308	33.2	5.82	20.46	1.218	0.284514	0.91124	133.1	133.2	66.8	86.06	73.65	Peak Found	High	High	High	Peak Found	High	High	Peak Found
3'-5' RNA helicase YTHDC2 OS=Mus musculus OX=10090 GN=Ythdc2 PE=1 SV=1	B2RR83	0.001	4.494	2	2	3	2	1445	161	8.51	7.87	2.06	1.04264	0.162052	87.49	134.6	65.4		71.87	Not Found	High	High	Peak Found	Not Found	Peak Found	Not Found	Peak Found
39S ribosomal protein L13, mitochondrial OS=Mus musculus OX=10090 GN=Mrpl13 PE=1 SV=1	Q9D1P0	0	5.716	17	2	7	2	178	20.7	9.35	11.84									Not Found	High	High	Peak Found	Not Found	High	Peak Found	High
39S ribosomal protein L14, mitochondrial OS=Mus musculus OX=10090 GN=Mrpl14 PE=1 SV=1	Q9D1I6	0	16.456	19	2	13	2	145	15.9	10.99	26.03									Not Found	High	Not Found	High	High	Not Found	Peak Found	High
39S ribosomal protein L15, mitochondrial OS=Mus musculus OX=10090 GN=Mrpl15 PE=1 SV=1	Q9CPR5	0	22.247	11	2	10	2	295	33.5	10.07	20.41									High	High	Peak Found	High	Not Found	High	Not Found	High
39S ribosomal protein L24, mitochondrial OS=Mus musculus OX=10090 GN=Mrpl24 PE=1 SV=1	Q9CQ06	0	30.327	9	3	19	3	216	24.9	9.5	48.18	0.551	-0.859876	0.0649209	35.09	98	102	77.23	67.61	Peak Found	High	Peak Found	High	Not Found	High	High	High
3-hydroxyacyl-CoA dehydrogenase type-2 OS=Mus musculus OX=10090 GN=Hsd17b10 PE=1 SV=4	O08756	0	73.511	42	7	42	7	261	27.4	8.41	89.05	0.775	-0.367732	0.657543	40	94.9	105.1	12.83	29.4	High	High	High	High	High	High	Peak Found	High
3-hydroxyisobutyrate dehydrogenase, mitochondrial OS=Mus musculus OX=10090 GN=Hibadh PE=1 SV=1	Q99L13	0	14.785	9	3	22	3	335	35.4	8.13	47.6	1.04	0.0565835	0.968806	32.99	101.7	98.3	21.73	32.3	High	High	High	High	High	High	High	High
3-hydroxyisobutyryl-CoA hydrolase, mitochondrial OS=Mus musculus OX=10090 GN=Hibch PE=1 SV=1	Q8QZS1	0	36.412	19	7	47	7	385	43	8.06	101.13	0.971	-0.0424568	0.995717	59.54	101.6	98.4	49.94	62.01	High	High	High	High	High	High	High	High
3-ketoacyl-CoA thiolase A, peroxisomal OS=Mus musculus OX=10090 GN=Acaa1a PE=1 SV=1	Q921H8	0	143.243	51	12	133	12	424	43.9	8.44	366.81	0.938	-0.0923402	0.93272	87.98	104.9	95.1	40.91	63.22	High	High	High	High	High	High	High	High
3-ketoacyl-CoA thiolase, mitochondrial OS=Mus musculus OX=10090 GN=Acaa2 PE=1 SV=3	Q8BWT1	0	332.346	52	13	411	13	397	41.8	8.09	1145.15	0.964	-0.0528949	0.968806	70.43	99.5	100.5	20.3	15.95	High	High	High	High	High	High	High	High
3-keto-steroid reductase OS=Mus musculus OX=10090 GN=Hsd17b7 PE=1 SV=1	O88736	0	14.074	9	2	23	2	334	37.3	6.73	45.52	1.109	0.149259	0.894388	101.67	104.1	95.9	75.6	70.7	High	High	High	High	High	High	High	High
3-mercaptopyruvate sulfurtransferase OS=Mus musculus OX=10090 GN=Mpst PE=1 SV=4	Q99J99	0	45.633	19	4	36	4	297	33.1	6.47	78.12	1	0	0.995586	101.51	94.6	105.4	26.63	17.06	High	High	High	High	Peak Found	High	High	High
40S ribosomal protein S10 OS=Mus musculus OX=10090 GN=Rps10 PE=1 SV=1	P63325	0	50.259	43	7	81	7	165	18.9	10.15	159.34	1.033	0.0468403	0.941778	106.29	94.6	105.4	90.85	89.7	High	High	High	High	High	High	High	High
40S ribosomal protein S12 OS=Mus musculus OX=10090 GN=Rps12 PE=1 SV=2	P63323	0	75.052	42	7	119	7	132	14.5	7.24	219.18	0.978	-0.0320936	0.995586	73.48	101.4	98.6	38.42	51.79	High	High	High	High	High	High	High	High
40S ribosomal protein S13 OS=Mus musculus OX=10090 GN=Rps13 PE=1 SV=2	P62301	0	59.37	28	6	37	6	151	17.2	10.54	75.73	1.01	0.0143553	0.9922	96.11	109.1	90.9	81.33	80.31	Peak Found	High	High	High	Peak Found	High	High	High
40S ribosomal protein S14 OS=Mus musculus OX=10090 GN=Rps14 PE=1 SV=3	P62264	0	68.209	15	3	89	3	151	16.3	10.05	206.15	0.925	-0.112475	0.895648	47.69	96.8	103.2	27.32	44.07	High	High	High	High	High	High	High	High
40S ribosomal protein S15 OS=Mus musculus OX=10090 GN=Rps15 PE=1 SV=2	P62843	0	74.541	28	2	145	2	145	17	10.39	349.62	0.806	-0.311148	0.592417	50.25	104	96	46.33	81.65	Not Found	High	High	High	Peak Found	High	High	High
40S ribosomal protein S15a OS=Mus musculus OX=10090 GN=Rps15a PE=1 SV=2	P62245	0	11.686	18	2	4	2	130	14.8	10.13	8.74	1.051	0.0717627	0.966742	20.03	106.9	93.1	73.08	80.37	Not Found	High	Peak Found	Peak Found	Not Found	High	High	Peak Found
40S ribosomal protein S16 OS=Mus musculus OX=10090 GN=Rps16 PE=1 SV=4	P14131	0	21.788	14	3	34	3	146	16.4	10.21	26.71	0.713	-0.488026	0.283906	54.09	91.1	108.9	67.32	37.4	High	High	High	High	High	High	High	High
40S ribosomal protein S17 OS=Mus musculus OX=10090 GN=Rps17 PE=1 SV=2	P63276	0	163.088	36	5	207	5	135	15.5	9.85	540.41	1.017	0.0243197	0.971905	73.72	100.4	99.6	63.61	60.84	High	High	High	High	High	High	High	High
40S ribosomal protein S18 OS=Mus musculus OX=10090 GN=Rps18 PE=1 SV=3	P62270	0	35.623	39	6	45	6	152	17.7	10.99	72.87	0.924	-0.114035	0.955075	51.7	98.3	101.7	49.89	52.06	High	High	High	High	High	High	High	High
40S ribosomal protein S19 OS=Mus musculus OX=10090 GN=Rps19 PE=1 SV=3	Q9CZX8	0	38.069	24	4	48	4	145	16.1	10.4	88.68	0.955	-0.0664274	0.962674	66.45	96.2	103.8	26.11	35.78	High	High	High	High	High	High	High	High
40S ribosomal protein S2 OS=Mus musculus OX=10090 GN=Rps2 PE=1 SV=3	P25444	0	79.649	24	7	180	7	293	31.2	10.24	429	1.001	0.00144197	0.995586	93.08	92.8	107.2	19.78	32.63	High	High	High	High	High	High	High	High
40S ribosomal protein S21 OS=Mus musculus OX=10090 GN=Rps21 PE=1 SV=1	Q9CQR2	0	116.031	47	5	298	5	83	9.1	8.51	668.2	1.061	0.0854247	0.857109	69.43	99.1	100.9	36.72	30.71	High	High	High	High	High	High	High	High	Acetyl [N-Term]
40S ribosomal protein S23 OS=Mus musculus OX=10090 GN=Rps23 PE=1 SV=3	P62267	0	19.433	27	2	21	2	143	15.8	10.49	55	1.01	0.0143553	0.994562	37.56	97.7	102.3	38.6	42.87	High	High	High	High	High	High	High	High
40S ribosomal protein S24 OS=Mus musculus OX=10090 GN=Rps24 PE=1 SV=1	P62849	0	20.781	20	2	39	2	133	15.4	10.78	84.36	1.07	0.0976108	0.930533	88.34	101.4	98.6	106.51	106.31	High	High	High	High	Peak Found	High	High	High
40S ribosomal protein S25 OS=Mus musculus OX=10090 GN=Rps25 PE=1 SV=1	P62852	0	15.497	20	3	9	3	125	13.7	10.11	15.97	0.867	-0.205896	0.95053	13.81	39	161	147.74	107.99	High	Peak Found	High	Peak Found	Not Found	Not Found	High	Peak Found
40S ribosomal protein S28 OS=Mus musculus OX=10090 GN=Rps28 PE=1 SV=1	P62858	0	60.106	61	6	105	6	69	7.8	10.7	219.03	0.936	-0.0954196	0.893756	88.71	99.4	100.6	52.43	50.2	High	High	High	High	High	High	High	High
40S ribosomal protein S3 OS=Mus musculus OX=10090 GN=Rps3 PE=1 SV=1	P62908	0	84.419	38	8	114	8	243	26.7	9.66	228.53	1.08	0.111031	0.784755	102.63	101.1	98.9	61.21	67.14	High	High	High	High	High	High	High	High
40S ribosomal protein S3a OS=Mus musculus OX=10090 GN=Rps3a PE=1 SV=3	P97351	0	84.632	27	6	93	6	264	29.9	9.73	265.02	0.82	-0.286304	0.212415	61.17	102.5	97.5	81.4	85.56	High	High	High	High	High	High	High	High
40S ribosomal protein S4, X isoform OS=Mus musculus OX=10090 GN=Rps4x PE=1 SV=2	P62702	0	128.848	31	9	166	9	263	29.6	10.15	439.11	0.963	-0.0543923	0.96307	81.34	99.5	100.5	46.53	58.66	High	High	High	High	High	High	High	High
40S ribosomal protein S5 OS=Mus musculus OX=10090 GN=Rps5 PE=1 SV=3	P97461	0	79.886	28	5	107	5	204	22.9	9.72	324.07	0.898	-0.155213	0.745942	69.91	97.6	102.4	20.15	19.66	High	High	High	High	High	High	High	High	Acetyl [N-Term]
40S ribosomal protein S6 OS=Mus musculus OX=10090 GN=Rps6 PE=1 SV=1	P62754	0	93.923	19	5	115	5	249	28.7	10.84	296.68	1.006	0.00863031	0.991386	51.96	98.7	101.3	18.28	19.59	High	High	High	High	High	High	High	High
40S ribosomal protein S7 OS=Mus musculus OX=10090 GN=Rps7 PE=2 SV=1	P62082	0	83.347	51	8	95	8	194	22.1	10.1	190.43	1.081	0.112367	0.815986	106.7	91.5	108.5	70.84	61.81	High	High	High	High	Peak Found	High	High	High
40S ribosomal protein S8 OS=Mus musculus OX=10090 GN=Rps8 PE=1 SV=2	P62242	0	98.455	47	8	151	8	208	24.2	10.32	420.28	1.043	0.0607392	0.908643	74.04	99.3	100.7	24.68	23.09	High	High	High	High	High	High	High	High
40S ribosomal protein S9 OS=Mus musculus OX=10090 GN=Rps9 PE=1 SV=3	Q6ZWN5	0	20.965	11	2	15	2	194	22.6	10.65	20.98	0.979	-0.0306192	0.991386	126.34	106.5	93.5	86.85	85.18	Peak Found	High	Peak Found	High	High	High	Peak Found	High
40S ribosomal protein SA OS=Mus musculus OX=10090 GN=Rpsa PE=1 SV=4	P14206	0	93.375	30	5	151	5	295	32.8	4.87	435.83	0.991	-0.013043	0.9999	81.37	99.6	100.4	41.98	43.32	High	High	High	High	High	High	High	High
4-aminobutyrate aminotransferase, mitochondrial OS=Mus musculus OX=10090 GN=Abat PE=1 SV=1	P61922	0	16.797	9	3	11	3	500	56.4	8.09	26.4	0.958	-0.0619024	0.995586	108.17	97.9	102.1	93.42		High	High	High	Peak Found	Not Found	High	Peak Found	Peak Found
4F2 cell-surface antigen heavy chain OS=Mus musculus OX=10090 GN=Slc3a2 PE=1 SV=1	P10852	0	135.62	26	11	146	11	526	58.3	5.91	415.98	0.922	-0.117161	0.84443	105.57	98.9	101.1	44.78	38.34	High	High	High	High	High	High	High	High
4-trimethylaminobutyraldehyde dehydrogenase OS=Mus musculus OX=10090 GN=Aldh9a1 PE=1 SV=1	Q9JLJ2	0	88.716	24	9	100	9	494	53.5	6.98	244.67	0.972	-0.0409718	0.991386	76.39	98.3	101.7	26.9	31.06	High	High	High	High	High	High	High	High
5'(3')-deoxyribonucleotidase, cytosolic type OS=Mus musculus OX=10090 GN=Nt5c PE=1 SV=1	Q9JM14	0	37.793	36	4	33	4	200	23.1	5.49	78.12	0.895	-0.16004	0.902841	65.08	96.5	103.5	25.6	29.69	High	High	High	High	Peak Found	High	High	High
5'-3' exoribonuclease 1 OS=Mus musculus OX=10090 GN=Xrn1 PE=1 SV=1	P97789	0	26.769	2	2	35	2	1719	194.2	7.5	60.78	1.502	0.586885	0.465908	32.93	113.4	86.6	33.37	33.69	High	High	High	High	High	High	High	High
5'-3' exoribonuclease 2 OS=Mus musculus OX=10090 GN=Xrn2 PE=1 SV=1	Q9DBR1	0	9.799	3	2	4	2	951	108.6	7.59	9.34	0.983	-0.0247367	0.9999	6.93	99.1	100.9	6.83		Not Found	High	Not Found	Peak Found	Not Found	High	Not Found	High
55 kDa erythrocyte membrane protein OS=Mus musculus OX=10090 GN=Mpp1 PE=1 SV=1	P70290	0	25.956	17	5	14	5	466	52.2	7.2	29.48	0.783	-0.352916	0.805819	28.95	86.7	113.3	49.64	56.18	High	High	High	High	Peak Found	Peak Found	Peak Found	High
5'-AMP-activated protein kinase catalytic subunit alpha-1 OS=Mus musculus OX=10090 GN=Prkaa1 PE=1 SV=2	Q5EG47	0	50.478	13	4	43	4	559	63.9	8.12	127.74	0.792	-0.336428	0.509469	80.5	48.7	151.3	41.89	105.73	Peak Found	High	High	High	Peak Found	Peak Found	High	High
5'-AMP-activated protein kinase subunit beta-1 OS=Mus musculus OX=10090 GN=Prkab1 PE=1 SV=2	Q9R078	0	19.978	18	4	10	4	270	30.3	6.23	25.17	1.185	0.244887	0.868661	29.04	108.5	91.5	11.38	28.34	Not Found	High	High	High	Not Found	High	High	High
5'-nucleotidase OS=Mus musculus OX=10090 GN=Nt5e PE=1 SV=2	Q61503	0	14.959	5	2	18	2	576	63.8	6.64	22.73	0.698	-0.518701	0.745942	32.3	82.2	117.8	86.92	43.14	Peak Found	High	High	High	Not Found	High	Peak Found	High
5-oxoprolinase OS=Mus musculus OX=10090 GN=Oplah PE=1 SV=1	Q8K010	0	13.957	4	3	8	3	1288	137.5	6.28	19.43	0.832	-0.265345	0.941077	60.33	90.8	109.2	107.7	58.84	High	Peak Found	High	High	High	High	Peak Found	Not Found
60 kDa heat shock protein, mitochondrial OS=Mus musculus OX=10090 GN=Hspd1 PE=1 SV=1	P63038	0	783.831	62	35	1165	35	573	60.9	6.18	2824.54	0.972	-0.0409718	0.987512	77.06	98.8	101.2	27.27	37.15	High	High	High	High	High	High	High	High
60 kDa SS-A/Ro ribonucleoprotein OS=Mus musculus OX=10090 GN=RO60 PE=1 SV=1	O08848	0	34.992	14	5	25	5	538	60.1	7.9	52.75	0.811	-0.302226	0.825632	72.73	78.9	121.1	87.96	84.78	High	High	High	High	High	High	Peak Found	High
60S acidic ribosomal protein P0 OS=Mus musculus OX=10090 GN=Rplp0 PE=1 SV=3	P14869	0	98.475	42	9	138	9	317	34.2	6.25	371.16	1.063	0.0881416	0.851237	117.49	99.3	100.7	63.21	57.91	High	High	High	High	High	High	High	High
60S acidic ribosomal protein P1 OS=Mus musculus OX=10090 GN=Rplp1 PE=1 SV=1	P47955	0	25.194	67	3	53	3	114	11.5	4.32	151.02	0.936	-0.0954196	0.93272	24.62	98.2	101.8	17.06	24.28	High	High	High	High	High	High	High	High
60S acidic ribosomal protein P2 OS=Mus musculus OX=10090 GN=Rplp2 PE=1 SV=3	P99027	0	220.835	97	11	264	11	115	11.6	4.54	775.03	0.964	-0.0528949	0.968806	101.67	102.5	97.5	22.96	24.44	High	High	High	High	High	High	High	High
60S ribosomal protein L10 OS=Mus musculus OX=10090 GN=Rpl10 PE=1 SV=3	Q6ZWV3	0	154.152	25	5	334	5	214	24.6	10.08	820.95	0.937	-0.093879	0.893756	41.55	99.8	100.2	31.15	30.32	High	High	High	High	High	High	High	High
60S ribosomal protein L10a OS=Mus musculus OX=10090 GN=Rpl10a PE=1 SV=3	P53026	0	56.047	20	4	115	4	217	24.9	9.98	252.94	0.948	-0.077041	0.932782	39.19	96.5	103.5	33.64	25.38	High	High	High	High	High	High	High	High
60S ribosomal protein L11 OS=Mus musculus OX=10090 GN=Rpl11 PE=1 SV=4	Q9CXW4	0	24.624	16	2	36	2	178	20.2	9.6	78.94	0.86	-0.217591	0.871844	87.31	92.3	107.7	70.2	64.63	High	High	High	High	High	High	High	High
60S ribosomal protein L12 OS=Mus musculus OX=10090 GN=Rpl12 PE=1 SV=2	P35979	0	99.962	44	5	131	5	165	17.8	9.42	358.04	1.006	0.00863031	0.991414	89.15	101.8	98.2	55.4	50.83	High	High	High	High	High	High	High	High
60S ribosomal protein L13 OS=Mus musculus OX=10090 GN=Rpl13 PE=1 SV=3	P47963	0	18.595	15	3	12	3	211	24.3	11.55	15.12	0.957	-0.0634092	0.974015	43.46	95.2	104.8	36.08	31.93	High	Peak Found	High	High	High	Peak Found	High	High
60S ribosomal protein L13a OS=Mus musculus OX=10090 GN=Rpl13a PE=1 SV=4	P19253	0	17.963	17	3	41	3	203	23.4	11.02	71.47	0.887	-0.172994	0.882907	49.22	97.2	102.8	19.42	36.45	High	High	High	High	High	High	High	High
60S ribosomal protein L14 OS=Mus musculus OX=10090 GN=Rpl14 PE=1 SV=3	Q9CR57	0	31.156	16	3	61	3	217	23.5	11.02	169.21	1.14	0.189034	0.491955	93.56	103.4	96.6	80.97	84.52	Peak Found	High	High	High	High	High	High	High
60S ribosomal protein L17 OS=Mus musculus OX=10090 GN=Rpl17 PE=1 SV=3	Q9CPR4	0	61.199	31	6	37	6	184	21.4	10.18	80.37	1.071	0.0989585	0.825632	113.12	83.9	116.1	67.17	71.59	Peak Found	High	High	High	Not Found	High	High	High
60S ribosomal protein L18 OS=Mus musculus OX=10090 GN=Rpl18 PE=1 SV=3	P35980	0	23.266	14	2	90	2	188	21.6	11.78	230.52	0.977	-0.0335695	0.991414	77.84	92.5	107.5	91.39	72.72	High	High	High	High	High	High	High	High
60S ribosomal protein L18a OS=Mus musculus OX=10090 GN=Rpl18a PE=1 SV=1	P62717	0	27.782	18	4	46	4	176	20.7	10.71	93.5	1.083	0.115033	0.927341	86.57	119.5	80.5	36.32	42.75	Not Found	High	High	High	Not Found	High	High	High
60S ribosomal protein L19 OS=Mus musculus OX=10090 GN=Rpl19 PE=1 SV=1	P84099	0	32.027	11	3	53	3	196	23.5	11.47	136.76	0.967	-0.0484122	0.987145	103.21	94.6	105.4	106.91	105.77	High	High	High	High	High	High	High	High
60S ribosomal protein L21 OS=Mus musculus OX=10090 GN=Rpl21 PE=1 SV=3	O09167	0	48.754	28	4	169	4	160	18.6	10.49	320.97	0.98	-0.0291463	0.995586	32.78	92.5	107.5	32.16	21.19	High	High	High	High	High	High	High	High
60S ribosomal protein L22 OS=Mus musculus OX=10090 GN=Rpl22 PE=1 SV=2	P67984	0	38.064	32	2	64	2	128	14.8	9.19	113.13	0.853	-0.229382	0.882426	57	98.9	101.1	73.36	93.94	Not Found	High	High	High	Not Found	High	Peak Found	High
60S ribosomal protein L23 OS=Mus musculus OX=10090 GN=Rpl23 PE=1 SV=1	P62830	0	64.928	28	4	46	4	140	14.9	10.51	145.33	1.093	0.128293	0.89325	92.76	78.2	121.8	76.7	55.11	Peak Found	High	High	High	Not Found	High	High	High
60S ribosomal protein L23a OS=Mus musculus OX=10090 GN=Rpl23a PE=1 SV=1	P62751	0	57.234	33	5	56	5	156	17.7	10.45	141.86	1.102	0.140124	0.745942	82.54	113	87	45.84	51.25	High	High	High	High	High	High	High	High
60S ribosomal protein L24 OS=Mus musculus OX=10090 GN=Rpl24 PE=1 SV=2	Q8BP67	0	47.636	22	4	71	4	157	17.8	11.25	178.13	1.064	0.0894982	0.849115	82.82	101.6	98.4	64	74.62	High	High	High	High	High	High	High	High
60S ribosomal protein L27 OS=Mus musculus OX=10090 GN=Rpl27 PE=1 SV=2	P61358	0	13.911	10	2	11	2	136	15.8	10.56	11.31	1.026	0.0370307	0.994562	117.82	105.4	94.6	96.03	95.3	High	Peak Found	High	High	High	Peak Found	High	Peak Found
60S ribosomal protein L27a OS=Mus musculus OX=10090 GN=Rpl27a PE=1 SV=5	P14115	0	14.819	16	2	7	2	148	16.6	11.12	13.3	1.032	0.045443	0.990476	85.26	100.4	99.6	117.1	110.43	Not Found	Peak Found	High	High	Not Found	Peak Found	High	Peak Found
60S ribosomal protein L3 OS=Mus musculus OX=10090 GN=Rpl3 PE=1 SV=3	P27659	0	180.553	15	5	198	5	403	46.1	10.21	498.81	1.006	0.00863031	0.991414	65.4	103.9	96.1	47.77	42.12	High	High	High	High	High	High	High	High
60S ribosomal protein L30 OS=Mus musculus OX=10090 GN=Rpl30 PE=1 SV=2	P62889	0	43.462	24	3	61	3	115	12.8	9.63	161	0.977	-0.0335695	0.993618	65.05	88.6	111.4	72.27	39.18	High	High	High	High	High	High	High	High
60S ribosomal protein L31 OS=Mus musculus OX=10090 GN=Rpl31 PE=1 SV=1	P62900	0	27.543	18	2	50	2	125	14.5	10.54	137.85	0.992	-0.011588	0.9999	51.67	95.9	104.1	19.31	19.32	High	High	High	High	High	High	High	High
60S ribosomal protein L38 OS=Mus musculus OX=10090 GN=Rpl38 PE=1 SV=3	Q9JJI8	0	64.496	36	4	71	4	70	8.2	10.1	141.91	1.032	0.045443	0.959795	98.68	103.8	96.2	65.43	64.43	High	High	High	High	Peak Found	High	High	High
60S ribosomal protein L4 OS=Mus musculus OX=10090 GN=Rpl4 PE=1 SV=3	Q9D8E6	0	128.621	33	13	172	13	419	47.1	11	381.18	0.886	-0.174621	0.662365	62.62	96	104	49.69	55.46	High	High	High	High	High	High	High	High
60S ribosomal protein L5 OS=Mus musculus OX=10090 GN=Rpl5 PE=1 SV=3	P47962	0	109.942	45	8	103	8	297	34.4	9.77	200.73	1.095	0.130931	0.742083	101.03	95.6	104.4	69.47	53.6	High	High	High	High	High	High	High	High
60S ribosomal protein L6 OS=Mus musculus OX=10090 GN=Rpl6 PE=1 SV=3	P47911	0	55.769	24	6	49	6	296	33.5	10.7	97.43	0.895	-0.16004	0.893756	67.2	104.1	95.9	84.66	71.04	Peak Found	High	High	High	Peak Found	High	High	High
60S ribosomal protein L7 OS=Mus musculus OX=10090 GN=Rpl7 PE=1 SV=2	P14148	0	27.726	21	5	36	5	270	31.4	10.89	78.62	1.013	0.0186342	0.995586	80.43	86.8	113.2	42.2	39.35	Peak Found	High	Peak Found	High	High	High	High	High
60S ribosomal protein L7a OS=Mus musculus OX=10090 GN=Rpl7a PE=1 SV=2	P12970	0	17.262	14	2	11	2	266	30	10.56	22.73	0.889	-0.169745	0.923121	106.67	86.3	113.7	42.71	58.09	Not Found	High	High	High	Not Found	Peak Found	High	High
60S ribosomal protein L9 OS=Mus musculus OX=10090 GN=Rpl9 PE=2 SV=2	P51410	0	98.102	47	8	105	8	192	21.9	9.95	284.11	1.098	0.134878	0.882907	103.94	101	99	89.27	87.66	High	High	High	High	High	High	High	High
6-phosphogluconate dehydrogenase, decarboxylating OS=Mus musculus OX=10090 GN=Pgd PE=1 SV=3	Q9DCD0	0	120.976	32	10	140	10	483	53.2	7.23	374.14	0.951	-0.0724828	0.947492	78.7	99.4	100.6	53.8	59.07	High	High	High	High	High	High	High	High
6-phosphogluconolactonase OS=Mus musculus OX=10090 GN=Pgls PE=1 SV=1	Q9CQ60	0	64.996	47	7	76	7	257	27.2	5.85	201.36	1.107	0.146655	0.798091	79.83	104.5	95.5	47.47	83.76	High	High	High	High	High	High	High	High
72 kDa type IV collagenase OS=Mus musculus OX=10090 GN=Mmp2 PE=1 SV=1	P33434	0	20.574	8	3	38	3	662	74.1	5.53	82.07	1.603	0.680774	0.179419	69.2	114.6	85.4	25.02	60.99	High	High	High	High	High	High	High	High
7-methylguanosine phosphate-specific 5'-nucleotidase OS=Mus musculus OX=10090 GN=Nt5c3b PE=1 SV=3	Q3UFY7	0	27.914	17	4	16	4	300	34.4	6.24	32.23	0.871	-0.199255	0.982111	78.67	149.8	50.2	99.31	133.61	High	High	High	Peak Found	High	Peak Found	High	Peak Found
Abl interactor 1 OS=Mus musculus OX=10090 GN=Abi1 PE=1 SV=3	Q8CBW3	0	23.021	9	3	12	3	481	52.3	7.64	25.58	1.056	0.0786098	0.991029	60.88	102.7	97.3	149.1	152.13	Not Found	High	High	High	Not Found	Peak Found	High	High
Acetoacetyl-CoA synthetase OS=Mus musculus OX=10090 GN=Aacs PE=1 SV=1	Q9D2R0	0	56.453	13	9	117	9	672	75.2	6.71	265.41	0.936	-0.0954196	0.93272	73.14	92.2	107.8	119.02	108.13	High	High	High	High	High	High	High	High
Acetolactate synthase-like protein OS=Mus musculus OX=10090 GN=Ilvbl PE=1 SV=1	Q8BU33	0	16.862	6	2	8	2	632	68.1	8.69	20.98	0.805	-0.312939	0.959795	70.76	89.2	110.8	137.77	133.4	Not Found	High	High	High	Not Found	Not Found	Peak Found	Peak Found
Acetyl-CoA acetyltransferase, cytosolic OS=Mus musculus OX=10090 GN=Acat2 PE=1 SV=2	Q8CAY6	0	75.81	40	8	73	8	397	41.3	7.5	184.54	1.001	0.00144197	0.995586	48.34	105.2	94.8	56.87	76.45	High	High	High	High	High	High	High	High	Acetyl [N-Term]
Acetyl-CoA acetyltransferase, mitochondrial OS=Mus musculus OX=10090 GN=Acat1 PE=1 SV=1	Q8QZT1	0	204.886	39	13	312	13	424	44.8	8.51	771.34	1.029	0.041243	0.957635	86.51	91.3	108.7	21.4	16.02	High	High	High	High	High	High	High	High
Acetyl-CoA carboxylase 1 OS=Mus musculus OX=10090 GN=Acaca PE=1 SV=1	Q5SWU9	0	107.784	10	16	82	16	2345	265.1	6.39	157.95	0.858	-0.22095	0.828469	73.7	98	102	95.51	59.29	High	High	High	High	High	High	Peak Found	High
Acid ceramidase OS=Mus musculus OX=10090 GN=Asah1 PE=1 SV=1	Q9WV54	0	45.731	31	10	43	10	394	44.6	8.46	105.83	0.845	-0.242977	0.580067	87.92	103.7	96.3	53.55	47.4	High	High	High	High	High	High	High	High
Acidic fibroblast growth factor intracellular-binding protein OS=Mus musculus OX=10090 GN=Fibp PE=1 SV=1	Q9JI19	0	6.538	7	2	3	2	357	41.2	6.76	3.99									Peak Found	High	Peak Found	Not Found	Peak Found	High	Not Found	Peak Found
Acidic leucine-rich nuclear phosphoprotein 32 family member A OS=Mus musculus OX=10090 GN=Anp32a PE=1 SV=1	O35381	0	82.209	38	7	94	7	247	28.5	4.07	265.73	1.039	0.0551957	0.923494	92.15	101.6	98.4	68.24	66.13	High	High	High	High	Peak Found	High	High	High
Acidic leucine-rich nuclear phosphoprotein 32 family member B OS=Mus musculus OX=10090 GN=Anp32b PE=1 SV=1	Q9EST5	0	18.618	11	2	35	2	272	31.1	4.01	97.18	0.923	-0.115597	0.916949	63.33	103.9	96.1	72.25	95.78	Peak Found	High	High	High	Peak Found	High	High	High
Acidic leucine-rich nuclear phosphoprotein 32 family member E OS=Mus musculus OX=10090 GN=Anp32e PE=1 SV=2	P97822	0	96.968	31	6	99	6	260	29.6	3.88	266.33	1.179	0.237564	0.523117	70.46	100.1	99.9	39.55	22.9	High	High	High	High	High	High	High	High
Aconitate hydratase, mitochondrial OS=Mus musculus OX=10090 GN=Aco2 PE=1 SV=1	Q99KI0	0	256.569	34	19	314	19	780	85.4	7.93	785.62	0.966	-0.0499049	0.976142	84.52	93.7	106.3	38.48	31.97	High	High	High	High	High	High	High	High
Actin filament-associated protein 1 OS=Mus musculus OX=10090 GN=Afap1 PE=1 SV=1	Q80YS6	0	30.785	7	4	33	4	731	80.6	8.68	71.79	1.002	0.00288251	0.995586	10.24	100.1	99.9	29.89	28.13	High	High	High	High	Not Found	High	High	High	Acetyl [N-Term]
Actin filament-associated protein 1-like 2 OS=Mus musculus OX=10090 GN=Afap1l2 PE=1 SV=2	Q5DTU0	0	29.331	5	2	25	2	825	92.1	5.44	39.71									High	Not Found	High	High	Not Found	Not Found	Peak Found	High
Actin, alpha cardiac muscle 1 OS=Mus musculus OX=10090 GN=Actc1 PE=1 SV=1	P68033	0	613.692	75	22	2400	2	377	42	5.39	5406.33	0.894	-0.161653	0.717765	69.82	99.4	100.6	45.26	45.1	High	High	High	High	High	High	High	High
Actin, alpha skeletal muscle OS=Mus musculus OX=10090 GN=Acta1 PE=1 SV=1	P68134	0	465.108	75	21	2174	1	377	42	5.39	4792.26									Peak Found	High	Peak Found	Not Found	Not Found	Peak Found	Not Found	Peak Found
Actin, cytoplasmic 1 OS=Mus musculus OX=10090 GN=Actb PE=1 SV=1	P60710	0	945.306	84	29	10631	2	375	41.7	5.48	26144	1.011	0.015783	0.983939	84.36	98.1	101.9	35.88	60.82	High	High	High	High	High	High	High	High	Acetyl [N-Term]
Actin, cytoplasmic 2 OS=Mus musculus OX=10090 GN=Actg1 PE=1 SV=1	P63260	0	953.406	84	28	10713	1	375	41.8	5.48	26312.8	0.805	-0.312939	0.497194	30.61	104.2	95.8	39.31	37.04	Not Found	High	High	High	Not Found	High	High	High	Acetyl [N-Term]
Actin-binding LIM protein 1 OS=Mus musculus OX=10090 GN=Ablim1 PE=1 SV=1	Q8K4G5	0	5.353	4	2	5	2	861	96.7	8.63	8.34	0.777	-0.364013	0.837114	57.02	107.2	92.8	84.52	57.97	High	High	Peak Found	High	Peak Found	Peak Found	High	High
Actin-histidine N-methyltransferase OS=Mus musculus OX=10090 GN=Setd3 PE=1 SV=1	Q91WC0	0	27.232	6	3	34	3	594	67.1	5.6	91.08	0.894	-0.161653	0.861836	71.47	91.8	108.2	35.7	45.76	High	High	High	High	High	High	High	High
Actin-like protein 6A OS=Mus musculus OX=10090 GN=Actl6a PE=1 SV=2	Q9Z2N8	0	23.252	24	5	11	5	429	47.4	5.6	23.21	0.821	-0.284546	0.826755	33.38	98.3	101.7	31.55	39.71	High	High	High	Peak Found	Peak Found	High	Peak Found	Peak Found
Actin-related protein 10 OS=Mus musculus OX=10090 GN=Actr10 PE=1 SV=2	Q9QZB7	0	61.286	12	4	63	4	417	46.2	7.61	160.05	1.162	0.21661	0.782187	78.65	106	94	42.8	38.58	Peak Found	High	High	High	Not Found	High	High	High
Actin-related protein 2 OS=Mus musculus OX=10090 GN=Actr2 PE=1 SV=1	P61161	0	117.839	16	5	145	5	394	44.7	6.74	428.94	1.096	0.132248	0.733325	97.51	101.9	98.1	24.89	16.84	High	High	High	High	High	High	High	High
Actin-related protein 2/3 complex subunit 1B OS=Mus musculus OX=10090 GN=Arpc1b PE=1 SV=4	Q9WV32	0	75.619	26	5	85	5	372	41	8.35	194.74	0.895	-0.16004	0.801444	38.64	98.5	101.5	25.09	16.61	Not Found	High	High	High	Peak Found	High	High	High
Actin-related protein 2/3 complex subunit 2 OS=Mus musculus OX=10090 GN=Arpc2 PE=1 SV=3	Q9CVB6	0	31.36	20	4	32	4	300	34.3	7.36	23.76	1.207	0.271426	0.833903	79.11	102.8	97.2	66.47	55.37	Not Found	High	High	High	Not Found	High	High	High	Acetyl [N-Term]
Actin-related protein 2/3 complex subunit 3 OS=Mus musculus OX=10090 GN=Arpc3 PE=1 SV=3	Q9JM76	0	47.966	15	3	76	3	178	20.5	8.59	193.59	0.9	-0.152003	0.84916	76.42	103.3	96.7	78.01	69.74	High	High	High	High	High	High	Peak Found	High
Actin-related protein 2/3 complex subunit 4 OS=Mus musculus OX=10090 GN=Arpc4 PE=1 SV=3	P59999	0	34.673	35	5	26	5	168	19.7	8.43	57.21	0.99	-0.0144996	0.9999	87.2	111.9	88.1	61.94	73.93	High	High	High	High	Peak Found	High	High	Peak Found
Actin-related protein 2/3 complex subunit 5 OS=Mus musculus OX=10090 GN=Arpc5 PE=1 SV=3	Q9CPW4	0	113.569	59	6	175	6	151	16.3	5.67	404.67	0.932	-0.101598	0.893756	77.35	94.1	105.9	66.99	55.85	Peak Found	High	High	High	Peak Found	High	High	High
Actin-related protein 2/3 complex subunit 5-like protein OS=Mus musculus OX=10090 GN=Arpc5l PE=1 SV=1	Q9D898	0	26.547	14	2	25	2	153	17	6.8	52.5	0.837	-0.2567	0.787207	42.35	98.8	101.2	40.09	70.33	High	High	High	High	High	High	High	High
Actin-related protein 3 OS=Mus musculus OX=10090 GN=Actr3 PE=1 SV=3	Q99JY9	0	123.828	41	13	189	11	418	47.3	5.88	408.6	1.069	0.0962619	0.828469	76.91	102	98	59.06	59.2	High	High	High	High	High	High	High	High
Actin-related protein 3B OS=Mus musculus OX=10090 GN=Actr3b PE=1 SV=1	Q641P0	0	31.67	8	3	47	1	418	47.5	6.02	100.89	1.388	0.473008	0.796848	59.08	116.2	83.8	82.84	75.48	Not Found	High	Not Found	Peak Found	Not Found	Peak Found	Not Found	Peak Found
Activated RNA polymerase II transcriptional coactivator p15 OS=Mus musculus OX=10090 GN=Sub1 PE=1 SV=3	P11031	0	12.958	11	2	12	2	127	14.4	9.6	29.16	0.87	-0.200913	0.923494	84.92	102.3	97.7	71.14	102.78	Peak Found	High	High	High	High	High	Peak Found	Peak Found
Activating signal cointegrator 1 complex subunit 2 OS=Mus musculus OX=10090 GN=Ascc2 PE=1 SV=1	Q91WR3	0	41.398	8	3	29	3	749	85.6	5.03	51.43	1.007	0.0100637	0.995586	84.94	110.5	89.5	64.86	41.43	Not Found	High	High	High	Not Found	High	High	High
Activating signal cointegrator 1 complex subunit 3 OS=Mus musculus OX=10090 GN=Ascc3 PE=1 SV=1	E9PZJ8	0	20.795	4	5	19	5	2198	250.4	7.02	24.48									Not Found	High	High	High	Peak Found	High	High	High
Activating signal cointegrator 1 OS=Mus musculus OX=10090 GN=Trip4 PE=1 SV=2	Q9QXN3	0	23.588	6	2	13	2	581	66.2	7.55	25.17	0.786	-0.347399	0.764831	113.9	88	112	113.03	9.48	High	High	High	High	Not Found	High	High	High
Activator of 90 kDa heat shock protein ATPase homolog 1 OS=Mus musculus OX=10090 GN=Ahsa1 PE=1 SV=2	Q8BK64	0	52.146	37	8	33	8	338	38.1	5.53	65.2	0.674	-0.56918	0.0680182	49.99	86.6	113.4	36.46	21.66	High	High	High	High	Peak Found	High	High	High
Activity-dependent neuroprotector homeobox protein OS=Mus musculus OX=10090 GN=Adnp PE=1 SV=2	Q9Z103	0	12.66	2	2	13	2	1108	124.2	6.86	36.5	0.707	-0.500218	0.805819	43.97	63.9	136.1	65.04	94.17	High	High	Peak Found	High	Not Found	High	Peak Found	High
Acylamino-acid-releasing enzyme OS=Mus musculus OX=10090 GN=Apeh PE=1 SV=3	Q8R146	0	55.948	16	6	39	6	732	81.5	5.59	117.11	1.114	0.155749	0.868661	101.37	102.5	97.5	65.02	84.16	High	High	High	High	High	High	High	High
Acyl-CoA (8-3)-desaturase OS=Mus musculus OX=10090 GN=Fads1 PE=1 SV=1	Q920L1	0	10.944	5	2	16	2	447	52.3	9.29	34.96	1.309	0.388465	0.687222	77.35	117.8	82.2	56.68	54.07	Peak Found	High	High	High	High	Peak Found	High	Peak Found
Acyl-CoA 6-desaturase OS=Mus musculus OX=10090 GN=Fads2 PE=1 SV=1	Q9Z0R9	0	10.077	3	2	10	2	444	52.4	8.82	10.86	0.506	-0.982791	0.0911958	20.02	67.2	132.8	81.19	48.76	Peak Found	Peak Found	High	High	Not Found	High	Not Found	High
Acyl-CoA dehydrogenase family member 9, mitochondrial OS=Mus musculus OX=10090 GN=Acad9 PE=1 SV=2	Q8JZN5	0	23.327	6	2	17	2	625	68.7	7.46	53.65	0.799	-0.323733	0.868661	38.07	88.8	111.2	15.81	56.07	Not Found	High	High	High	Peak Found	High	Peak Found	High
Acyl-CoA synthetase family member 2, mitochondrial OS=Mus musculus OX=10090 GN=Acsf2 PE=1 SV=1	Q8VCW8	0	34.138	9	4	38	4	615	67.9	8.18	74.26	0.783	-0.352916	0.829393	77.84	79.1	120.9	130.49	106.79	Peak Found	High	High	High	Peak Found	High	High	High
Acyl-CoA synthetase short-chain family member 3, mitochondrial OS=Mus musculus OX=10090 GN=Acss3 PE=1 SV=2	Q14DH7	0	7.256	4	2	3	2	682	74.5	8.63	5.7									High	Not Found	Not Found	Not Found	Not Found	Not Found	Not Found	Not Found
Acyl-CoA-binding domain-containing protein 5 OS=Mus musculus OX=10090 GN=Acbd5 PE=1 SV=1	Q5XG73	0	20.06	7	2	22	2	508	56.6	5.41	50.43	1.387	0.471968	0.480321	112.91	125.7	74.3	29.55	62.36	High	High	High	High	High	High	High	High
Acyl-CoA-binding protein OS=Mus musculus OX=10090 GN=Dbi PE=1 SV=2	P31786	0	94.874	44	4	113	4	87	10	8.82	257.2	1.207	0.271426	0.179784	102.39	95.5	104.5	58.07	61.59	High	High	High	High	High	High	High	High
Acyl-coenzyme A thioesterase 1 OS=Mus musculus OX=10090 GN=Acot1 PE=1 SV=1	O55137	0	60.498	27	7	58	4	419	46.1	6.58	174.43	0.69	-0.535332	0.687904	43.34	81.7	118.3	109.61	12.42	High	Peak Found	High	High	Not Found	High	High	High	Acetyl [N-Term]
Acyl-coenzyme A thioesterase 2, mitochondrial OS=Mus musculus OX=10090 GN=Acot2 PE=1 SV=2	Q9QYR9	0	95.223	26	9	95	6	453	49.6	7.36	239.98	0.95	-0.0740006	0.953517	50.65	99.4	100.6	49.11	46.25	Not Found	High	High	High	Not Found	High	High	High
Acyl-coenzyme A thioesterase 6 OS=Mus musculus OX=10090 GN=Acot6 PE=1 SV=1	Q32Q92	0	11.027	8	2	23	1	419	46.7	7.02	68.18									Not Found	Not Found	Not Found	Not Found	Not Found	Not Found	High	Not Found
Acyl-coenzyme A thioesterase 9, mitochondrial OS=Mus musculus OX=10090 GN=Acot9 PE=1 SV=1	Q9R0X4	0	34.77	15	5	37	5	439	50.5	8.59	82.97	0.959	-0.0603973	0.990476	110.79	99.4	100.6	52.8	56.66	High	High	High	High	High	High	High	High
Acylphosphatase-2 OS=Mus musculus OX=10090 GN=Acyp2 PE=1 SV=2	P56375	0	9.746	25	2	14	2	106	11.9	9.26	30.33	0.914	-0.129734	0.962674	58.24	92.5	107.5	35.62	46.09	High	High	High	Peak Found	Peak Found	High	Peak Found	High
ADAMTS-like protein 1 OS=Mus musculus OX=10090 GN=Adamtsl1 PE=2 SV=2	Q8BLI0	0	18.157	3	3	4	3	1745	191.9	7.59	9.7									Not Found	High	High	Not Found	Not Found	Not Found	Not Found	Peak Found
Adapter molecule crk OS=Mus musculus OX=10090 GN=Crk PE=1 SV=1	Q64010	0	109.858	31	7	214	7	304	33.8	5.55	552.49	1.039	0.0551957	0.959795	62.39	103.2	96.8	24.13	21.27	High	High	High	High	High	High	High	High
Adaptin ear-binding coat-associated protein 2 OS=Mus musculus OX=10090 GN=Necap2 PE=1 SV=1	Q9D1J1	0	34.352	30	4	30	4	266	28.6	7.94	60.39	1.16	0.214125	0.768116	27.82	110.2	89.8	53.62	47.45	High	High	High	Peak Found	Peak Found	High	High	High	Acetyl [N-Term]
Adenine phosphoribosyltransferase OS=Mus musculus OX=10090 GN=Aprt PE=1 SV=2	P08030	0	27.665	39	5	23	5	180	19.7	6.79	62.48	0.988	-0.0174171	0.995586	118.54	113.1	86.9	81.71	90.41	Peak Found	High	High	High	Peak Found	High	High	Peak Found
Adenosine kinase OS=Mus musculus OX=10090 GN=Adk PE=1 SV=2	P55264	0	93.903	30	9	77	9	361	40.1	6.21	119.73	1.024	0.0342157	0.991386	64.02	94.7	105.3	89.13	84.79	High	High	High	High	Not Found	High	High	High
Adenosylhomocysteinase OS=Mus musculus OX=10090 GN=Ahcy PE=1 SV=3	P50247	0	98.788	42	11	89	11	432	47.7	6.54	196.64	0.859	-0.21927	0.722029	80.62	100.5	99.5	78.83	36.89	High	High	High	High	High	High	High	High
Adenylate cyclase type 6 OS=Mus musculus OX=10090 GN=Adcy6 PE=1 SV=1	Q01341	0	26.401	3	2	18	2	1165	130.2	7.87	54.71	1.176	0.233888	0.893756	43.77	111.2	88.8	32.63	19.77	High	High	High	High	High	High	High	High
Adenylate kinase 2, mitochondrial OS=Mus musculus OX=10090 GN=Ak2 PE=1 SV=5	Q9WTP6	0	79.031	31	6	114	6	239	26.5	7.39	281.85	1.159	0.212881	0.390514	63.66	96.2	103.8	17.96	44.31	High	High	High	High	High	High	High	High
Adenylate kinase isoenzyme 1 OS=Mus musculus OX=10090 GN=Ak1 PE=1 SV=1	Q9R0Y5	0	168.686	53	9	186	9	194	21.5	5.81	406.27	1.024	0.0342157	0.962674	108.51	121.1	78.9	32.13	64.37	High	High	High	High	High	High	High	High
Adenylate kinase isoenzyme 5 OS=Mus musculus OX=10090 GN=Ak5 PE=1 SV=2	Q920P5	0	33.229	13	5	21	5	562	63.3	5.29	48.45	1.059	0.0827026	0.969362	91.9	104.2	95.8	20.27	30.48	High	High	High	High	High	High	High	High
Adenylosuccinate lyase OS=Mus musculus OX=10090 GN=Adsl PE=1 SV=2	P54822	0	58.877	14	5	53	5	484	54.8	7.27	138.19	0.864	-0.210897	0.84916	64.64	99.8	100.2	41.05	24.77	High	High	High	High	High	High	High	High
Adenylosuccinate synthetase isozyme 1 OS=Mus musculus OX=10090 GN=Adssl1 PE=1 SV=2	P28650	0	34.24	9	3	37	3	457	50.2	8.43	98.7	1.239	0.309176	0.634308	70.74	128.6	71.4	14.35	42.32	High	High	High	High	High	High	High	High
Adenylosuccinate synthetase isozyme 2 OS=Mus musculus OX=10090 GN=Adss PE=1 SV=2	P46664	0	58.457	18	6	88	6	456	50	6.38	224.92	1.032	0.045443	0.962674	84.09	103	97	29.13	31.31	High	High	High	High	High	High	High	High
Adenylyl cyclase-associated protein 1 OS=Mus musculus OX=10090 GN=Cap1 PE=1 SV=4	P40124	0	171.114	24	6	184	6	474	51.5	7.52	452.43	1.005	0.0071955	0.993859	64.97	95.8	104.2	22.76	28.5	High	High	High	High	High	High	High	High
Adenylyl cyclase-associated protein 2 OS=Mus musculus OX=10090 GN=Cap2 PE=1 SV=1	Q9CYT6	0.002	4.134	5	2	4	2	476	52.8	6.43	6.15	1.257	0.329985	0.89325	63.8	110.3	89.7	50.01	28.98	Peak Found	Peak Found	Peak Found	Peak Found	Peak Found	High	Peak Found	High
Adhesion G protein-coupled receptor A2 OS=Mus musculus OX=10090 GN=Adgra2 PE=1 SV=2	Q91ZV8	0	41.11	6	5	19	5	1336	143.1	8.47	44.07	0.947	-0.0785637	0.995586	94.67	92	108	89.43	88.22	Peak Found	High	High	High	Not Found	High	Peak Found	High
Adhesion G protein-coupled receptor E1 OS=Mus musculus OX=10090 GN=Adgre1 PE=1 SV=1	Q61549	0	34.866	4	2	35	2	931	102.1	5.07	82.73	1.145	0.195348	0.893756	114.38	112.4	87.6	84.33	79.13	Peak Found	High	High	High	Not Found	High	High	High
Adhesion G protein-coupled receptor L2 OS=Mus musculus OX=10090 GN=Adgrl2 PE=1 SV=3	Q8JZZ7	0	77.974	9	9	64	9	1487	166.5	6.71	152.97	0.784	-0.351074	0.348444	42.17	91.7	108.3	11.35	35.9	High	High	High	High	High	High	High	High
Adipocyte enhancer-binding protein 1 OS=Mus musculus OX=10090 GN=Aebp1 PE=1 SV=1	Q640N1	0	132.948	11	8	149	8	1128	128.3	5.08	391.11	1.208	0.27262	0.179567	65.26	121.4	78.6	36.91	47.68	High	High	High	High	High	High	High	High
Adipocyte plasma membrane-associated protein OS=Mus musculus OX=10090 GN=Apmap PE=1 SV=1	Q9D7N9	0	14.118	9	3	20	3	415	46.4	6.32	46.55	0.866	-0.207561	0.923494	48.5	88.5	111.5	74.54	57.53	Not Found	High	High	High	Peak Found	High	High	Peak Found
ADP/ATP translocase 1 OS=Mus musculus OX=10090 GN=Slc25a4 PE=1 SV=4	P48962	0	102.683	27	10	151	6	298	32.9	9.72	333.5	1.047	0.0662614	0.895648	81.14	98.5	101.5	35	33.73	High	High	High	High	High	High	High	High
ADP/ATP translocase 2 OS=Mus musculus OX=10090 GN=Slc25a5 PE=1 SV=3	P51881	0	95.32	30	11	181	7	298	32.9	9.73	416.84	0.935	-0.0969617	0.89325	63.6	96.6	103.4	31.95	30.99	High	High	High	High	High	High	High	High	Acetyl [N-Term]
ADP-dependent glucokinase OS=Mus musculus OX=10090 GN=Adpgk PE=1 SV=2	Q8VDL4	0	43.526	10	3	77	3	496	53.9	5.62	173.16	1.206	0.27023	0.7366	67.43	109.9	90.1	35.43	55.95	High	High	High	High	High	High	High	High
ADP-ribose glycohydrolase ARH3 OS=Mus musculus OX=10090 GN=Adprhl2 PE=1 SV=1	Q8CG72	0	14.295	8	2	10	2	370	39.4	4.96	25.77	1.395	0.480265	0.717765	143.31	149.7	50.3	72.81	74.29	High	High	High	High	Peak Found	High	High	Not Found
ADP-ribose pyrophosphatase, mitochondrial OS=Mus musculus OX=10090 GN=Nudt9 PE=1 SV=1	Q8BVU5	0	14.188	14	2	5	2	350	38.6	6.76	10.42	0.278	-1.84684	0.0345788	23.77	43.5	156.5	127.36		Peak Found	Peak Found	High	Peak Found	High	High	High	Peak Found
ADP-ribosyl cyclase/cyclic ADP-ribose hydrolase 1 OS=Mus musculus OX=10090 GN=Cd38 PE=1 SV=2	P56528	0	6.932	13	2	3	2	304	34.4	8.29	7.94									Not Found	High	High	Not Found	Not Found	Not Found	Not Found	Peak Found
ADP-ribosylation factor 2 OS=Mus musculus OX=10090 GN=Arf2 PE=1 SV=2	Q8BSL7	0	54.771	59	8	32	1	181	20.7	6.58	72.41									Not Found	Peak Found	Not Found	Peak Found	Not Found	High	Not Found	High
ADP-ribosylation factor 3 OS=Mus musculus OX=10090 GN=Arf3 PE=2 SV=2	P61205	0	101.476	59	10	78	2	181	20.6	7.43	187.54	0.752	-0.411195	0.25045	78.22	96.5	103.5	146.79	127.56	Not Found	High	High	High	Not Found	High	High	High
ADP-ribosylation factor 4 OS=Mus musculus OX=10090 GN=Arf4 PE=1 SV=2	P61750	0	72.806	59	8	47	3	180	20.4	7.14	85.33	0.737	-0.440263	0.545021	65.15	77.5	122.5	61.6	65.32	High	High	High	High	High	High	High	High
ADP-ribosylation factor 5 OS=Mus musculus OX=10090 GN=Arf5 PE=1 SV=2	P84084	0	64.834	59	8	49	2	180	20.5	6.79	98.04	0.858	-0.22095	0.869377	58.33	92.4	107.6	80.5	35.78	Not Found	High	Not Found	High	Not Found	High	Not Found	High
ADP-ribosylation factor 6 OS=Mus musculus OX=10090 GN=Arf6 PE=1 SV=2	P62331	0	7.609	21	2	7	2	175	20.1	8.95	15.16	1.334	0.415759	0.745942	67.2	118.5	81.5	82.44	84.21	Not Found	High	Peak Found	High	Not Found	High	Peak Found	Peak Found
ADP-ribosylation factor GTPase-activating protein 1 OS=Mus musculus OX=10090 GN=Arfgap1 PE=1 SV=2	Q9EPJ9	0	151.91	42	10	163	10	414	45.3	5.57	406.66	0.834	-0.261881	0.717469	57.2	100.9	99.1	63.85	65.96	High	High	High	High	High	High	High	High
ADP-ribosylation factor GTPase-activating protein 2 OS=Mus musculus OX=10090 GN=Arfgap2 PE=1 SV=1	Q99K28	0	66.341	15	5	50	5	520	56.6	8.18	144.78	0.872	-0.1976	0.855421	35.71	91.6	108.4	32.71	13.29	High	High	High	High	High	High	High	High
ADP-ribosylation factor GTPase-activating protein 3 OS=Mus musculus OX=10090 GN=Arfgap3 PE=1 SV=2	Q9D8S3	0	47.639	16	7	61	7	523	57.4	8.47	126.31	0.938	-0.0923402	0.95053	86.69	95.8	104.2	52.86	47.37	High	High	High	High	High	High	High	High
ADP-ribosylation factor-binding protein GGA1 OS=Mus musculus OX=10090 GN=Gga1 PE=1 SV=1	Q8R0H9	0	72.178	12	3	71	3	635	69.9	5.27	158	0.846	-0.24127	0.845187	58.75	87.7	112.3	77.13	66.19	Peak Found	High	High	High	Peak Found	High	High	High
ADP-ribosylation factor-binding protein GGA2 OS=Mus musculus OX=10090 GN=Gga2 PE=1 SV=1	Q6P5E6	0	52.107	7	2	58	2	603	66	7.3	120.73	1.638	0.711935	0.0197811	128.38	105.7	94.3	100.06	188.05	High	High	High	High	Peak Found	High	High	High
ADP-ribosylation factor-binding protein GGA3 OS=Mus musculus OX=10090 GN=Gga3 PE=1 SV=2	Q8BMI3	0	37.932	5	2	18	2	718	77.9	5.66	56.57	0.268	-1.8997	1.89371e-07	14.1	42.2	157.8	112.96		High	High	High	Peak Found	Not Found	High	High	High
ADP-ribosylation factor-like protein 1 OS=Mus musculus OX=10090 GN=Arl1 PE=1 SV=1	P61211	0	54.446	28	4	58	4	181	20.4	5.72	157.52	1.094	0.129613	0.768273	65.5	117.9	82.1	43.89	89.37	High	High	High	High	High	High	High	High
ADP-ribosylation factor-like protein 2 OS=Mus musculus OX=10090 GN=Arl2 PE=1 SV=1	Q9D0J4	0	39.262	32	3	36	3	184	20.9	5.96	105.04	1.438	0.524064	0.711297	93.21	51.3	148.7	105.48	71.28	High	High	High	High	Peak Found	High	Peak Found	High
ADP-ribosylation factor-like protein 3 OS=Mus musculus OX=10090 GN=Arl3 PE=1 SV=1	Q9WUL7	0	78.204	53	7	58	7	182	20.5	7.24	129.96	0.904	-0.145605	0.871526	70.01	80.8	119.2	74.27	37.97	High	High	High	High	High	High	High	High
ADP-ribosylation factor-like protein 8A OS=Mus musculus OX=10090 GN=Arl8a PE=1 SV=1	Q8VEH3	0	67.114	25	3	78	2	186	21.4	7.77	227.95	1.061	0.0854247	0.9495	52.92	98.7	101.3	37.01	41.92	High	High	High	High	High	High	High	High
ADP-ribosylation factor-like protein 8B OS=Mus musculus OX=10090 GN=Arl8b PE=1 SV=1	Q9CQW2	0	46.009	25	4	47	3	186	21.5	8.43	153.46	1.09	0.124328	0.880893	70.37	107.1	92.9	56.81	60.77	High	High	High	High	High	High	High	High
Advillin OS=Mus musculus OX=10090 GN=Avil PE=1 SV=2	O88398	0	38.941	8	5	18	5	819	92	5.54	43.32	1.066	0.0922074	0.954343	0	103.2	96.8			Not Found	High	Not Found	High	Not Found	Not Found	High	High
Afadin OS=Mus musculus OX=10090 GN=Afdn PE=1 SV=3	Q9QZQ1	0	58.992	6	7	41	7	1820	206.4	6.32	118.23	1.05	0.0703893	0.962674	58.39	95.4	104.6	41.26	26.45	High	High	High	High	Peak Found	High	High	High
AFG3-like protein 2 OS=Mus musculus OX=10090 GN=Afg3l2 PE=1 SV=1	Q8JZQ2	0	23.06	10	4	13	4	802	89.5	8.6	33.29	1.745	0.803227	0.133557	39.91	127.1	72.9		46.25	High	High	High	High	High	High	Peak Found	High
Aflatoxin B1 aldehyde reductase member 2 OS=Mus musculus OX=10090 GN=Akr7a2 PE=1 SV=3	Q8CG76	0	17.586	18	4	6	4	367	40.6	8.12	5.46	0.825	-0.277534	0.851237	55.89	112.6	87.4	81.6	71.11	Not Found	High	Peak Found	High	Peak Found	High	Peak Found	High
Agrin OS=Mus musculus OX=10090 GN=Agrn PE=1 SV=1	A2ASQ1	0	99.545	10	10	82	10	1950	207.4	6.32	188.9	1.013	0.0186342	0.995586	89.31	96.7	103.3	58.02	56.52	High	High	High	High	High	High	High	High
AH receptor-interacting protein OS=Mus musculus OX=10090 GN=Aip PE=1 SV=1	O08915	0	30.316	19	4	31	4	330	37.6	6.4	69.23	1.364	0.447844	0.247328	107.2	115.7	84.3	43.89	36.35	High	High	High	High	High	High	Peak Found	High
A-kinase anchor protein 1, mitochondrial OS=Mus musculus OX=10090 GN=Akap1 PE=1 SV=4	O08715	0	6.09	4	2	3	2	857	92.1	5.02	4.84									High	Not Found	Not Found	Not Found	Not Found	Not Found	Not Found	Not Found
A-kinase anchor protein 10, mitochondrial OS=Mus musculus OX=10090 GN=Akap10 PE=1 SV=3	O88845	0	17.4	4	2	13	2	662	73.6	6.79	14.54									High	High	High	High	High	High	Not Found	Not Found
A-kinase anchor protein 12 OS=Mus musculus OX=10090 GN=Akap12 PE=1 SV=1	Q9WTQ5	0	1416.67	72	76	2467	76	1684	180.6	4.44	5764.98	0.738	-0.438307	0.0123164	53.5	94.8	105.2	28.48	18.05	High	High	High	High	High	High	High	High
A-kinase anchor protein 13 OS=Mus musculus OX=10090 GN=Akap13 PE=1 SV=1	E9Q394	0	28.655	2	4	12	4	2776	303.8	5.38	30.62	1.217	0.283329	0.893756	30.65	109.8	90.2	28.63		Peak Found	High	High	High	Not Found	High	Not Found	Not Found
A-kinase anchor protein 2 OS=Mus musculus OX=10090 GN=Akap2 PE=1 SV=3	O54931	0	89.33	12	7	63	7	893	98.5	5.21	198.25	1.226	0.293959	0.657543	75.54	116.2	83.8	55.11	100.24	High	High	High	High	High	High	High	High	Acetyl [N-Term]
A-kinase anchor protein 5 OS=Mus musculus OX=10090 GN=Akap5 PE=1 SV=2	D3YVF0	0	15.417	6	2	7	2	745	79.4	4.75	4.81									High	Not Found	Not Found	Not Found	Not Found	Not Found	Not Found	Not Found
A-kinase anchor protein 8 OS=Mus musculus OX=10090 GN=Akap8 PE=1 SV=1	Q9DBR0	0	15.301	10	2	11	2	687	76.2	5.14	30.2									High	High	High	Peak Found	Not Found	High	Peak Found	High
A-kinase anchor protein 8-like OS=Mus musculus OX=10090 GN=Akap8l PE=1 SV=1	Q9R0L7	0	20.709	11	4	15	4	642	71.4	5.05	34.54	0.841	-0.249822	0.911396	51.99	92.1	107.9	65.15	42.43	High	High	High	High	High	Peak Found	High	High
A-kinase anchor protein 9 OS=Mus musculus OX=10090 GN=Akap9 PE=1 SV=2	Q70FJ1	0	28.85	2	6	24	6	3797	435.9	5.03	55.93	0.841	-0.249822	0.855421	53.19	119.4	80.6	54.25	51.5	High	High	High	High	Peak Found	High	Peak Found	High
Alanine--tRNA ligase, cytoplasmic OS=Mus musculus OX=10090 GN=Aars PE=1 SV=1	Q8BGQ7	0	525.302	38	27	652	27	968	106.8	5.67	1739.62	0.928	-0.107803	0.868661	52.7	95.9	104.1	10.62	12.14	High	High	High	High	High	High	High	High
Alanine--tRNA ligase, mitochondrial OS=Mus musculus OX=10090 GN=Aars2 PE=1 SV=1	Q14CH7	0	6.145	2	2	2	2	980	106.7	6.18	1.86	0.638	-0.648372	0.782907	19.24	77.9	122.1	42.98		Peak Found	Not Found	Peak Found	High	High	Not Found	Not Found	Not Found
Alanyl-tRNA editing protein Aarsd1 OS=Mus musculus OX=10090 GN=Aarsd1 PE=1 SV=2	Q3THG9	0	43.227	19	4	28	4	412	44.9	6.42	73.92	0.921	-0.118727	0.962674	53.04	107.9	92.1	68.42	75.57	High	High	High	High	High	High	High	High
Alcohol dehydrogenase class-3 OS=Mus musculus OX=10090 GN=Adh5 PE=1 SV=3	P28474	0	69.103	22	6	56	6	374	39.5	7.25	140.51	0.799	-0.323733	0.741031	45.33	86.2	113.8	100.16	68.18	Peak Found	High	High	High	Not Found	High	High	High
Aldehyde dehydrogenase family 16 member A1 OS=Mus musculus OX=10090 GN=Aldh16a1 PE=1 SV=2	Q571I9	0	37.497	7	3	23	3	802	84.7	6.32	54.75	1.029	0.041243	0.990476	81.19	111.3	88.7	70.14	61.62	Peak Found	High	High	High	Not Found	High	High	High
Aldehyde dehydrogenase, cytosolic 1 OS=Mus musculus OX=10090 GN=Aldh1a7 PE=1 SV=1	O35945	0.004	3.655	6	2	2	2	501	54.6	7.71	1.62									High	Not Found	Not Found	Not Found	Peak Found	Peak Found	Peak Found	Not Found
Aldehyde dehydrogenase, mitochondrial OS=Mus musculus OX=10090 GN=Aldh2 PE=1 SV=1	P47738	0	185.54	29	14	363	14	519	56.5	7.62	941.16	0.949	-0.07552	0.93491	72.58	104.2	95.8	32.47	18.35	High	High	High	High	High	High	High	High
Aldo-keto reductase family 1 member A1 OS=Mus musculus OX=10090 GN=Akr1a1 PE=1 SV=3	Q9JII6	0	165.127	35	9	160	9	325	36.6	7.39	393.95	0.991	-0.013043	0.9999	98.86	97.6	102.4	24.77	31.18	High	High	High	High	High	High	High	High
Aldo-keto reductase family 1 member B1 OS=Mus musculus OX=10090 GN=Akr1b1 PE=1 SV=3	P45376	0	51.823	14	3	50	3	316	35.7	7.18	120.67	1.007	0.0100637	0.995586	83.91	97.3	102.7	71.97	125.56	High	High	High	High	High	High	High	High
Aldo-keto reductase family 1 member C13 OS=Mus musculus OX=10090 GN=Akr1c13 PE=1 SV=2	Q8VC28	0	9.384	11	2	8	2	323	37	7.08	21.73									Not Found	High	High	Not Found	Not Found	Not Found	Not Found	Not Found
Aldose reductase-related protein 2 OS=Mus musculus OX=10090 GN=Akr1b8 PE=1 SV=2	P45377	0	92.008	23	4	110	4	316	36.1	6.37	199.55	0.948	-0.077041	0.962674	56.88	108.2	91.8	91.31	105.53	Not Found	High	High	High	Not Found	High	High	High
Alkyldihydroxyacetonephosphate synthase, peroxisomal OS=Mus musculus OX=10090 GN=Agps PE=1 SV=1	Q8C0I1	0	27.981	13	5	34	5	645	71.6	7.5	68.42	1.16	0.214125	0.802631	75.8	109.3	90.7	36.82	56.96	High	High	High	High	High	High	High	High
Alpha-(1,3)-fucosyltransferase 11 OS=Mus musculus OX=10090 GN=Fut11 PE=1 SV=1	Q8BHC9	0	63.349	10	3	86	3	489	55.5	6.23	239.64	0.822	-0.28279	0.432791	52.78	84.1	115.9	47.73	41.76	High	High	High	High	High	High	High	High
Alpha/beta hydrolase domain-containing protein 17B OS=Mus musculus OX=10090 GN=Abhd17b PE=1 SV=1	Q7M759	0.004	3.459	4	2	2	2	288	32.2	6.29	3.78									Not Found	Not Found	Not Found	High	Not Found	Not Found	Not Found	Not Found
Alpha-1,3/1,6-mannosyltransferase ALG2 OS=Mus musculus OX=10090 GN=Alg2 PE=1 SV=2	Q9DBE8	0	51.155	14	4	55	4	415	47.4	7.97	128.82	1.119	0.16221	0.85924	58.12	100.3	99.7	71.08	33.89	High	High	High	High	Not Found	High	High	High
Alpha-1,3-mannosyl-glycoprotein 2-beta-N-acetylglucosaminyltransferase OS=Mus musculus OX=10090 GN=Mgat1 PE=1 SV=1	P27808	0	19.266	5	2	24	2	447	51.7	8.9	58.71	0.824	-0.279284	0.820983	35.78	81.5	118.5	63.66	36.73	Peak Found	High	High	High	Peak Found	High	Peak Found	High
Alpha-1-syntrophin OS=Mus musculus OX=10090 GN=Snta1 PE=1 SV=1	Q61234	0	21.085	6	2	14	2	503	53.6	6.86	42.06	0.821	-0.284546	0.837114	55.35	83.4	116.6	32.19	58.11	Peak Found	High	High	High	Peak Found	Peak Found	High	Peak Found
Alpha-2-macroglobulin receptor-associated protein OS=Mus musculus OX=10090 GN=Lrpap1 PE=1 SV=1	P55302	0	67.076	24	7	88	7	360	42.2	7.87	215.6	0.962	-0.0558912	0.962674	64.13	96.2	103.8	39.45	23.85	High	High	High	High	High	High	High	High
Alpha-actinin-1 OS=Mus musculus OX=10090 GN=Actn1 PE=1 SV=1	Q7TPR4	0	796.83	56	42	1151	27	892	103	5.38	2997.57	0.902	-0.148801	0.760562	70	98.1	101.9	30.54	28.88	High	High	High	High	High	High	High	High	Acetyl [N-Term]
Alpha-actinin-3 OS=Mus musculus OX=10090 GN=Actn3 PE=2 SV=1	O88990	0	102.639	10	10	97	3	900	103	5.45	246.91	1.374	0.458382	0.00351614	94.22	122.9	77.1	48.82	84.21	High	High	High	High	Peak Found	High	High	High
Alpha-actinin-4 OS=Mus musculus OX=10090 GN=Actn4 PE=1 SV=1	P57780	0	625.11	53	41	876	28	912	104.9	5.41	2162.31	0.993	-0.0101344	0.9999	70.03	101.1	98.9	36.26	23.11	High	High	High	High	High	High	High	High
Alpha-adducin OS=Mus musculus OX=10090 GN=Add1 PE=1 SV=2	Q9QYC0	0	50.884	16	7	59	7	735	80.6	5.9	126.89	0.993	-0.0101344	0.999197	88.59	92.6	107.4	33.41	55.73	High	High	High	High	High	High	High	High
Alpha-aminoadipic semialdehyde dehydrogenase OS=Mus musculus OX=10090 GN=Aldh7a1 PE=1 SV=4	Q9DBF1	0	119.768	29	10	116	10	539	58.8	7.47	300.6	0.873	-0.195946	0.639342	50.97	101	99	31.27	61.46	High	High	High	High	High	High	High	High
Alpha-centractin OS=Mus musculus OX=10090 GN=Actr1a PE=1 SV=1	P61164	0	118.679	33	7	244	5	376	42.6	6.64	613.91	0.975	-0.0365259	0.991029	67.39	100.6	99.4	22.95	20.97	High	High	High	High	High	High	High	High	Acetyl [N-Term]
Alpha-crystallin B chain OS=Mus musculus OX=10090 GN=Cryab PE=1 SV=2	P23927	0	17.806	19	3	14	3	175	20.1	7.33	32.79	0.737	-0.440263	0.272868	50.97	107.5	92.5	64.22	51.07	Peak Found	High	Peak Found	High	High	High	Peak Found	High	Acetyl [N-Term]
Alpha-enolase OS=Mus musculus OX=10090 GN=Eno1 PE=1 SV=3	P17182	0	770.468	73	29	2509	26	434	47.1	6.8	5938.67	1.174	0.231432	0.32178	72.4	106.8	93.2	16.72	14.3	High	High	High	High	High	High	High	High
Alpha-galactosidase A OS=Mus musculus OX=10090 GN=Gla PE=1 SV=1	P51569	0	29.847	14	4	26	4	419	47.6	5.72	62.62	1.426	0.511974	0.403363	51.61	134.8	65.2	50.31	39.69	Not Found	High	High	High	Not Found	High	High	High
Alpha-internexin OS=Mus musculus OX=10090 GN=Ina PE=1 SV=3	P46660	0	70.748	19	7	37	4	501	55.3	5.4	74.79									High	High	High	High	Not Found	Peak Found	Not Found	Not Found
Alpha-ketoglutarate-dependent dioxygenase FTO OS=Mus musculus OX=10090 GN=Fto PE=1 SV=1	Q8BGW1	0	35.381	19	6	22	6	502	58	5.12	64.34	1	0	0.995586	27.61	95.3	104.7	49.91	43.09	Not Found	High	High	High	Peak Found	High	High	High
Alpha-mannosidase 2 OS=Mus musculus OX=10090 GN=Man2a1 PE=1 SV=2	P27046	0	117.837	15	15	83	15	1150	131.5	8.03	177.74	0.842	-0.248108	0.652711	68.11	113.4	86.6	20.43	52.04	High	High	High	High	High	High	High	High
Alpha-mannosidase 2C1 OS=Mus musculus OX=10090 GN=Man2c1 PE=1 SV=1	Q91W89	0	10.114	3	2	3	2	1039	115.6	6.51	7.31	0.906	-0.142417	0.987512	29.03	95.1	104.9	35.06	10.07	Not Found	High	Not Found	High	Not Found	Peak Found	Not Found	Peak Found
Alpha-N-acetylgalactosaminidase OS=Mus musculus OX=10090 GN=Naga PE=1 SV=2	Q9QWR8	0	31.273	16	4	29	4	415	47.2	6.44	76.82	1.079	0.109695	0.955607	58.05	86.3	113.7	78.54	70.11	High	High	High	High	High	High	High	High
Alpha-parvin OS=Mus musculus OX=10090 GN=Parva PE=1 SV=1	Q9EPC1	0	129.707	29	8	149	8	372	42.3	5.95	342.08	1.096	0.132248	0.733042	58.5	97.7	102.3	45.49	43.63	High	High	High	High	High	High	High	High
Alpha-soluble NSF attachment protein OS=Mus musculus OX=10090 GN=Napa PE=1 SV=1	Q9DB05	0	135.709	44	12	137	12	295	33.2	5.45	393.29	1.024	0.0342157	0.962674	89.58	103	97	27.54	25.05	High	High	High	High	High	High	High	High	Acetyl [N-Term]
Alpha-tubulin N-acetyltransferase 1 OS=Mus musculus OX=10090 GN=Atat1 PE=1 SV=1	Q8K341	0	17.049	7	2	9	2	421	47.1	9.98	14.58	1.437	0.52306	0.788468	0	117.9	82.1			Not Found	High	High	High	Not Found	High	High	Not Found	Acetyl [N-Term]
Aly/REF export factor 2 OS=Mus musculus OX=10090 GN=Alyref2 PE=1 SV=1	Q9JJW6	0	19.311	13	2	29	1	218	23.7	10.04	53.3									Not Found	High	Not Found	Not Found	Not Found	High	Not Found	Not Found
Amine oxidase [flavin-containing] A OS=Mus musculus OX=10090 GN=Maoa PE=1 SV=3	Q64133	0	27.477	16	5	22	5	526	59.6	7.81	38.09	1.349	0.43189	0.528035	47.28	112	88	63.57	63.28	High	High	High	High	Peak Found	High	Peak Found	High
Aminoacyl tRNA synthase complex-interacting multifunctional protein 1 OS=Mus musculus OX=10090 GN=Aimp1 PE=1 SV=2	P31230	0	104.54	52	9	101	9	310	34	8.35	255.21	1.019	0.0271541	0.968806	70.85	99	101	52.42	45.54	High	High	High	High	High	High	High	High
Aminoacyl tRNA synthase complex-interacting multifunctional protein 2 OS=Mus musculus OX=10090 GN=Aimp2 PE=1 SV=2	Q8R010	0	43.249	18	3	75	3	320	35.4	7.83	137.75	1.16	0.214125	0.805819	125.49	99.7	100.3	77.19	78.44	High	High	High	High	High	High	High	High
Aminoacylase-1 OS=Mus musculus OX=10090 GN=Acy1 PE=1 SV=1	Q99JW2	0	26.177	14	5	20	5	408	45.8	6.32	42.85	1.244	0.314986	0.85447	82.79	111.3	88.7	90.75	113.88	Peak Found	High	High	High	Peak Found	High	High	High
Aminopeptidase B OS=Mus musculus OX=10090 GN=Rnpep PE=1 SV=2	Q8VCT3	0	43.891	10	5	60	5	650	72.4	5.35	124.36	1.29	0.367371	0.57004	107.87	108.1	91.9	62.74	72.26	High	High	High	High	High	High	High	High
Aminopeptidase N OS=Mus musculus OX=10090 GN=Anpep PE=1 SV=4	P97449	0	225.253	25	15	212	15	966	109.6	5.9	524.4	0.96	-0.0588937	0.962674	84.5	92.4	107.6	52.04	26.47	High	High	High	High	High	High	High	High
AMP deaminase 2 OS=Mus musculus OX=10090 GN=Ampd2 PE=1 SV=1	Q9DBT5	0	25.294	4	2	34	2	798	92	6.23	59.55	1.256	0.328836	0.764831	50.41	104.9	95.1	23.85	26.43	High	High	High	High	High	High	High	High
AMP deaminase 3 OS=Mus musculus OX=10090 GN=Ampd3 PE=1 SV=2	O08739	0	42.24	7	4	31	4	766	88.6	7.33	82	0.907	-0.140826	0.979473	65.88	107.8	92.2	87.53	101.43	Peak Found	High	High	High	High	High	Peak Found	High
AMSH-like protease OS=Mus musculus OX=10090 GN=Stambpl1 PE=1 SV=1	Q76N33	0	9.448	6	3	6	3	436	49.6	7.53	5.78									High	High	High	High	Peak Found	High	Peak Found	High
Amyloid beta A4 precursor protein-binding family B member 1-interacting protein OS=Mus musculus OX=10090 GN=Apbb1ip PE=1 SV=2	Q8R5A3	0	16.209	4	2	19	2	670	74.3	5.35	23.81	1.265	0.339137	0.625674	85.66	120.8	79.2	18.22	58.96	High	High	High	High	High	High	High	High
Amyloid-beta A4 protein OS=Mus musculus OX=10090 GN=App PE=1 SV=3	P12023	0	54.281	10	6	55	6	770	86.7	4.79	110.49	0.774	-0.369595	0.660475	41.68	91.7	108.3	61.64	66.01	High	High	High	High	High	High	High	High
Anaphase-promoting complex subunit 1 OS=Mus musculus OX=10090 GN=Anapc1 PE=1 SV=2	P53995	0	5.947	2	2	2	2	1944	215.9	6.35	5.18									Not Found	Not Found	Not Found	High	Not Found	High	Not Found	Not Found
Anaphase-promoting complex subunit 5 OS=Mus musculus OX=10090 GN=Anapc5 PE=1 SV=1	Q8BTZ4	0	15.022	4	2	19	2	740	83	6.71	58.59	0.828	-0.272297	0.829393	54.16	91.4	108.6	63.38	55.88	High	High	High	High	Peak Found	High	High	High
Anaphase-promoting complex subunit 7 OS=Mus musculus OX=10090 GN=Anapc7 PE=1 SV=3	Q9WVM3	0	13.012	5	2	4	2	565	63	5.72	9.05	1.695	0.761285	0.622419	7.37	125.8	74.2	15.57		High	High	High	Peak Found	Not Found	High	Peak Found	Not Found
Anaphase-promoting complex subunit CDC26 OS=Mus musculus OX=10090 GN=Cdc26 PE=1 SV=1	Q99JP4	0	8.679	25	2	7	2	85	9.8	6.81	12.82	0.915	-0.128156	0.995586	96.08	89.8	110.2	97.35	93.37	Peak Found	Peak Found	High	Peak Found	Peak Found	Peak Found	High	Peak Found
Angiopoietin-related protein 2 OS=Mus musculus OX=10090 GN=Angptl2 PE=2 SV=2	Q9R045	0	13.183	10	3	4	3	493	57.1	7.75	10.76									Not Found	Not Found	High	High	Not Found	Not Found	Not Found	High
Ankycorbin OS=Mus musculus OX=10090 GN=Rai14 PE=1 SV=1	Q9EP71	0	141.511	22	13	134	13	979	108.8	6.27	373.15	1.057	0.0799754	0.920997	82.73	98.1	101.9	46.8	30.82	High	High	High	High	High	High	High	High
Ankyrin repeat and IBR domain-containing protein 1 OS=Mus musculus OX=10090 GN=Ankib1 PE=1 SV=2	Q6ZPS6	0	9.3	3	2	7	2	1085	121.8	5.16	17.77	1.558	0.639695	0.681985	37.39	121.8	78.2	45.11	39.72	High	Peak Found	High	Peak Found	Not Found	High	Not Found	High
Ankyrin repeat domain-containing protein 13A OS=Mus musculus OX=10090 GN=Ankrd13a PE=1 SV=2	Q80UP5	0	7.238	5	2	4	2	588	67.1	5.08	1.96	1.091	0.125651	0.976368	90.91	89.1	110.9	124.2	107.68	Peak Found	High	Peak Found	Peak Found	High	Peak Found	Peak Found	Peak Found
Ankyrin repeat domain-containing protein 17 OS=Mus musculus OX=10090 GN=Ankrd17 PE=1 SV=2	Q99NH0	0	82.95	5	8	60	8	2603	274	6.52	163.71	0.876	-0.190997	0.917029	61.44	65.6	134.4	98.15	65.4	High	High	High	High	High	High	High	High
Ankyrin-3 OS=Mus musculus OX=10090 GN=Ank3 PE=1 SV=1	G5E8K5	0	86.332	11	14	64	10	1961	213.9	6.7	133.65	1.432	0.518031	0.690753	58.38	123	77	22.75	61.04	Peak Found	High	High	High	Not Found	High	High	High
Annexin A1 OS=Mus musculus OX=10090 GN=Anxa1 PE=1 SV=2	P10107	0	450.811	65	24	762	24	346	38.7	7.37	1873.42	0.998	-0.00288828	0.995586	102.31	101.3	98.7	39.16	37.94	High	High	High	High	High	High	High	High
Annexin A11 OS=Mus musculus OX=10090 GN=Anxa11 PE=1 SV=2	P97384	0	62.223	17	7	97	6	503	54	7.66	258.61	0.786	-0.347399	0.125159	51.04	81.1	118.9	5.18	32.81	High	High	High	High	High	High	High	High
Annexin A2 OS=Mus musculus OX=10090 GN=Anxa2 PE=1 SV=2	P07356	0	633.669	76	35	1604	35	339	38.7	7.69	3915.02	0.995	-0.00723157	0.995586	82.39	100.5	99.5	19.06	19.22	High	High	High	High	High	High	High	High
Annexin A3 OS=Mus musculus OX=10090 GN=Anxa3 PE=1 SV=4	O35639	0	222.804	49	18	363	17	323	36.4	5.76	878.68	1	0	0.995586	92.11	103.6	96.4	25.48	25.65	High	High	High	High	High	High	High	High
Annexin A4 OS=Mus musculus OX=10090 GN=Anxa4 PE=1 SV=4	P97429	0	209.549	40	12	336	12	319	35.9	5.57	1023.95	1.09	0.124328	0.75914	63.19	105.4	94.6	64.49	52.87	High	High	High	High	High	High	High	High
Annexin A5 OS=Mus musculus OX=10090 GN=Anxa5 PE=1 SV=1	P48036	0	487.126	76	26	1031	26	319	35.7	4.96	2742.97	1.012	0.0172093	0.982111	95.5	96.9	103.1	43.54	43.5	High	High	High	High	High	High	High	High
Annexin A6 OS=Mus musculus OX=10090 GN=Anxa6 PE=1 SV=3	P14824	0	825.045	68	40	1057	40	673	75.8	5.5	2517.39	0.973	-0.0394883	0.990476	81.5	100.5	99.5	50.01	55.58	High	High	High	High	High	High	High	High
Annexin A7 OS=Mus musculus OX=10090 GN=Anxa7 PE=1 SV=2	Q07076	0	75.175	14	6	128	6	463	49.9	6.18	323.44	1.038	0.0538064	0.929174	44.22	103.4	96.6	13.48	18.9	High	High	High	High	High	High	High	High
Annexin A8 OS=Mus musculus OX=10090 GN=Anxa8 PE=1 SV=2	O35640	0	9.042	8	2	9	2	327	36.7	5.94	20.76									Not Found	High	Not Found	Not Found	Not Found	Not Found	Not Found	Not Found
Anoctamin-10 OS=Mus musculus OX=10090 GN=Ano10 PE=1 SV=1	Q8BH79	0	45.072	7	4	40	4	659	76.1	6.7	84.19	0.979	-0.0306192	0.995586	70.72	99.7	100.3	18.23	25.87	High	High	High	High	High	High	High	High
Anoctamin-6 OS=Mus musculus OX=10090 GN=Ano6 PE=1 SV=1	Q6P9J9	0	43.199	8	4	29	4	911	106.2	6.76	58.3	0.863	-0.212568	0.882898	30.72	87.9	112.1	9.29	34.05	Peak Found	High	High	High	Peak Found	High	High	High
Antigen peptide transporter 1 OS=Mus musculus OX=10090 GN=Tap1 PE=1 SV=3	P21958	0	24.397	5	2	17	2	724	78.8	8.79	27.64	0.517	-0.951764	0.176891	33.65	68.7	131.3	118.43	75.69	High	High	High	High	High	High	Peak Found	Peak Found
Antigen peptide transporter 2 OS=Mus musculus OX=10090 GN=Tap2 PE=1 SV=1	P36371	0	57.4	15	5	52	5	702	77.4	7.24	109.97	1.607	0.68437	0.401806	135.46	110.9	89.1	114.64	106.13	High	High	High	High	High	High	High	High
AP-1 complex subunit beta-1 OS=Mus musculus OX=10090 GN=Ap1b1 PE=1 SV=2	O35643	0	92.993	16	11	89	5	943	103.9	5.17	193.04	1.076	0.105678	0.942043	91.67	104.1	95.9	53.27	66.01	High	High	High	High	High	High	High	High
AP-1 complex subunit gamma-1 OS=Mus musculus OX=10090 GN=Ap1g1 PE=1 SV=3	P22892	0	34.88	6	3	26	3	822	91.3	6.8	62.45	1.187	0.24732	0.853874	117.78	116.2	83.8	107.42	120.78	Peak Found	High	Peak Found	High	Peak Found	High	Peak Found	High
AP-1 complex subunit sigma-1A OS=Mus musculus OX=10090 GN=Ap1s1 PE=1 SV=1	P61967	0	18.723	16	2	10	2	158	18.7	5.73	26.31	1.182	0.24123	0.93272	145.39	108.4	91.6	121.63	119.85	High	Not Found	High	Peak Found	Peak Found	Not Found	High	Peak Found
AP-2 complex subunit alpha-1 OS=Mus musculus OX=10090 GN=Ap2a1 PE=1 SV=1	P17426	0	114.799	18	12	145	8	977	107.6	7.03	368.05	0.893	-0.163268	0.893756	68.05	96.3	103.7	90.68	74.6	High	High	High	High	High	High	High	High
AP-2 complex subunit alpha-2 OS=Mus musculus OX=10090 GN=Ap2a2 PE=1 SV=2	P17427	0	171.479	24	16	199	12	938	104	6.93	509.56	1.069	0.0962619	0.829407	79.85	109.4	90.6	28.54	17.82	High	High	High	High	High	High	High	High
AP-2 complex subunit beta OS=Mus musculus OX=10090 GN=Ap2b1 PE=1 SV=1	Q9DBG3	0	189.903	23	18	187	12	937	104.5	5.38	394.46	1.008	0.0114956	0.990476	92.48	94.8	105.2	38.14	32.91	High	High	High	High	High	High	High	High
AP-2 complex subunit mu OS=Mus musculus OX=10090 GN=Ap2m1 PE=1 SV=1	P84091	0	75.659	19	7	61	7	435	49.6	9.54	129.51	0.92	-0.120294	0.907852	85.47	101.2	98.8	32.64	52.83	High	High	High	High	High	High	High	High
AP-2 complex subunit sigma OS=Mus musculus OX=10090 GN=Ap2s1 PE=1 SV=1	P62743	0	12.197	15	2	18	2	142	17	6.18	19.9	1.024	0.0342157	0.994562	56.6	101.2	98.8	98.71	91.2	Not Found	Peak Found	High	High	Not Found	High	Peak Found	High
AP2-associated protein kinase 1 OS=Mus musculus OX=10090 GN=Aak1 PE=1 SV=2	Q3UHJ0	0	57.713	12	6	40	5	959	103.3	6.7	93.58	0.973	-0.0394883	0.995586	102.83	108.1	91.9	105.92	80.8	High	High	High	High	High	High	High	High
AP-3 complex subunit beta-1 OS=Mus musculus OX=10090 GN=Ap3b1 PE=1 SV=2	Q9Z1T1	0	37.766	9	7	28	7	1105	122.7	5.66	68.33	0.776	-0.365871	0.678275	66.03	82.2	117.8	77.89	69.61	High	High	High	High	Peak Found	High	High	High
AP-3 complex subunit delta-1 OS=Mus musculus OX=10090 GN=Ap3d1 PE=1 SV=1	O54774	0	200.334	13	10	248	10	1199	135	7.37	633.59	1.027	0.0384362	0.959795	67.45	98	102	37.02	37	High	High	High	High	High	High	High	High
AP-3 complex subunit mu-1 OS=Mus musculus OX=10090 GN=Ap3m1 PE=1 SV=1	Q9JKC8	0	49.918	14	3	32	3	418	46.9	6.93	93.96	0.777	-0.364013	0.717532	37.47	81.4	118.6	41.55	68.7	High	High	High	High	Not Found	High	Peak Found	High
Apolipoprotein B receptor OS=Mus musculus OX=10090 GN=Apobr PE=1 SV=1	Q8VBT6	0	43.859	13	6	30	6	942	102.6	4.36	95.22	1.56	0.641546	0.105381	55.73	132.9	67.1	23.14	65.87	Peak Found	High	High	High	High	High	High	Peak Found
Apolipoprotein D OS=Mus musculus OX=10090 GN=Apod PE=1 SV=1	P51910	0	11.466	13	2	5	2	189	21.5	4.91	13.21									Peak Found	Not Found	High	High	High	Not Found	Not Found	Peak Found
Apolipoprotein E OS=Mus musculus OX=10090 GN=Apoe PE=1 SV=2	P08226	0	38.931	31	5	22	5	311	35.8	5.68	38.23	1.066	0.0922074	0.962674	94.05	128.6	71.4	89.83	104.2	High	High	High	High	Not Found	Peak Found	High	Peak Found
Apoptosis inhibitor 5 OS=Mus musculus OX=10090 GN=Api5 PE=1 SV=2	O35841	0	83.966	27	9	74	9	504	56.8	5.92	203.8	1.149	0.200379	0.764831	72.26	110.1	89.9	37.07	17.93	High	High	High	High	High	High	High	High
Apoptosis regulator BAX OS=Mus musculus OX=10090 GN=Bax PE=1 SV=1	Q07813	0	63.904	35	5	87	5	192	21.4	4.98	225.06	1.086	0.119024	0.857109	110.29	103	97	44.59	34.38	High	High	High	High	High	High	High	High	Acetyl [N-Term]
Apoptosis-associated speck-like protein containing a CARD OS=Mus musculus OX=10090 GN=Pycard PE=1 SV=1	Q9EPB4	0	104.519	40	6	123	6	193	21.4	5.43	386.94	1.023	0.0328061	0.962674	58.1	104.9	95.1	71.91	69.95	High	High	High	High	High	High	High	High
Apoptosis-inducing factor 1, mitochondrial OS=Mus musculus OX=10090 GN=Aifm1 PE=1 SV=1	Q9Z0X1	0	66.537	15	7	87	7	612	66.7	9.17	225.66	1.041	0.0579701	0.959795	67.28	94.9	105.1	34.28	40.83	High	High	High	High	High	High	High	High
Apoptosis-inducing factor 2 OS=Mus musculus OX=10090 GN=Aifm2 PE=1 SV=1	Q8BUE4	0.003	3.9	8	2	2	2	373	40.6	8.98	0									Not Found	High	Not Found	Not Found	Not Found	High	Not Found	Peak Found
Apoptotic chromatin condensation inducer in the nucleus OS=Mus musculus OX=10090 GN=Acin1 PE=1 SV=3	Q9JIX8	0	73.748	8	9	62	9	1338	150.6	5.91	93.61	1.096	0.132248	0.895648	100.61	92	108	70.64	38.7	High	High	High	High	Not Found	High	High	High
Apoptotic protease-activating factor 1 OS=Mus musculus OX=10090 GN=Apaf1 PE=1 SV=3	O88879	0	13.961	3	2	11	2	1249	140.9	6.43	20.72	0.873	-0.195946	0.962674	47.02	92.1	107.9	33.95	58.3	Peak Found	Peak Found	Peak Found	High	Peak Found	High	Peak Found	High
Aquaporin-1 OS=Mus musculus OX=10090 GN=Aqp1 PE=1 SV=3	Q02013	0	83.594	10	3	122	3	269	28.8	7.43	414.58	1.045	0.0635029	0.895648	95	106.6	93.4	62.59	38.79	High	High	High	High	High	High	High	High
ARF GTPase-activating protein GIT1 OS=Mus musculus OX=10090 GN=Git1 PE=1 SV=1	Q68FF6	0	21.268	12	5	15	5	770	85.2	6.93	31.62	0.865	-0.209228	0.959795	37.18	88.5	111.5	50.04	80.77	High	High	High	High	Not Found	Peak Found	High	High
Arf-GAP domain and FG repeat-containing protein 1 OS=Mus musculus OX=10090 GN=Agfg1 PE=1 SV=2	Q8K2K6	0	38.086	12	4	20	4	561	58	8.63	50.17	1.288	0.365133	0.717469	67.68	133.5	66.5	56.45	44.67	Not Found	High	High	High	Peak Found	High	High	High
Arf-GAP with coiled-coil, ANK repeat and PH domain-containing protein 2 OS=Mus musculus OX=10090 GN=Acap2 PE=1 SV=2	Q6ZQK5	0	88.011	16	8	66	8	770	87.2	6.68	160.15	1.255	0.327687	0.634474	66.14	101.9	98.1	21.99	47.89	High	High	High	High	High	High	High	High
Arf-GAP with GTPase, ANK repeat and PH domain-containing protein 1 OS=Mus musculus OX=10090 GN=Agap1 PE=1 SV=1	Q8BXK8	0	21.995	6	3	7	2	857	94.4	7.94	16.52									High	High	Peak Found	High	Not Found	Peak Found	Peak Found	High	Acetyl [N-Term]
Arf-GAP with GTPase, ANK repeat and PH domain-containing protein 3 OS=Mus musculus OX=10090 GN=Agap3 PE=1 SV=1	Q8VHH5	0	5.873	3	2	3	1	910	97.9	7.75	6.41	1.259	0.332278	0.89325	58.04	111.5	88.5	77.85	67.7	Not Found	High	Not Found	Peak Found	Not Found	Peak Found	Not Found	Peak Found
Arf-GAP with Rho-GAP domain, ANK repeat and PH domain-containing protein 1 OS=Mus musculus OX=10090 GN=Arap1 PE=1 SV=2	Q4LDD4	0	166.389	14	12	123	12	1452	162.2	6.18	302.67	0.744	-0.426625	0.0552907	60.44	95.8	104.2	47.22	62.98	High	High	High	High	High	High	High	High
Arf-GAP with SH3 domain, ANK repeat and PH domain-containing protein 1 OS=Mus musculus OX=10090 GN=Asap1 PE=1 SV=2	Q9QWY8	0	24.985	4	3	17	3	1147	127.3	7.64	45.67	0.857	-0.222633	0.888899	22.32	90.9	109.1	49.15	38.87	Not Found	High	High	High	High	High	High	Peak Found
Arf-GAP with SH3 domain, ANK repeat and PH domain-containing protein 2 OS=Mus musculus OX=10090 GN=Asap2 PE=1 SV=3	Q7SIG6	0	13.777	4	2	7	2	958	106.7	6.65	25.95	0.747	-0.42082	0.717469	28.8	85.5	114.5	39.25	18.27	Peak Found	High	Peak Found	High	Not Found	Peak Found	Not Found	High
Arf-GAP with SH3 domain, ANK repeat and PH domain-containing protein 3 OS=Mus musculus OX=10090 GN=Asap3 PE=2 SV=1	Q5U464	0	7.828	3	2	2	2	904	99.2	6.83	2.41									Not Found	Not Found	Not Found	Not Found	Not Found	Peak Found	Not Found	High
Arginase-1 OS=Mus musculus OX=10090 GN=Arg1 PE=1 SV=1	Q61176	0	20.499	17	4	19	4	323	34.8	7.01	48.98	1.266	0.340277	0.68545	99.09	112.1	87.9	47.6	93.42	Not Found	High	High	High	Not Found	High	Peak Found	High
Arginine--tRNA ligase, cytoplasmic OS=Mus musculus OX=10090 GN=Rars PE=1 SV=2	Q9D0I9	0	156.19	35	18	199	18	660	75.6	7.55	486.76	0.997	-0.00433459	0.995586	80.47	101	99	15.99	25.47	High	High	High	High	High	High	High	High	Acetyl [N-Term]
Argininosuccinate lyase OS=Mus musculus OX=10090 GN=Asl PE=1 SV=1	Q91YI0	0	31.875	6	2	22	2	464	51.7	6.96	53.42	1.092	0.126973	0.905307	30.01	109.5	90.5	14.03	13.8	High	High	High	High	High	High	High	High
Argininosuccinate synthase OS=Mus musculus OX=10090 GN=Ass1 PE=1 SV=1	P16460	0	75.206	22	7	46	7	412	46.6	8.22	100	0.969	-0.0454314	0.991386	106.72	122	78	63.69	51.82	High	High	High	High	High	High	High	High
Armadillo repeat-containing protein 1 OS=Mus musculus OX=10090 GN=Armc1 PE=1 SV=1	Q9D7A8	0	29.491	25	3	17	3	282	31.2	5.57	41.9	0.833	-0.263612	0.914753	58.88	81.5	118.5	106.4	72.93	High	High	High	High	Not Found	High	High	Peak Found	Acetyl [N-Term]
Armadillo repeat-containing protein 10 OS=Mus musculus OX=10090 GN=Armc10 PE=1 SV=1	Q9D0L7	0	34.626	17	3	42	3	306	33.3	7.99	135.56	1.004	0.00575927	0.995586	55.75	96.6	103.4	43.48	43.45	High	High	High	High	High	High	High	High
Armadillo repeat-containing protein 6 OS=Mus musculus OX=10090 GN=Armc6 PE=1 SV=1	Q8BNU0	0	42.246	10	3	25	3	468	50.7	6	63.95	0.99	-0.0144996	0.9999	43.69	70.9	129.1	80.49		High	High	High	High	High	High	Peak Found	High
Arpin OS=Mus musculus OX=10090 GN=Arpin PE=1 SV=1	Q9D0A3	0	4.949	13	2	3	2	226	25.2	5.19	2.99									High	Peak Found	High	High	Not Found	Not Found	Peak Found	Not Found
Arsenite methyltransferase OS=Mus musculus OX=10090 GN=As3mt PE=1 SV=2	Q91WU5	0	13.517	12	3	6	3	376	41.8	5.86	18.13	0.397	-1.33279	0.0981934	11.64	62.4	137.6	62.22	54.83	Peak Found	High	High	High	Peak Found	Not Found	Peak Found	Not Found
Aryl hydrocarbon receptor nuclear translocator OS=Mus musculus OX=10090 GN=Arnt PE=1 SV=3	P53762	0	6.59	2	2	2	2	791	86.9	6.64	5.78									Not Found	Not Found	High	Not Found	Not Found	Peak Found	Not Found	Peak Found
Arylamine N-acetyltransferase 2 OS=Mus musculus OX=10090 GN=Nat2 PE=1 SV=1	P50295	0	28.101	18	4	50	4	290	33.7	5.88	107.82	0.868	-0.204233	0.79162	51.18	93.6	106.4	60.42	48.07	High	High	High	High	High	High	Peak Found	High	Acetyl [N-Term]
Arylsulfatase A OS=Mus musculus OX=10090 GN=Arsa PE=1 SV=2	P50428	0	21.81	17	3	25	3	506	53.7	5.87	52.81	1.315	0.395063	0.717532	104.72	119.8	80.2	74.7	111.76	High	High	High	High	High	High	High	High
Arylsulfatase B OS=Mus musculus OX=10090 GN=Arsb PE=1 SV=3	P50429	0	15.36	6	2	13	2	534	59.6	7.24	31.77	0.89	-0.168123	0.96307	14.64	100.5	99.5	73.18	48.04	Peak Found	High	High	High	High	Peak Found	High	High
Asparagine synthetase [glutamine-hydrolyzing] OS=Mus musculus OX=10090 GN=Asns PE=1 SV=3	Q61024	0	120.169	27	10	131	10	561	64.2	6.58	314.74	1.142	0.191563	0.480321	93.28	99.1	100.9	80.68	75.92	High	High	High	High	High	High	High	High
Asparagine--tRNA ligase, cytoplasmic OS=Mus musculus OX=10090 GN=Nars PE=1 SV=2	Q8BP47	0	174.746	31	15	245	15	559	64.2	5.86	581.73	1.069	0.0962619	0.828469	77.38	100.7	99.3	35.93	24.04	High	High	High	High	High	High	High	High
Aspartate aminotransferase, cytoplasmic OS=Mus musculus OX=10090 GN=Got1 PE=1 SV=3	P05201	0	61.038	18	6	52	6	413	46.2	7.14	98.05	0.718	-0.477944	0.125159	47.02	101.9	98.1	33.37	25.02	High	High	High	High	High	High	High	High
Aspartate aminotransferase, mitochondrial OS=Mus musculus OX=10090 GN=Got2 PE=1 SV=1	P05202	0	94.296	31	9	98	9	430	47.4	9	260.85	0.951	-0.0724828	0.946558	66.08	103.9	96.1	50.17	70.85	High	High	High	High	High	High	High	High
Aspartate--tRNA ligase, cytoplasmic OS=Mus musculus OX=10090 GN=Dars PE=1 SV=2	Q922B2	0	105.858	31	12	100	12	501	57.1	6.49	220.98	1.129	0.175045	0.56551	95.9	107.6	92.4	74.8	73.83	High	High	High	High	High	High	High	High
Aspartyl aminopeptidase OS=Mus musculus OX=10090 GN=Dnpep PE=1 SV=2	Q9Z2W0	0	74.627	21	5	94	5	473	52.2	7.25	267.34	0.934	-0.0985055	0.892379	61.9	100.4	99.6	37.66	27.9	High	High	High	High	High	High	High	High
Aspartyl/asparaginyl beta-hydroxylase OS=Mus musculus OX=10090 GN=Asph PE=1 SV=1	Q8BSY0	0	185.298	23	13	251	13	741	83	5.08	621.53	1.021	0.0299829	0.962674	78.91	102	98	47.05	21.38	High	High	High	High	High	High	High	High
Astrocytic phosphoprotein PEA-15 OS=Mus musculus OX=10090 GN=Pea15 PE=1 SV=1	Q62048	0	71.119	35	6	45	2	130	15	5.02	80.45	1.155	0.207893	0.821535	117.08	110.8	89.2	43.3	38.84	Not Found	High	High	High	Not Found	High	Peak Found	High
Ataxin-10 OS=Mus musculus OX=10090 GN=Atxn10 PE=1 SV=2	P28658	0	18.778	11	4	13	4	475	53.7	5.25	20.02	1.332	0.413594	0.728089	108.69	109.5	90.5	65.17	105.9	Peak Found	High	High	High	Not Found	High	Peak Found	High
Ataxin-2 OS=Mus musculus OX=10090 GN=Atxn2 PE=1 SV=1	O70305	0	62.049	6	4	57	4	1285	136.4	9.55	161.27	1.103	0.141433	0.893756	112.04	105.2	94.8	96.77	91.78	High	High	High	High	High	High	High	High
Ataxin-2-like protein OS=Mus musculus OX=10090 GN=Atxn2l PE=1 SV=1	Q7TQH0	0	20.267	6	3	16	3	1049	110.6	8.85	34.58	0.94	-0.0892673	0.991386	83.93	104.2	95.8	97.37	100.76	High	High	High	High	High	Peak Found	High	High
Ataxin-3 OS=Mus musculus OX=10090 GN=Atxn3 PE=1 SV=2	Q9CVD2	0	32.381	10	2	36	2	355	40.5	4.83	93.07	1.242	0.312665	0.782907	92.48	124.9	75.1	62.5	89.96	High	High	High	High	High	High	High	High
Atlastin-2 OS=Mus musculus OX=10090 GN=Atl2 PE=1 SV=1	Q6PA06	0	71.459	16	4	49	4	583	66.2	5.43	127.3	0.722	-0.469929	0.745942	39.75	91.9	108.1	69.07	79.38	High	High	High	High	High	High	Peak Found	High
Atlastin-3 OS=Mus musculus OX=10090 GN=Atl3 PE=1 SV=1	Q91YH5	0	130.162	19	5	177	5	541	60.5	6.1	452.17	0.896	-0.158429	0.760562	59.64	88.2	111.8	23.01	27.91	High	High	High	High	High	High	High	High
ATP synthase F(0) complex subunit B1, mitochondrial OS=Mus musculus OX=10090 GN=Atp5pb PE=1 SV=1	Q9CQQ7	0	25.738	16	4	22	4	256	28.9	9.06	52.35	1.07	0.0976108	0.959795	46.51	97	103	46.67	50.8	High	High	High	High	Not Found	High	High	High
ATP synthase subunit alpha, mitochondrial OS=Mus musculus OX=10090 GN=Atp5f1a PE=1 SV=1	Q03265	0	454.739	45	20	1113	20	553	59.7	9.19	2653.48	1.081	0.112367	0.781752	81.73	101.7	98.3	38.97	23.19	High	High	High	High	High	High	High	High
ATP synthase subunit beta, mitochondrial OS=Mus musculus OX=10090 GN=Atp5f1b PE=1 SV=2	P56480	0	567.169	76	26	749	26	529	56.3	5.34	1808.16	1.018	0.0257376	0.968942	107.54	104.4	95.6	22.29	30.67	High	High	High	High	High	High	High	High
ATP synthase subunit d, mitochondrial OS=Mus musculus OX=10090 GN=Atp5pd PE=1 SV=3	Q9DCX2	0	93.381	61	6	114	6	161	18.7	5.69	239.37	0.868	-0.204233	0.633056	51.46	91.9	108.1	58.16	60.88	High	High	High	High	Peak Found	High	High	High
ATP synthase subunit delta, mitochondrial OS=Mus musculus OX=10090 GN=Atp5f1d PE=1 SV=1	Q9D3D9	0	25.661	33	2	165	2	168	17.6	5.08	164.66	1.763	0.818032	0.275278	98.55	108.6	91.4	164.84	152.45	High	Not Found	Peak Found	Peak Found	Peak Found	High	Not Found	High
ATP synthase subunit f, mitochondrial OS=Mus musculus OX=10090 GN=Atp5mf PE=1 SV=3	P56135	0	23.42	26	2	33	2	88	10.3	9.95	61.8	1.246	0.317304	0.528637	97.13	101	99	64.95	70.23	High	High	High	High	High	High	Peak Found	High
ATP synthase subunit g, mitochondrial OS=Mus musculus OX=10090 GN=Atp5mg PE=1 SV=1	Q9CPQ8	0	5.854	38	2	4	2	103	11.4	9.74	6.28	1.081	0.112367	0.982111	70.18	103.9	96.1	61.91	3.99	High	Peak Found	Not Found	High	Peak Found	High	Not Found	Not Found
ATP synthase subunit gamma, mitochondrial OS=Mus musculus OX=10090 GN=Atp5f1c PE=1 SV=1	Q91VR2	0	29.724	13	3	111	3	298	32.9	9.01	253.36	1.068	0.0949116	0.893756	51.95	103.3	96.7	60.72	55.92	High	High	High	High	High	High	High	High
ATP synthase subunit O, mitochondrial OS=Mus musculus OX=10090 GN=Atp5po PE=1 SV=1	Q9DB20	0	65.373	50	10	53	10	213	23.3	9.99	133.3	1.014	0.0200577	0.976631	104.73	101.5	98.5	54.24	50.77	High	High	High	High	High	High	High	High
ATP synthase-coupling factor 6, mitochondrial OS=Mus musculus OX=10090 GN=Atp5pf PE=1 SV=1	P97450	0	8.137	21	2	4	2	108	12.5	9.36	16.18	1.796	0.844787	0.291969	107.54	139.3	60.7	50	123.02	Peak Found	Peak Found	High	Peak Found	Not Found	Peak Found	Peak Found	Peak Found
ATPase Asna1 OS=Mus musculus OX=10090 GN=Asna1 PE=1 SV=2	O54984	0	49.821	15	3	47	3	348	38.8	4.91	73.98	1.15	0.201634	0.711297	46.66	96.5	103.5	72.16	58.41	Peak Found	High	High	High	Not Found	High	High	High
ATPase family AAA domain-containing protein 1 OS=Mus musculus OX=10090 GN=Atad1 PE=1 SV=1	Q9D5T0	0	29.549	18	4	17	4	361	40.7	6.9	35.07	0.539	-0.891643	0.638761	39.24	67.9	132.1	119.74	95.97	Not Found	High	High	Peak Found	Not Found	High	Peak Found	High
ATPase family AAA domain-containing protein 3 OS=Mus musculus OX=10090 GN=Atad3 PE=1 SV=1	Q925I1	0	63.898	16	5	66	5	591	66.7	9.29	175.17	1.059	0.0827026	0.956063	94.43	115.5	84.5	111.1	94.56	High	High	High	High	High	High	High	High
ATP-binding cassette sub-family A member 1 OS=Mus musculus OX=10090 GN=Abca1 PE=1 SV=4	P41233	0	8.177	1	2	2	2	2261	253.7	6.81	5.77									Not Found	Not Found	High	High	Not Found	Not Found	Not Found	Not Found
ATP-binding cassette sub-family A member 9 OS=Mus musculus OX=10090 GN=Abca9 PE=1 SV=2	Q8K449	0.002	4.412	3	2	2	2	1623	183	6.93	6.76									Not Found	Not Found	High	Not Found	Not Found	High	Not Found	Peak Found
ATP-binding cassette sub-family B member 6, mitochondrial OS=Mus musculus OX=10090 GN=Abcb6 PE=1 SV=1	Q9DC29	0	21.276	6	3	9	3	842	93.7	8.05	21.01	0.346	-1.53116	0.0192709	12.74	87.5	112.5	45.15	37.8	High	High	Peak Found	High	Peak Found	High	Not Found	High
ATP-binding cassette sub-family D member 1 OS=Mus musculus OX=10090 GN=Abcd1 PE=1 SV=1	P48410	0	10.731	4	2	8	2	736	81.8	8.7	11.28	0.543	-0.880976	0.453399	42	6.4	193.6	159.76	86.26	Not Found	High	Peak Found	High	Peak Found	High	Peak Found	High
ATP-binding cassette sub-family D member 3 OS=Mus musculus OX=10090 GN=Abcd3 PE=1 SV=2	P55096	0	52.856	14	6	46	6	659	75.4	9.26	106.63	1.118	0.16092	0.895648	72.22	115.4	84.6	16.88	34.75	Not Found	High	High	High	Not Found	High	High	High
ATP-binding cassette sub-family D member 4 OS=Mus musculus OX=10090 GN=Abcd4 PE=1 SV=2	O89016	0	12.189	6	2	10	2	606	68.5	6.42	26.83	0.662	-0.595097	0.638761	36.23	91	109	52.13	34.86	Peak Found	High	Peak Found	High	Not Found	High	Not Found	Peak Found
ATP-binding cassette sub-family E member 1 OS=Mus musculus OX=10090 GN=Abce1 PE=1 SV=1	P61222	0	71.114	12	6	55	6	599	67.3	8.34	105.55	0.861	-0.215915	0.871844	63.05	98.2	101.8	63.34	83.33	High	High	High	High	High	High	High	High
ATP-binding cassette sub-family F member 1 OS=Mus musculus OX=10090 GN=Abcf1 PE=1 SV=1	Q6P542	0	89.083	20	11	73	11	837	94.9	6.51	160.16	0.859	-0.21927	0.75914	48.86	94	106	53.25	53.81	High	High	High	High	High	High	High	High
ATP-binding cassette sub-family F member 2 OS=Mus musculus OX=10090 GN=Abcf2 PE=1 SV=1	Q99LE6	0	13.496	7	3	5	3	628	71.7	7.05	7.05	0.756	-0.403542	0.722029	25.06	81.7	118.3	30.43	27.13	High	Peak Found	Peak Found	High	High	High	Peak Found	High
ATP-binding cassette sub-family F member 3 OS=Mus musculus OX=10090 GN=Abcf3 PE=1 SV=1	Q8K268	0	22.562	6	3	18	3	709	79.8	6.16	34.99	0.529	-0.91866	0.599664	40.4	85.3	114.7	121.39	128.25	High	High	High	High	High	High	High	High
ATP-binding cassette sub-family G member 2 OS=Mus musculus OX=10090 GN=Abcg2 PE=1 SV=1	Q7TMS5	0	13.552	3	2	21	2	657	72.9	8.54	51.06	1.094	0.129613	0.95053	139.66	56.6	143.4	153.78	119.2	Peak Found	High	High	High	High	High	Peak Found	High
ATP-citrate synthase OS=Mus musculus OX=10090 GN=Acly PE=1 SV=1	Q91V92	0	257.571	25	18	353	18	1091	119.7	7.44	820.75	0.905	-0.14401	0.768273	73.14	89.2	110.8	115.27	93.89	High	High	High	High	High	High	High	High
ATP-dependent (S)-NAD(P)H-hydrate dehydratase OS=Mus musculus OX=10090 GN=Naxd PE=1 SV=1	Q9CZ42	0	48.406	15	3	77	1	343	36.7	7.77	200.48	1.006	0.00863031	0.994562	63.78	98.6	101.4	26.06	14.81	High	High	High	High	High	High	High	High
ATP-dependent 6-phosphofructokinase, liver type OS=Mus musculus OX=10090 GN=Pfkl PE=1 SV=4	P12382	0	153.869	23	13	142	11	780	85.3	7.17	285.25	1.185	0.244887	0.26218	120.55	129.5	70.5	65.64	79.49	High	High	High	High	High	High	High	High
ATP-dependent 6-phosphofructokinase, muscle type OS=Mus musculus OX=10090 GN=Pfkm PE=1 SV=3	P47857	0	68.827	13	7	53	6	780	85.2	8	136.14	1.001	0.00144197	0.9999	67.93	101.1	98.9	73.47	87.69	High	High	High	High	Peak Found	High	High	High
ATP-dependent 6-phosphofructokinase, platelet type OS=Mus musculus OX=10090 GN=Pfkp PE=1 SV=1	Q9WUA3	0	202.035	29	15	188	13	784	85.4	7.11	501.61	1.069	0.0962619	0.829393	84.91	115.6	84.4	50.18	44.39	High	High	High	High	High	High	High	High
ATP-dependent Clp protease proteolytic subunit, mitochondrial OS=Mus musculus OX=10090 GN=Clpp PE=1 SV=1	O88696	0	61.31	23	5	101	5	272	29.8	7.47	289.93	0.828	-0.272297	0.302349	58.64	94.1	105.9	30.95	6.68	High	High	High	High	High	High	High	High
ATP-dependent DNA/RNA helicase DHX36 OS=Mus musculus OX=10090 GN=Dhx36 PE=1 SV=2	Q8VHK9	0	22.576	3	2	23	2	1001	113.8	8.29	66.64	1.03	0.0426443	0.982111	57.42	99.4	100.6	110.61	115.9	High	High	High	High	High	High	High	High
ATP-dependent RNA helicase DDX1 OS=Mus musculus OX=10090 GN=Ddx1 PE=1 SV=1	Q91VR5	0	129.723	31	15	93	15	740	82.4	7.21	182.62	1.091	0.125651	0.858963	111.88	95.2	104.8	87.77	85.13	High	High	High	High	High	High	High	High
ATP-dependent RNA helicase DDX19A OS=Mus musculus OX=10090 GN=Ddx19a PE=1 SV=2	Q61655	0	85.786	24	10	74	10	478	53.9	6.67	168.54	1.047	0.0662614	0.947492	46.34	104	96	33.09	42.44	High	High	High	High	High	High	High	High
ATP-dependent RNA helicase DDX39A OS=Mus musculus OX=10090 GN=Ddx39a PE=1 SV=1	Q8VDW0	0	38.584	16	5	25	3	427	49	5.68	51.87	1.384	0.468844	0.764831	77.01	116.5	83.5	54.96	46.29	High	High	High	Peak Found	High	High	High	Peak Found
ATP-dependent RNA helicase DDX3X OS=Mus musculus OX=10090 GN=Ddx3x PE=1 SV=3	Q62167	0	136.415	32	16	191	4	662	73.1	7.18	522.16	0.939	-0.0908029	0.895648	70.12	89.7	110.3	24.71	32.68	Not Found	High	High	High	Not Found	High	High	High
ATP-dependent RNA helicase DDX3Y OS=Mus musculus OX=10090 GN=Ddx3y PE=1 SV=2	Q62095	0	139.802	25	15	193	4	658	73.4	7.53	530.97	0.787	-0.345564	0.79162	41.07	118.6	81.4	74.17	101.28	Not Found	High	High	High	Not Found	High	Peak Found	High
ATP-dependent RNA helicase DDX42 OS=Mus musculus OX=10090 GN=Ddx42 PE=1 SV=3	Q810A7	0	70.714	10	6	57	6	929	101.9	6.98	117.51	1.143	0.192825	0.827521	98.24	96.9	103.1	48.21	61.48	High	High	High	High	Peak Found	High	High	High
ATP-dependent RNA helicase DDX50 OS=Mus musculus OX=10090 GN=Ddx50 PE=2 SV=1	Q99MJ9	0	18.928	5	2	20	2	734	82.1	9.25	45.01	1.158	0.211635	0.839204	54.29	99	101	44.66	53.76	High	High	High	High	Peak Found	High	Peak Found	High
ATP-dependent RNA helicase DHX29 OS=Mus musculus OX=10090 GN=Dhx29 PE=1 SV=1	Q6PGC1	0	9.314	5	3	3	3	1365	153.9	7.94	5.39									Not Found	High	High	Not Found	Not Found	Not Found	Not Found	Peak Found
ATP-dependent RNA helicase DHX30 OS=Mus musculus OX=10090 GN=Dhx30 PE=1 SV=1	Q99PU8	0	37.874	5	5	20	5	1217	136.6	8.75	42.75	0.986	-0.0203404	0.9999	69.55	98.2	101.8	54.47	31.86	High	High	High	High	Peak Found	High	High	High
ATP-dependent zinc metalloprotease YME1L1 OS=Mus musculus OX=10090 GN=Yme1l1 PE=1 SV=1	O88967	0	63.087	8	3	50	3	715	80	8.97	162.71	0.54	-0.888969	0.0204449	20.32	56.1	143.9	66.69	77.72	High	High	High	High	High	High	High	High
Atrial natriuretic peptide receptor 2 OS=Mus musculus OX=10090 GN=Npr2 PE=1 SV=2	Q6VVW5	0.002	4.372	3	2	2	2	1047	117	6.87	5.03	1.466	0.551885	0.75914	29.95	118.9	81.1		28	Not Found	Peak Found	Not Found	High	Peak Found	High	Peak Found	Peak Found
Atrial natriuretic peptide receptor 3 OS=Mus musculus OX=10090 GN=Npr3 PE=1 SV=3	P70180	0	16.283	4	2	26	2	536	59.8	7.09	46.86	0.757	-0.401635	0.656438	69.34	94.3	105.7	162.15	128.73	High	High	High	High	High	Peak Found	High	Peak Found
AT-rich interactive domain-containing protein 1A OS=Mus musculus OX=10090 GN=Arid1a PE=1 SV=1	A2BH40	0	22.807	1	2	21	2	2283	241.9	6.68	46.79	4.997	2.32106	4.30071e-06	115.34	169.1	30.9	5.49	112.92	High	High	High	High	High	High	High	High
Attractin-like protein 1 OS=Mus musculus OX=10090 GN=Atrnl1 PE=1 SV=2	Q6A051	0	8.018	2	2	2	2	1378	152.4	7.3	5.1									High	Not Found	Not Found	Not Found	Not Found	High	Not Found	Not Found
Autophagy-related protein 16-1 OS=Mus musculus OX=10090 GN=Atg16l1 PE=1 SV=1	Q8C0J2	0	33.757	16	4	19	4	607	68.1	6.38	60.63	0.743	-0.428566	0.548498	65.11	49.3	150.7	127.51	68.12	Peak Found	High	High	High	Not Found	High	High	High
Axin interactor, dorsalization-associated protein OS=Mus musculus OX=10090 GN=Aida PE=1 SV=1	Q8C4Q6	0	18.631	27	4	15	4	305	34.9	6.74	44.02	0.832	-0.265345	0.962674	83.38	131.8	68.2	82.67	126.7	Peak Found	High	High	High	High	High	Peak Found	High
Baculoviral IAP repeat-containing protein 6 OS=Mus musculus OX=10090 GN=Birc6 PE=1 SV=2	O88738	0	47.048	3	8	29	8	4882	531.8	6.07	61.42	0.761	-0.394032	0.792829	37.05	100.4	99.6	64.68	74.31	High	High	High	High	High	High	Peak Found	High
BAG family molecular chaperone regulator 3 OS=Mus musculus OX=10090 GN=Bag3 PE=1 SV=2	Q9JLV1	0	38.025	7	4	88	4	577	61.8	7.27	228.68	1.001	0.00144197	0.995586	73.64	93.7	106.3	33.21	40.8	High	High	High	High	High	High	High	High
BAG family molecular chaperone regulator 4 OS=Mus musculus OX=10090 GN=Bag4 PE=1 SV=2	Q8CI61	0	23.386	9	3	16	3	457	49.1	5.34	35.9	0.781	-0.356606	0.89325	19.13	89.5	110.5	51.9	33.41	High	High	Peak Found	High	High	High	Not Found	High
BAG family molecular chaperone regulator 5 OS=Mus musculus OX=10090 GN=Bag5 PE=1 SV=1	Q8CI32	0	40.99	14	5	22	5	447	50.9	6.05	69.76	0.819	-0.288065	0.825632	55.05	89.2	110.8	28.71	40.66	Not Found	High	High	High	Peak Found	High	High	High
Band 4.1-like protein 1 OS=Mus musculus OX=10090 GN=Epb41l1 PE=1 SV=2	Q9Z2H5	0	39.29	9	4	22	4	879	98.3	5.62	65.3									High	High	High	High	Not Found	High	High	Peak Found
Band 4.1-like protein 2 OS=Mus musculus OX=10090 GN=Epb41l2 PE=1 SV=2	O70318	0	206.359	31	19	213	19	988	109.9	5.43	498.57	0.952	-0.0709665	0.95053	80.53	92.4	107.6	60.54	59.8	High	High	High	High	Peak Found	High	High	High
Barrier-to-autointegration factor OS=Mus musculus OX=10090 GN=Banf1 PE=1 SV=1	O54962	0	15.829	28	2	17	2	89	10.1	6.09	42.96	0.867	-0.205896	0.792829	83.1	118.7	81.3	57.63	93.73	High	High	High	High	Peak Found	High	High	High
Basal cell adhesion molecule OS=Mus musculus OX=10090 GN=Bcam PE=1 SV=1	Q9R069	0	25.277	5	2	24	2	622	67.6	6.25	72.89	1.85	0.887525	0.509469	0	129.8	70.2			High	High	High	High	Peak Found	High	High	High
Basement membrane-specific heparan sulfate proteoglycan core protein OS=Mus musculus OX=10090 GN=Hspg2 PE=1 SV=1	Q05793	0	534.216	23	49	618	49	3707	398	6.32	1202.33	1.038	0.0538064	0.929174	77.95	110.5	89.5	19.99	18.07	High	High	High	High	High	High	High	High
Basic leucine zipper and W2 domain-containing protein 1 OS=Mus musculus OX=10090 GN=Bzw1 PE=1 SV=1	Q9CQC6	0	78.557	16	5	51	5	419	48	5.92	89.73	1.061	0.0854247	0.959795	105.91	80.7	119.3	92.49	93.57	Peak Found	High	High	High	Peak Found	High	Peak Found	High
Basic leucine zipper and W2 domain-containing protein 2 OS=Mus musculus OX=10090 GN=Bzw2 PE=1 SV=1	Q91VK1	0	37.395	8	2	30	2	419	48	6.68	86.59	0.824	-0.279284	0.651382	68.6	109.2	90.8	60.89	71.46	High	High	High	High	High	High	High	High
Basigin OS=Mus musculus OX=10090 GN=Bsg PE=1 SV=2	P18572	0	25.481	10	3	62	3	389	42.4	5.85	106.42	1.106	0.145351	0.89325	46.38	98.8	101.2	27.51	48.3	Not Found	High	High	High	Peak Found	High	High	High
Bcl-2-associated transcription factor 1 OS=Mus musculus OX=10090 GN=Bclaf1 PE=1 SV=2	Q8K019	0	18.889	7	3	8	3	919	105.9	9.99	26.92	0.819	-0.288065	0.858963	59.22	97.7	102.3	111.23	82.5	Peak Found	Peak Found	High	High	Peak Found	Peak Found	High	High
Beclin-1 OS=Mus musculus OX=10090 GN=Becn1 PE=1 SV=3	O88597	0	11.339	8	2	4	2	448	51.6	4.93	4.24	0.702	-0.510457	0.745942	7.12	82.5	117.5	16.42	9.54	Not Found	Peak Found	High	High	Not Found	Not Found	Peak Found	Peak Found
Beta-2-syntrophin OS=Mus musculus OX=10090 GN=Sntb2 PE=1 SV=2	Q61235	0	20.263	4	2	32	2	520	56.3	8.69	76.79	1.126	0.171207	0.911277	102.02	103.5	96.5	102.6	87.73	High	High	High	High	High	High	High	High
Beta-actin-like protein 2 OS=Mus musculus OX=10090 GN=Actbl2 PE=1 SV=1	Q8BFZ3	0	186.631	21	6	998	1	376	42	5.49	2370.13									High	High	Peak Found	High	High	High	High	High
Beta-adrenergic receptor kinase 1 OS=Mus musculus OX=10090 GN=Grk2 PE=1 SV=2	Q99MK8	0	27.942	12	5	13	5	689	79.6	7.28	34.76									High	High	High	High	Not Found	High	Not Found	Not Found
Beta-arrestin-1 OS=Mus musculus OX=10090 GN=Arrb1 PE=1 SV=1	Q8BWG8	0	12.676	11	2	6	2	418	46.9	6.28	18.53									Peak Found	High	High	Not Found	Not Found	Peak Found	High	Peak Found
Beta-catenin-like protein 1 OS=Mus musculus OX=10090 GN=Ctnnbl1 PE=1 SV=1	Q9CWL8	0	35.252	18	7	27	7	563	64.9	5.07	55.44	0.825	-0.277534	0.797971	43.84	96	104	39.18	51.4	High	High	High	High	High	High	Peak Found	High	Acetyl [N-Term]
Beta-centractin OS=Mus musculus OX=10090 GN=Actr1b PE=1 SV=1	Q8R5C5	0	113.563	29	6	171	4	376	42.3	6.4	455.02	0.921	-0.118727	0.857109	58.86	100.8	99.2	30.06	24.51	High	High	High	High	High	High	High	High	Acetyl [N-Term]
Beta-galactosidase OS=Mus musculus OX=10090 GN=Glb1 PE=1 SV=1	P23780	0	61.705	14	8	75	7	647	73.1	7.47	227.6	0.849	-0.236164	0.602986	69.15	103.4	96.6	24.96	24.92	High	High	High	High	High	High	High	High
Beta-galactosidase-1-like protein OS=Mus musculus OX=10090 GN=Glb1l PE=1 SV=1	Q8VC60	0	16.316	4	2	25	1	646	73.2	7.28	53.68	1.397	0.482332	0.686919	122.53	116.6	83.4	91.17	56.04	Not Found	High	Peak Found	High	Not Found	High	Peak Found	High
Beta-glucuronidase OS=Mus musculus OX=10090 GN=Gusb PE=1 SV=2	P12265	0	70.852	23	10	63	10	648	74.1	6.7	113.8	1.284	0.360645	0.548498	78.49	112.6	87.4	47.59	29.41	Peak Found	High	High	High	High	High	High	High
Beta-hexosaminidase subunit alpha OS=Mus musculus OX=10090 GN=Hexa PE=1 SV=2	P29416	0	129.777	19	9	213	9	528	60.6	6.54	529.89	1.191	0.252173	0.240871	97.13	94.4	105.6	53.08	10.98	High	High	High	High	High	High	High	High
Beta-hexosaminidase subunit beta OS=Mus musculus OX=10090 GN=Hexb PE=1 SV=2	P20060	0	32.658	10	4	39	4	536	61.1	8.12	107.37	1.411	0.496718	0.119408	63.47	111.2	88.8	52.17	57.82	Not Found	High	High	High	Peak Found	High	High	High
Beta-mannosidase OS=Mus musculus OX=10090 GN=Manba PE=1 SV=1	Q8K2I4	0	10.419	3	2	19	2	879	100.8	7.25	47.37									Not Found	High	Not Found	High	Not Found	Not Found	High	Not Found
BH3-interacting domain death agonist OS=Mus musculus OX=10090 GN=Bid PE=1 SV=2	P70444	0	14.954	30	3	6	3	195	21.9	4.81	20.59	0.62	-0.68966	0.660475	36.3	59.7	140.3	101.23	86.35	Peak Found	Peak Found	High	High	Peak Found	Not Found	Peak Found	Peak Found
Bifunctional 3'-phosphoadenosine 5'-phosphosulfate synthase 1 OS=Mus musculus OX=10090 GN=Papss1 PE=1 SV=1	Q60967	0	77.697	16	7	78	7	624	70.7	6.77	163.91	0.888	-0.171368	0.805819	61.96	84.1	115.9	57.98	49.12	High	High	High	High	High	High	High	High
Bifunctional epoxide hydrolase 2 OS=Mus musculus OX=10090 GN=Ephx2 PE=1 SV=2	P34914	0	9.615	9	3	4	3	554	62.5	6.19	1.95									High	High	Not Found	High	Not Found	Not Found	Not Found	Peak Found
Bifunctional glutamate/proline--tRNA ligase OS=Mus musculus OX=10090 GN=Eprs PE=1 SV=4	Q8CGC7	0	447.982	26	30	488	30	1512	170	7.66	1322.98	0.965	-0.0513992	0.969362	92.89	107.5	92.5	39.09	30.77	High	High	High	High	High	High	High	High
Bifunctional methylenetetrahydrofolate dehydrogenase/cyclohydrolase, mitochondrial OS=Mus musculus OX=10090 GN=Mthfd2 PE=1 SV=1	P18155	0	22.069	16	3	8	3	350	37.8	8.88	14.31	1.086	0.119024	0.962674	111.41	42.5	157.5	98.24	63.14	Not Found	High	High	Peak Found	Peak Found	High	Peak Found	Peak Found
Bifunctional polynucleotide phosphatase/kinase OS=Mus musculus OX=10090 GN=Pnkp PE=1 SV=2	Q9JLV6	0	13.514	9	2	11	2	522	57.2	7.9	36.77	1.17	0.226509	0.841254	67.93	117.5	82.5	55.17	54.16	Peak Found	High	High	High	Not Found	High	Peak Found	Peak Found
Bifunctional purine biosynthesis protein PURH OS=Mus musculus OX=10090 GN=Atic PE=1 SV=2	Q9CWJ9	0	225.48	40	15	271	15	592	64.2	6.76	676.42	0.937	-0.093879	0.893756	74.55	93	107	37.99	21.82	High	High	High	High	High	High	High	High
Bifunctional UDP-N-acetylglucosamine 2-epimerase/N-acetylmannosamine kinase OS=Mus musculus OX=10090 GN=Gne PE=1 SV=1	Q91WG8	0	33.093	6	3	24	3	722	79.1	6.81	66.38	0.914	-0.129734	0.962674	84.85	95.5	104.5	51.31	78.6	High	High	High	High	Peak Found	High	Peak Found	High
Biglycan OS=Mus musculus OX=10090 GN=Bgn PE=1 SV=1	P28653	0	122.662	36	10	98	10	369	41.6	7.27	257.85	1.022	0.0313952	0.962674	94.59	100.1	99.9	55.26	42.56	High	High	High	High	High	High	High	High
Biliverdin reductase A OS=Mus musculus OX=10090 GN=Blvra PE=1 SV=1	Q9CY64	0	34.937	26	5	20	5	295	33.5	7.02	34.49	1.263	0.336855	0.604385	56.58	115.3	84.7	69.81	80.81	Peak Found	High	High	High	Peak Found	High	High	High
Biogenesis of lysosome-related organelles complex 1 subunit 1 OS=Mus musculus OX=10090 GN=Bloc1s1 PE=1 SV=2	O55102	0	13.295	22	2	16	2	125	14.3	8.15	37.17	1.006	0.00863031	0.995586	34.97	97	103	72.65	65.79	High	High	Peak Found	Peak Found	High	High	Peak Found	High
Biogenesis of lysosome-related organelles complex 1 subunit 2 OS=Mus musculus OX=10090 GN=Bloc1s2 PE=1 SV=1	Q9CWG9	0	14.452	33	2	12	2	143	16.3	4.88	32.16									Not Found	High	Peak Found	High	Peak Found	High	Not Found	High
Bis(5'-nucleosyl)-tetraphosphatase [asymmetrical] OS=Mus musculus OX=10090 GN=Nudt2 PE=1 SV=3	P56380	0	25.469	21	2	13	2	147	17	6.28	38.6	0.868	-0.204233	0.958334	72.61	68.3	131.7	83.2	83.53	Peak Found	High	Peak Found	High	Peak Found	High	Peak Found	High
Bleomycin hydrolase OS=Mus musculus OX=10090 GN=Blmh PE=1 SV=1	Q8R016	0	75.382	11	6	66	6	455	52.5	6.48	178.08	1.047	0.0662614	0.95053	107.42	104.2	95.8	67.74	53.7	High	High	High	High	High	High	High	High	Acetyl [N-Term]
BMP-2-inducible protein kinase OS=Mus musculus OX=10090 GN=Bmp2k PE=1 SV=1	Q91Z96	0	13.197	4	3	6	2	1138	126.1	6.8	14.63	0.805	-0.312939	0.805819	69.42	89	111	107.14	93.77	Not Found	High	High	High	Not Found	High	Peak Found	Peak Found
BolA-like protein 1 OS=Mus musculus OX=10090 GN=Bola1 PE=1 SV=1	Q9D8S9	0	11.795	11	2	9	2	137	14.4	8.76	14.29	1.325	0.405992	0.84981	107.04	100.3	99.7	83.17	81.67	Peak Found	High	Peak Found	High	High	Peak Found	Peak Found	High
BolA-like protein 2 OS=Mus musculus OX=10090 GN=Bola2 PE=1 SV=1	Q8BGS2	0	18.582	35	3	45	3	86	10.2	6.16	84.29	0.992	-0.011588	0.9999	44.71	107.8	92.2	47.17	75.78	High	High	High	High	High	High	High	High	Acetyl [N-Term]
Bone marrow stromal antigen 2 OS=Mus musculus OX=10090 GN=Bst2 PE=1 SV=1	Q8R2Q8	0	8.116	11	2	2	2	172	19.1	7.34	6.15									Not Found	Not Found	High	High	Not Found	Not Found	Not Found	Not Found
Brain acid soluble protein 1 OS=Mus musculus OX=10090 GN=Basp1 PE=1 SV=3	Q91XV3	0	30.407	54	4	40	4	226	22.1	4.51	95.15	1.215	0.280956	0.825632	100.57	99.1	100.9	86.26	57.75	High	Peak Found	High	High	High	High	High	High
Brain-specific angiogenesis inhibitor 1-associated protein 2 OS=Mus musculus OX=10090 GN=Baiap2 PE=1 SV=2	Q8BKX1	0	13.507	5	2	10	2	535	59.2	9.04	21.12	1.349	0.43189	0.643155	51.82	106.9	93.1	48.55	43.07	High	High	Peak Found	High	Peak Found	Peak Found	Peak Found	High
Brain-specific angiogenesis inhibitor 1-associated protein 2-like protein 2 OS=Mus musculus OX=10090 GN=Baiap2l2 PE=1 SV=1	Q80Y61	0.002	4.06	8	2	2	2	522	58.4	9.5	3.8									Not Found	Not Found	Not Found	Peak Found	Not Found	Not Found	High	Not Found
Branched-chain-amino-acid aminotransferase, cytosolic OS=Mus musculus OX=10090 GN=Bcat1 PE=1 SV=2	P24288	0	59.098	15	4	74	4	386	42.8	5.39	205.63	1.081	0.112367	0.868661	58.01	106	94	72.43	63.01	Peak Found	High	High	High	Peak Found	High	High	High
Branched-chain-amino-acid aminotransferase, mitochondrial OS=Mus musculus OX=10090 GN=Bcat2 PE=1 SV=2	O35855	0	12.626	9	2	3	2	393	44.1	8.29	11.37	0.909	-0.137648	0.982111	56.86	78.1	121.9	64.92	64.12	Peak Found	High	High	Peak Found	Not Found	Peak Found	Peak Found	Peak Found
BRCA1-associated protein OS=Mus musculus OX=10090 GN=Brap PE=1 SV=1	Q99MP8	0	18.603	7	3	12	3	591	66.9	5.64	28.34	0.291	-1.78091	0.000927906	2.54	45.1	154.9	3.81	28.69	Not Found	High	High	High	Peak Found	Peak Found	High	High
Breakpoint cluster region protein OS=Mus musculus OX=10090 GN=Bcr PE=1 SV=3	Q6PAJ1	0	10.889	2	2	10	2	1270	143	6.92	20.93	0.523	-0.935117	0.601627	33.75	68.7	131.3	115.94	74.86	Peak Found	High	High	High	High	Peak Found	High	Not Found	Acetyl [N-Term]
Breast cancer anti-estrogen resistance protein 1 OS=Mus musculus OX=10090 GN=Bcar1 PE=1 SV=2	Q61140	0	41.552	4	2	40	2	874	94.2	5.68	79.1	0.831	-0.26708	0.959795	78.16	62.8	137.2	121.64	90.66	High	High	High	High	High	High	Peak Found	High
Breast carcinoma-amplified sequence 3 homolog OS=Mus musculus OX=10090 GN=Bcas3 PE=1 SV=2	Q8CCN5	0	20.818	4	2	24	2	928	101	6.7	69.45	1.001	0.00144197	0.9999	82.56	93.5	106.5	71.18	60.85	High	High	High	High	High	High	Peak Found	High
Brefeldin A-inhibited guanine nucleotide-exchange protein 1 OS=Mus musculus OX=10090 GN=Arfgef1 PE=1 SV=1	G3X9K3	0	34.251	2	3	18	1	1846	208.4	5.86	45.38									Not Found	High	High	Peak Found	Peak Found	High	Peak Found	Not Found
Brefeldin A-inhibited guanine nucleotide-exchange protein 2 OS=Mus musculus OX=10090 GN=Arfgef2 PE=1 SV=1	A2A5R2	0	95.987	7	10	64	8	1792	202.1	6.55	153.33	1.058	0.0813396	0.962674	87.9	106.9	93.1	40.02	60.26	High	High	High	High	High	High	High	High
Brevican core protein OS=Mus musculus OX=10090 GN=Bcan PE=1 SV=2	Q61361	0	14.818	9	3	5	3	883	95.8	4.93	8.18									High	Not Found	Not Found	Not Found	Not Found	Not Found	Not Found	Not Found
Bridging integrator 2 OS=Mus musculus OX=10090 GN=Bin2 PE=1 SV=1	D3Z6Q9	0	29.1	7	2	18	2	489	52.5	5.34	45.6	1.207	0.271426	0.828469	93.85	109.4	90.6	95.79	83.58	Not Found	High	High	High	Not Found	Peak Found	High	Peak Found
BRISC and BRCA1-A complex member 1 OS=Mus musculus OX=10090 GN=Babam1 PE=1 SV=1	Q3UI43	0	18.753	24	3	17	3	333	36.8	4.55	20.02	1.342	0.424385	0.751636	88.15	128	72	72.87	82.76	Peak Found	High	High	High	Peak Found	High	High	High	Acetyl [N-Term]
BRISC and BRCA1-A complex member 2 OS=Mus musculus OX=10090 GN=Babam2 PE=1 SV=2	Q8K3W0	0	11.972	8	2	8	2	383	43.5	5.94	16.23	1.068	0.0949116	0.962674	72.19	103.3	96.7	64.58	86.09	High	High	Peak Found	High	Not Found	Peak Found	Peak Found	High
Bromodomain-containing protein 2 OS=Mus musculus OX=10090 GN=Brd2 PE=1 SV=1	Q7JJ13	0	7.455	4	2	2	1	798	88	9.13	7.81									Not Found	Not Found	High	Peak Found	Not Found	Not Found	Peak Found	Not Found
Bromodomain-containing protein 4 OS=Mus musculus OX=10090 GN=Brd4 PE=1 SV=2	Q9ESU6	0	22.788	4	3	9	2	1400	155.8	9.19	26.27									Peak Found	High	High	Not Found	Not Found	High	Not Found	High
BSD domain-containing protein 1 OS=Mus musculus OX=10090 GN=Bsdc1 PE=1 SV=1	Q80Y55	0	9.476	10	2	9	2	427	46.9	4.4	19.06									Not Found	Not Found	High	Peak Found	Not Found	Not Found	Peak Found	Not Found
BTB/POZ domain-containing protein KCTD12 OS=Mus musculus OX=10090 GN=Kctd12 PE=1 SV=1	Q6WVG3	0	56.305	31	7	132	7	327	35.9	5.81	305.64	0.575	-0.798366	1.72773e-08	40.23	77.8	122.2	105.78	52.56	High	High	High	High	High	High	High	High
BTB/POZ domain-containing protein KCTD5 OS=Mus musculus OX=10090 GN=Kctd5 PE=1 SV=1	Q8VC57	0	39.736	18	2	34	2	234	26.1	5.95	66.85	0.879	-0.186065	0.968806	47.29	92.3	107.7	31.36	30.94	Not Found	High	High	High	Not Found	High	High	High
C-1-tetrahydrofolate synthase, cytoplasmic OS=Mus musculus OX=10090 GN=Mthfd1 PE=1 SV=4	Q922D8	0	65.565	9	6	85	6	935	101.1	7.14	227.97	0.837	-0.2567	0.535974	67.81	90.3	109.7	83.35	76.15	High	High	High	High	High	High	High	High
CAAX prenyl protease 1 homolog OS=Mus musculus OX=10090 GN=Zmpste24 PE=1 SV=2	Q80W54	0	58.872	12	4	64	4	475	54.7	6.95	193.68	0.891	-0.166503	0.843015	80.06	91.3	108.7	68.77	71.75	High	High	High	High	High	High	High	High
CAD protein OS=Mus musculus OX=10090 GN=Cad PE=1 SV=1	B2RQC6	0	153.224	8	12	148	12	2225	243.1	6.43	363.1	1.011	0.015783	0.995586	75.68	106.6	93.4	50.19	50.22	High	High	High	High	High	High	High	High
Cadherin-11 OS=Mus musculus OX=10090 GN=Cdh11 PE=1 SV=1	P55288	0	49.314	19	8	28	8	796	88.1	4.89	71.51	0.566	-0.821126	0.0888623	37.02	91.4	108.6	68.51	48.44	High	High	High	Peak Found	Peak Found	High	High	High
Cadherin-5 OS=Mus musculus OX=10090 GN=Cdh5 PE=1 SV=2	P55284	0	27.257	12	5	17	5	784	87.8	5.3	57.29	0.526	-0.926865	0.250596	32.12	78.6	121.4	78.23	77.3	High	High	High	High	High	High	Peak Found	High
Calcineurin B homologous protein 1 OS=Mus musculus OX=10090 GN=Chp1 PE=1 SV=2	P61022	0	70.102	36	4	71	4	195	22.4	5.1	194.41	0.819	-0.288065	0.753611	63	91.5	108.5	67.49	64.35	High	High	High	High	High	High	High	High
Calcineurin subunit B type 1 OS=Mus musculus OX=10090 GN=Ppp3r1 PE=1 SV=3	Q63810	0	27.686	55	6	34	6	170	19.3	4.81	57.76									High	Not Found	Not Found	High	Not Found	High	Peak Found	High
Calcium homeostasis endoplasmic reticulum protein OS=Mus musculus OX=10090 GN=Cherp PE=1 SV=1	Q8CGZ0	0	10.43	4	2	15	2	936	106.1	9.14	45.48	1.149	0.200379	0.893756	119.23	136.6	63.4	64.62	66.78	Not Found	High	High	High	Not Found	High	Peak Found	High
Calcium homeostasis modulator protein 5 OS=Mus musculus OX=10090 GN=Calhm5 PE=2 SV=1	Q8R100	0	7.086	11	2	6	2	309	35.3	8.18	12.84	0.622	-0.685014	0.768273	27.82	76.7	123.3	75.28	35.96	Not Found	High	Not Found	High	Not Found	Peak Found	Not Found	Peak Found	Acetyl [N-Term]
Calcium uniporter protein, mitochondrial OS=Mus musculus OX=10090 GN=Mcu PE=1 SV=2	Q3UMR5	0	13.089	12	3	7	3	350	39.7	8.56	15.18	0.582	-0.780909	0.500156	44.77	123.7	76.3	83.12	98.06	High	Peak Found	High	Not Found	Not Found	High	Peak Found	High
Calcium uptake protein 1, mitochondrial OS=Mus musculus OX=10090 GN=Micu1 PE=1 SV=1	Q8VCX5	0	4.746	9	2	3	2	477	54.3	8.59	5.03									High	Not Found	Not Found	High	Not Found	Not Found	Not Found	Not Found
Calcium uptake protein 2, mitochondrial OS=Mus musculus OX=10090 GN=Micu2 PE=1 SV=2	Q8CD10	0	45.033	12	3	42	3	432	49.4	9.45	103.56	0.845	-0.242977	0.844596	72.42	93.8	106.2	60	70.57	High	High	High	High	High	High	High	High
Calcium/calmodulin-dependent 3',5'-cyclic nucleotide phosphodiesterase 1B OS=Mus musculus OX=10090 GN=Pde1b PE=1 SV=2	Q01065	0	12.849	9	2	5	2	535	61.2	5.72	8.21									High	Not Found	Not Found	Not Found	Not Found	Not Found	Not Found	Not Found
Calcium/calmodulin-dependent protein kinase type 1 OS=Mus musculus OX=10090 GN=Camk1 PE=1 SV=1	Q91YS8	0	42.205	29	8	47	8	374	41.6	5.35	96.19	1.175	0.232661	0.722029	68.43	106.7	93.3	63.77	71.71	Peak Found	High	High	High	Peak Found	High	High	High
Calcium/calmodulin-dependent protein kinase type II subunit alpha OS=Mus musculus OX=10090 GN=Camk2a PE=1 SV=2	P11798	0	51.127	15	5	94	2	478	54.1	7.08	169.83									High	Not Found	Peak Found	Not Found	Not Found	High	Not Found	Peak Found
Calcium/calmodulin-dependent protein kinase type II subunit beta OS=Mus musculus OX=10090 GN=Camk2b PE=1 SV=2	P28652	0	51.055	14	5	79	2	542	60.4	7.28	155.38									High	High	Not Found	Not Found	Not Found	Peak Found	Not Found	Not Found
Calcium/calmodulin-dependent protein kinase type II subunit delta OS=Mus musculus OX=10090 GN=Camk2d PE=1 SV=1	Q6PHZ2	0	108.792	24	8	209	5	499	56.3	7.25	557.03	0.982	-0.0262051	0.995586	58.52	94.3	105.7	15.01	30.61	High	High	High	High	High	High	High	High
Calcium/calmodulin-dependent protein kinase type II subunit gamma OS=Mus musculus OX=10090 GN=Camk2g PE=1 SV=1	Q923T9	0	87.136	14	5	146	3	529	59.6	7.58	406.71	1.071	0.0989585	0.851006	57.8	103.5	96.5	46.57	41.34	High	High	High	High	High	High	High	High
Calcium-activated chloride channel regulator 3A-1 OS=Mus musculus OX=10090 GN=Clca3a1 PE=1 SV=1	Q9QX15	0	12.143	3	2	10	2	902	100	6.86	21.34	0.021	-5.57347	5.68375e-15	0.05	4.2	195.8	188.93		High	Peak Found	Peak Found	Peak Found	High	High	Not Found	Not Found
Calcium-binding mitochondrial carrier protein Aralar1 OS=Mus musculus OX=10090 GN=Slc25a12 PE=1 SV=1	Q8BH59	0	59.292	12	6	44	6	677	74.5	8.25	93.47	1.047	0.0662614	0.962674	101.07	101.3	98.7	52.74	57.16	High	High	High	High	High	High	Peak Found	High
Calcium-binding mitochondrial carrier protein SCaMC-1 OS=Mus musculus OX=10090 GN=Slc25a24 PE=1 SV=1	Q8BMD8	0	14.724	14	3	5	3	475	52.9	7.43	10.98									Not Found	High	High	High	Not Found	High	Not Found	Not Found
Calcium-transporting ATPase type 2C member 1 OS=Mus musculus OX=10090 GN=Atp2c1 PE=1 SV=2	Q80XR2	0	22.064	6	3	14	3	918	100.2	6.83	32.96	1.037	0.0524159	0.990476	94.89	104.8	95.2	75.86	57.9	High	High	High	Peak Found	High	Peak Found	High	Peak Found
Calcyclin-binding protein OS=Mus musculus OX=10090 GN=Cacybp PE=1 SV=1	Q9CXW3	0	18.083	23	4	10	4	229	26.5	7.87	23.26	1.275	0.350497	0.745942	57.61	107.3	92.7	26.77	56.49	High	Peak Found	High	High	High	Peak Found	Peak Found	Peak Found
Calmodulin-2 OS=Mus musculus OX=10090 GN=Calm2 PE=1 SV=1	P0DP27	0	185.414	72	7	601	7	149	16.8	4.22	1386.6	0.856	-0.224317	0.445172	80.98	104.3	95.7	93.07	125.43	High	High	High	High	High	High	High	High
Calnexin OS=Mus musculus OX=10090 GN=Canx PE=1 SV=1	P35564	0	116.668	24	10	194	10	591	67.2	4.64	448.96	1.012	0.0172093	0.982111	77.84	93.6	106.4	30.94	35	High	High	High	High	High	High	High	High
Calpain small subunit 1 OS=Mus musculus OX=10090 GN=Capns1 PE=1 SV=1	O88456	0	55.51	25	5	88	5	269	28.4	5.63	157.35	1.044	0.0621217	0.962674	81.29	96.5	103.5	73.53	73.03	High	High	High	High	Peak Found	High	High	High	Acetyl [N-Term]
Calpain-1 catalytic subunit OS=Mus musculus OX=10090 GN=Capn1 PE=1 SV=1	O35350	0	169.899	28	17	176	17	713	82.1	5.87	428.93	0.927	-0.109359	0.917029	82	99.1	100.9	38.64	21.78	High	High	High	High	High	High	High	High
Calpain-2 catalytic subunit OS=Mus musculus OX=10090 GN=Capn2 PE=1 SV=4	O08529	0	296.756	36	18	315	18	700	79.8	4.96	645.28	0.903	-0.147202	0.764831	64.22	103.2	96.8	67.95	56.04	High	High	High	High	High	High	High	High
Calpain-5 OS=Mus musculus OX=10090 GN=Capn5 PE=1 SV=1	O08688	0	17.137	7	3	8	3	640	72.9	7.36	15.41	0.927	-0.109359	0.995586	49.08	96.2	103.8	51.83	3.26	Not Found	High	High	High	Not Found	High	Not Found	Peak Found
Calpain-6 OS=Mus musculus OX=10090 GN=Capn6 PE=1 SV=2	O35646	0	15.248	8	3	6	3	641	74.5	7.17	13.39									High	Not Found	High	Not Found	High	Not Found	Not Found	High
Calpastatin OS=Mus musculus OX=10090 GN=Cast PE=1 SV=2	P51125	0	214.338	16	8	285	8	788	84.9	5.52	788.24	0.984	-0.0232698	0.995586	68.55	106	94	32.59	33.93	High	High	High	High	High	High	High	High
Calponin-2 OS=Mus musculus OX=10090 GN=Cnn2 PE=1 SV=1	Q08093	0	102.158	55	9	87	8	305	33.1	7.62	217.34	0.968	-0.046921	0.98764	61.18	104.2	95.8	45.3	42.19	Not Found	High	High	High	Not Found	High	High	High
Calponin-3 OS=Mus musculus OX=10090 GN=Cnn3 PE=1 SV=1	Q9DAW9	0	145.882	52	11	154	10	330	36.4	5.72	354.48	1.118	0.16092	0.630922	47.68	97.8	102.2	66.56	73.84	High	High	High	High	High	High	High	High
Calreticulin OS=Mus musculus OX=10090 GN=Calr PE=1 SV=1	P14211	0	390.601	59	17	1070	17	416	48	4.49	2499.91	0.956	-0.0649175	0.959795	79.01	93	107	23.15	31.49	High	High	High	High	High	High	High	High
Calumenin OS=Mus musculus OX=10090 GN=Calu PE=1 SV=1	O35887	0	287.487	55	14	256	14	315	37	4.67	590.86	0.898	-0.155213	0.745942	85.79	97.1	102.9	59.47	75.88	High	High	High	High	High	High	High	High
cAMP-dependent protein kinase catalytic subunit alpha OS=Mus musculus OX=10090 GN=Prkaca PE=1 SV=3	P05132	0	38.055	20	5	23	3	351	40.5	8.79	55.37	1.095	0.130931	0.969675	114.73	127.4	72.6	137.69	156.23	High	High	High	High	Peak Found	Peak Found	High	High
cAMP-dependent protein kinase catalytic subunit beta OS=Mus musculus OX=10090 GN=Prkacb PE=1 SV=2	P68181	0	28.813	22	6	13	4	351	40.7	8.56	25.18	1.145	0.195348	0.959795	75.13	106.8	93.2	112.81	105.21	Not Found	High	High	High	Peak Found	Not Found	Peak Found	High
cAMP-dependent protein kinase type I-alpha regulatory subunit OS=Mus musculus OX=10090 GN=Prkar1a PE=1 SV=3	Q9DBC7	0	66.573	23	7	116	7	381	43.2	5.35	311.03	1.059	0.0827026	0.874644	64.71	108.2	91.8	30.48	28.61	High	High	High	High	High	High	High	High
cAMP-dependent protein kinase type II-alpha regulatory subunit OS=Mus musculus OX=10090 GN=Prkar2a PE=1 SV=2	P12367	0	178.488	29	9	203	8	401	45.4	4.89	527.82	0.984	-0.0232698	0.995586	43.02	99.8	100.2	43.96	46.05	High	High	High	High	High	High	High	High
cAMP-dependent protein kinase type II-beta regulatory subunit OS=Mus musculus OX=10090 GN=Prkar2b PE=1 SV=3	P31324	0	86.604	28	6	115	5	416	46.1	4.98	213.62	1.135	0.182692	0.897667	78.35	103.8	96.2	14.34	55.54	High	High	High	High	Peak Found	High	High	High
CAP-Gly domain-containing linker protein 1 OS=Mus musculus OX=10090 GN=Clip1 PE=1 SV=1	Q922J3	0	90.25	10	9	85	8	1391	155.7	5.24	225.62	1.04	0.0565835	0.976368	55.64	111.1	88.9	17.77	27.67	High	High	High	High	High	High	High	High
Caprin-1 OS=Mus musculus OX=10090 GN=Caprin1 PE=1 SV=2	Q60865	0	67.52	14	8	46	8	707	78.1	5.25	100.07	0.999	-0.00144342	0.997013	93.93	112	88	25.82	65.1	Not Found	High	High	High	Peak Found	High	High	High
Cap-specific mRNA (nucleoside-2'-O-)-methyltransferase 1 OS=Mus musculus OX=10090 GN=Cmtr1 PE=1 SV=1	Q9DBC3	0	6.057	3	2	3	2	837	95.6	7.27	6.39	0.726	-0.461959	0.845555	27.12	96.8	103.2	39.68	47.38	Not Found	Peak Found	High	Peak Found	Peak Found	High	Not Found	Peak Found
CapZ-interacting protein OS=Mus musculus OX=10090 GN=Rcsd1 PE=1 SV=1	Q3UZA1	0	9.418	10	2	3	2	412	44.1	5.16	2.18	1.998	0.998557	0.182908	66.59	133.3	66.7	19.63	64.16	High	Not Found	Peak Found	Not Found	High	Not Found	Peak Found	Peak Found	Acetyl [N-Term]
Carbonyl reductase [NADPH] 1 OS=Mus musculus OX=10090 GN=Cbr1 PE=1 SV=3	P48758	0	86.291	37	9	107	9	277	30.6	8.31	297.03	1.086	0.119024	0.764831	70.51	89.1	110.9	34.13	28.97	High	High	High	High	High	High	High	High
Carbonyl reductase [NADPH] 2 OS=Mus musculus OX=10090 GN=Cbr2 PE=1 SV=1	P08074	0	20.075	22	3	24	3	244	25.9	9.01	37.92	0.619	-0.691989	0.41792	36.67	81.8	118.2	87.99	80.06	High	High	High	Peak Found	High	High	High	High
Carbonyl reductase [NADPH] 3 OS=Mus musculus OX=10090 GN=Cbr3 PE=1 SV=1	Q8K354	0	47.958	26	7	30	7	277	30.9	6.57	72.08	0.872	-0.1976	0.893756	59.2	86.4	113.6	60.04	20.52	High	High	High	High	Peak Found	High	High	High
Carbonyl reductase family member 4 OS=Mus musculus OX=10090 GN=Cbr4 PE=1 SV=2	Q91VT4	0	13.538	16	3	3	3	236	25.4	9.69	6.26									Not Found	High	High	Peak Found	Not Found	Not Found	Not Found	High
Carboxypeptidase Q OS=Mus musculus OX=10090 GN=Cpq PE=1 SV=1	Q9WVJ3	0	40.642	16	5	29	5	470	51.8	6.21	77.89	0.951	-0.0724828	0.962674	52.8	99.4	100.6	46.64	10.18	Peak Found	High	High	High	High	High	High	High
Carboxy-terminal domain RNA polymerase II polypeptide A small phosphatase 1 OS=Mus musculus OX=10090 GN=Ctdsp1 PE=1 SV=1	P58466	0	14.722	6	2	10	2	261	29.2	6.13	26.15	1.26	0.333424	0.79162	33.91	111.5	88.5	7.81	55.53	High	Peak Found	High	High	High	Peak Found	High	Peak Found	Acetyl [N-Term]
Carnitine O-palmitoyltransferase 2, mitochondrial OS=Mus musculus OX=10090 GN=Cpt2 PE=1 SV=2	P52825	0	64.454	17	7	71	7	658	73.9	8.37	184.28	0.976	-0.0350469	0.995586	84.68	93.4	106.6	40.57	42.95	High	High	High	High	High	High	High	High
Cartilage-associated protein OS=Mus musculus OX=10090 GN=Crtap PE=1 SV=3	Q9CYD3	0	35.313	21	5	33	5	400	46.1	5.71	66.62	1.051	0.0717627	0.962674	61.03	101.8	98.2	24.48	56.21	High	High	High	High	High	High	High	High
Casein kinase I isoform alpha OS=Mus musculus OX=10090 GN=Csnk1a1 PE=1 SV=2	Q8BK63	0	7.972	8	2	2	2	337	38.9	9.57	5.72									Not Found	Not Found	Not Found	High	Not Found	High	Not Found	Not Found
Casein kinase II subunit alpha OS=Mus musculus OX=10090 GN=Csnk2a1 PE=1 SV=2	Q60737	0	59.715	25	7	25	7	391	45.1	7.74	49.29	1.085	0.117695	0.868661	40.93	109.8	90.2	56.45	59.96	High	High	High	High	Peak Found	High	Peak Found	High
Casein kinase II subunit alpha' OS=Mus musculus OX=10090 GN=Csnk2a2 PE=1 SV=1	O54833	0	26.126	11	5	10	5	350	41.2	8.56	22.98	0.977	-0.0335695	0.995586	87.83	107.1	92.9	69.7	78.85	Peak Found	High	High	High	Peak Found	High	Peak Found	High
Casein kinase II subunit beta OS=Mus musculus OX=10090 GN=Csnk2b PE=1 SV=1	P67871	0	26.701	18	2	12	2	215	24.9	5.55	30.25									Not Found	High	High	Not Found	Not Found	High	High	High
Caspase-1 OS=Mus musculus OX=10090 GN=Casp1 PE=1 SV=1	P29452	0	13.038	7	2	6	2	402	45.6	6.04	18.47	1.332	0.413594	0.657543	88.54	110.9	89.1	25.9	65.78	Peak Found	High	High	Peak Found	Peak Found	Peak Found	High	Peak Found
Caspase-12 OS=Mus musculus OX=10090 GN=Casp12 PE=1 SV=1	O08736	0	17.232	8	3	26	3	419	47.8	6.37	64.17	1.342	0.424385	0.615207	57.35	116.1	83.9	71.09	100.15	High	High	High	High	Not Found	High	High	High
Caspase-3 OS=Mus musculus OX=10090 GN=Casp3 PE=1 SV=1	P70677	0	14.832	17	3	26	3	277	31.5	6.92	71.19	1.219	0.285698	0.782187	57.42	110.7	89.3	89.81	118.6	High	High	High	High	High	High	High	High
Caspase-6 OS=Mus musculus OX=10090 GN=Casp6 PE=1 SV=1	O08738	0	8.982	11	2	4	2	276	31.6	6.89	8.57	1.163	0.217851	0.895648	25.98	107.5	92.5		24.41	Not Found	High	Not Found	Not Found	Peak Found	High	Not Found	Not Found
Caspase-7 OS=Mus musculus OX=10090 GN=Casp7 PE=1 SV=2	P97864	0	22.262	17	2	18	2	303	34	6.33	25.58									High	High	High	High	High	Peak Found	High	High	Acetyl [N-Term]
Caspase-8 OS=Mus musculus OX=10090 GN=Casp8 PE=1 SV=1	O89110	0	38.015	12	4	35	4	480	55.3	5.25	73.27	0.798	-0.325539	0.745976	59.83	100.9	99.1	53.16	98.48	High	High	High	High	High	High	High	High
Caspase-9 OS=Mus musculus OX=10090 GN=Casp9 PE=1 SV=1	Q8C3Q9	0	5.486	10	2	4	2	454	49.9	6.83	4.59	0.73	-0.454032	0.868661	42.86	121.4	78.6	106.73	118.95	High	Not Found	Peak Found	Not Found	High	Not Found	Peak Found	Peak Found
Catalase OS=Mus musculus OX=10090 GN=Cat PE=1 SV=4	P24270	0	50.643	24	6	36	6	527	59.8	7.88	83.59	0.87	-0.200913	0.893756	66.11	103.8	96.2	95.08	98.06	Peak Found	High	High	High	Peak Found	High	High	High
Catechol O-methyltransferase OS=Mus musculus OX=10090 GN=Comt PE=1 SV=2	O88587	0	26.847	12	2	20	2	265	29.5	5.83	51.27	1.065	0.0908534	0.953138	94.18	104.6	95.4	62.77	85.14	Not Found	High	High	High	Not Found	High	High	High
Catenin alpha-1 OS=Mus musculus OX=10090 GN=Ctnna1 PE=1 SV=1	P26231	0	370.053	47	28	361	24	906	100	6.23	931.56	0.869	-0.202572	0.555323	48.21	93.9	106.1	20.27	7.08	High	High	High	High	High	High	High	High
Catenin alpha-2 OS=Mus musculus OX=10090 GN=Ctnna2 PE=1 SV=3	Q61301	0	92.013	17	9	79	5	953	105.2	5.71	192.83	0.757	-0.401635	0.828469	75.79	97.7	102.3	85.7	70.47	High	High	Peak Found	High	Peak Found	High	High	High
Catenin beta-1 OS=Mus musculus OX=10090 GN=Ctnnb1 PE=1 SV=1	Q02248	0	118.732	29	11	126	9	781	85.4	5.86	347.24	1.068	0.0949116	0.89325	74.69	90.8	109.2	39.07	36.46	High	High	High	High	High	High	High	High
Catenin delta-1 OS=Mus musculus OX=10090 GN=Ctnnd1 PE=1 SV=2	P30999	0	155.962	29	16	195	16	938	104.9	6.87	437.05	0.977	-0.0335695	0.9922	67.8	97.7	102.3	12.49	21.17	High	High	High	High	High	High	High	High	Acetyl [N-Term]
Cathepsin B OS=Mus musculus OX=10090 GN=Ctsb PE=1 SV=2	P10605	0	235.999	40	11	510	11	339	37.3	5.91	1149.23	1.453	0.539035	0.000294893	74.81	114.6	85.4	58.77	37.84	High	High	High	High	High	High	High	High
Cathepsin D OS=Mus musculus OX=10090 GN=Ctsd PE=1 SV=1	P18242	0	264.689	38	13	419	13	410	44.9	7.15	1205.6	1.27	0.344828	0.0556441	92.68	107.4	92.6	64.72	60.01	High	High	High	High	High	High	High	High
Cathepsin F OS=Mus musculus OX=10090 GN=Ctsf PE=1 SV=1	Q9R013	0	11.801	8	2	3	2	462	51.6	6.55	11.75									Not Found	High	High	Peak Found	Peak Found	Peak Found	Peak Found	Peak Found
Cathepsin L1 OS=Mus musculus OX=10090 GN=Ctsl PE=1 SV=2	P06797	0	34.723	16	4	37	4	334	37.5	6.83	94.59	0.879	-0.186065	0.805819	22.03	97.2	102.8	63.12	49.28	High	High	High	High	Peak Found	High	High	High
Cathepsin S OS=Mus musculus OX=10090 GN=Ctss PE=1 SV=2	O70370	0	95.871	34	8	94	8	340	38.4	6.96	234.7	1.206	0.27023	0.374528	98.78	109.7	90.3	70.13	38.38	High	High	High	High	High	High	High	High
Cathepsin Z OS=Mus musculus OX=10090 GN=Ctsz PE=1 SV=1	Q9WUU7	0	34.802	17	3	51	3	306	34	6.6	116.43	0.969	-0.0454314	0.995586	48.18	102.9	97.1	124.22	139.31	Not Found	High	High	High	Not Found	High	High	High
Cation-dependent mannose-6-phosphate receptor OS=Mus musculus OX=10090 GN=M6pr PE=1 SV=1	P24668	0	40.7	14	2	62	2	278	31.2	5.39	154.09	0.974	-0.0380063	0.990476	36.24	105.2	94.8	25.27	30.82	High	High	High	High	High	High	High	High
Cation-independent mannose-6-phosphate receptor OS=Mus musculus OX=10090 GN=Igf2r PE=1 SV=1	Q07113	0	321.319	16	23	354	23	2483	273.6	5.71	931.79	0.929	-0.106249	0.869377	75.27	91.9	108.1	51.32	57.12	High	High	High	High	Peak Found	High	High	High
Caveolae-associated protein 1 OS=Mus musculus OX=10090 GN=Cavin1 PE=1 SV=1	O54724	0	176.063	37	9	214	9	392	43.9	5.52	622.59	0.93	-0.104697	0.871526	81.57	98.1	101.9	84.92	65.35	High	High	High	High	High	High	High	High	Acetyl [N-Term]
Caveolae-associated protein 2 OS=Mus musculus OX=10090 GN=Cavin2 PE=1 SV=3	Q63918	0	33.129	28	5	29	5	418	46.7	5.21	40.75	2.272	1.18396	0.252081	63.16	139.6	60.4	84.7	94.77	High	High	High	High	High	Not Found	High	High
CBP80/20-dependent translation initiation factor OS=Mus musculus OX=10090 GN=Ctif PE=1 SV=2	Q6PEE2	0	31.054	10	3	19	3	600	67.8	6.65	41.54									Not Found	High	Peak Found	High	Not Found	High	Not Found	High
CCA tRNA nucleotidyltransferase 1, mitochondrial OS=Mus musculus OX=10090 GN=Trnt1 PE=1 SV=1	Q8K1J6	0	24.827	9	3	26	3	434	49.9	8.56	50.07	0.88	-0.184425	0.925236	72	99.9	100.1	17.91	6.42	High	High	High	High	Peak Found	High	High	High
CCR4-NOT transcription complex subunit 1 OS=Mus musculus OX=10090 GN=Cnot1 PE=1 SV=2	Q6ZQ08	0	77.586	5	9	78	9	2375	266.6	7.11	191.2	0.867	-0.205896	0.764831	53.33	102.1	97.9	28.85	21.09	High	High	High	High	High	High	High	High
CCR4-NOT transcription complex subunit 3 OS=Mus musculus OX=10090 GN=Cnot3 PE=1 SV=1	Q8K0V4	0	35.778	4	3	32	3	751	81.9	6.2	104.2	1.296	0.374066	0.482901	80.46	115.4	84.6	49.68	49.33	High	High	High	High	Peak Found	High	High	High
CCR4-NOT transcription complex subunit 8 OS=Mus musculus OX=10090 GN=Cnot8 PE=2 SV=1	Q9D8X5	0	10.496	9	2	4	2	292	33.6	4.81	10.29									Not Found	Not Found	Not Found	High	Not Found	High	Not Found	Peak Found
CD109 antigen OS=Mus musculus OX=10090 GN=Cd109 PE=1 SV=1	Q8R422	0	100.301	9	8	122	8	1442	161.6	5.57	294.9	1.073	0.10165	0.907852	115.19	93.2	106.8	92.85	72.76	High	High	High	High	High	High	High	High
CD166 antigen OS=Mus musculus OX=10090 GN=Alcam PE=1 SV=3	Q61490	0	105.581	24	8	100	8	583	65.1	6.15	259.74	0.947	-0.0785637	0.941077	43.93	96.6	103.4	14.46	49.41	High	High	High	High	High	High	High	High
CD180 antigen OS=Mus musculus OX=10090 GN=Cd180 PE=1 SV=2	Q62192	0	12.068	5	2	6	2	661	74.3	5.88	19.84	1.614	0.690641	0.480321	131.91	123.5	76.5	100.18	140.54	Not Found	High	High	Peak Found	Not Found	Peak Found	High	Peak Found
CD2 antigen cytoplasmic tail-binding protein 2 OS=Mus musculus OX=10090 GN=Cd2bp2 PE=1 SV=1	Q9CWK3	0	33.557	14	3	44	3	342	37.7	4.6	107.96	0.541	-0.8863	0.0806522	28.43	69.8	130.2	68.59	27	Peak Found	High	High	High	High	High	High	High
CD2-associated protein OS=Mus musculus OX=10090 GN=Cd2ap PE=1 SV=3	Q9JLQ0	0	24.629	10	5	19	5	637	70.4	6.38	42.52	0.367	-1.44615	0.0106719	19.69	85.1	114.9	134.38	111.61	High	High	High	High	High	High	High	Peak Found
CD44 antigen OS=Mus musculus OX=10090 GN=Cd44 PE=1 SV=3	P15379	0	23.088	8	3	31	3	778	85.6	4.96	77.27	0.993	-0.0101344	0.9999	54.4	102.4	97.6	38.09	42.66	High	High	High	High	High	High	High	High
CD81 antigen OS=Mus musculus OX=10090 GN=Cd81 PE=1 SV=2	P35762	0	117.756	19	3	316	3	236	25.8	5.83	697.33	1.031	0.0440443	0.95053	99.44	101.1	98.9	115.8	79.32	High	High	High	High	High	High	High	High
CD97 antigen OS=Mus musculus OX=10090 GN=Cd97 PE=1 SV=2	Q9Z0M6	0	9.252	4	2	4	2	818	90.4	7.39	11.53									High	Not Found	Peak Found	Not Found	Not Found	High	Not Found	High
CD99 antigen-like protein 2 OS=Mus musculus OX=10090 GN=Cd99l2 PE=1 SV=1	Q8BIF0	0	24.225	16	2	35	2	237	25.4	4.86	91.45	0.651	-0.619271	0.559509	13	78.9	121.1	79.85	16.36	Not Found	High	High	High	High	High	High	High
Cdc42 effector protein 4 OS=Mus musculus OX=10090 GN=Cdc42ep4 PE=1 SV=1	Q9JM96	0	29.57	13	3	44	3	349	37.8	5.36	103.25	0.721	-0.471929	0.449629	54.51	102.5	97.5	82.23	67.21	High	High	High	High	High	High	High	High
Cdc42 effector protein 5 OS=Mus musculus OX=10090 GN=Cdc42ep5 PE=1 SV=2	Q9Z0X0	0	10.59	17	2	6	2	150	15.5	6.62	12.41	1.129	0.175045	0.962674	69.65	80.3	119.7	106.4	97.04	High	Peak Found	Peak Found	Not Found	High	Not Found	High	Peak Found
CDC42 small effector protein 2 OS=Mus musculus OX=10090 GN=Cdc42se2 PE=1 SV=1	Q8BGH7	0	15.965	25	2	16	2	84	9.2	8.35	29.16	0.484	-1.04692	0.162052	28.93	65.2	134.8	149.46	115.35	High	High	Not Found	High	High	High	Not Found	High
Cdc42-interacting protein 4 OS=Mus musculus OX=10090 GN=Trip10 PE=1 SV=2	Q8CJ53	0	18.573	9	3	8	3	603	68.4	5.9	21.33	1.57	0.650765	0.660475	56.69	87.2	112.8	94.24	94.83	Not Found	Peak Found	High	High	Peak Found	High	High	High
CDK5 regulatory subunit-associated protein 3 OS=Mus musculus OX=10090 GN=Cdk5rap3 PE=1 SV=1	Q99LM2	0	21.164	10	2	41	2	503	57	4.83	119.67	0.81	-0.304006	0.528637	57.34	100.1	99.9	56.12	52.45	High	High	High	High	High	High	High	High
CDK-activating kinase assembly factor MAT1 OS=Mus musculus OX=10090 GN=Mnat1 PE=1 SV=2	P51949	0	11.721	9	2	7	2	309	35.8	5.82	11.14	0.977	-0.0335695	0.999692	76.45	78.6	121.4	115.29	62.75	High	High	Peak Found	Peak Found	Peak Found	High	Peak Found	High
Cell adhesion molecule 1 OS=Mus musculus OX=10090 GN=Cadm1 PE=1 SV=2	Q8R5M8	0	38.518	11	3	39	3	456	49.8	5.03	55.9									High	Peak Found	High	High	Peak Found	High	Peak Found	High
Cell adhesion molecule 2 OS=Mus musculus OX=10090 GN=Cadm2 PE=1 SV=2	Q8BLQ9	0	7.516	9	2	9	2	435	47.5	5.41	9.34									High	Not Found	High	Not Found	Peak Found	Not Found	Peak Found	Not Found
Cell adhesion molecule 4 OS=Mus musculus OX=10090 GN=Cadm4 PE=1 SV=1	Q8R464	0	29.929	8	2	25	2	388	42.7	6.3	66.18	0.988	-0.0174171	0.9999	92.3	94.7	105.3	72.18	41.7	High	High	High	High	Peak Found	High	Peak Found	High
Cell cycle and apoptosis regulator protein 2 OS=Mus musculus OX=10090 GN=Ccar2 PE=1 SV=2	Q8VDP4	0	48.533	13	7	39	7	922	102.9	5.25	80.65	1.108	0.147958	0.917029	77.7	111.2	88.8	32.47	23.54	High	High	High	High	High	High	High	High
Cell death regulator Aven OS=Mus musculus OX=10090 GN=Aven PE=1 SV=2	Q9D9K3	0	9.056	10	2	2	2	342	37.2	4.98	5.08	0.622	-0.685014	0.764831	0	76.7	123.3			Not Found	High	Not Found	Not Found	Not Found	Peak Found	High	Not Found
Cell division control protein 42 homolog OS=Mus musculus OX=10090 GN=Cdc42 PE=1 SV=2	P60766	0	46.945	9	2	194	2	191	21.2	6.55	498.29	0.834	-0.261881	0.302656	56.57	109.4	90.6	43.71	69.42	High	High	High	High	Peak Found	High	High	High
Cell division cycle 5-like protein OS=Mus musculus OX=10090 GN=Cdc5l PE=1 SV=2	Q6A068	0	137.198	24	13	129	13	802	92.1	8.02	312.01	1.081	0.112367	0.893756	94.82	97.5	102.5	44.28	20.34	High	High	High	High	High	High	High	High
Cell division cycle and apoptosis regulator protein 1 OS=Mus musculus OX=10090 GN=Ccar1 PE=1 SV=1	Q8CH18	0	14.651	6	4	8	4	1146	132	5.76	19.17	1.068	0.0949116	0.982111	113.32	122.1	77.9	61.06	76.37	Peak Found	Peak Found	High	High	Peak Found	High	Peak Found	High
Cell division cycle protein 16 homolog OS=Mus musculus OX=10090 GN=Cdc16 PE=1 SV=1	Q8R349	0	11.919	6	2	8	2	620	71.4	5.76	24.36	0.619	-0.691989	0.667071	23.65	76.5	123.5	83.59	72.36	Peak Found	Peak Found	High	High	Peak Found	Peak Found	Peak Found	High
Cell surface glycoprotein MUC18 OS=Mus musculus OX=10090 GN=Mcam PE=1 SV=1	Q8R2Y2	0	48.343	19	10	24	10	648	71.5	5.83	44.39	1.421	0.506907	0.272381	55.97	105.4	94.6	42.68	65.33	High	High	High	High	Peak Found	High	Peak Found	High
Cellular retinoic acid-binding protein 2 OS=Mus musculus OX=10090 GN=Crabp2 PE=2 SV=2	P22935	0	82.199	47	5	152	5	138	15.7	5.71	399.74	1.394	0.479231	0.00531982	80.71	114.2	85.8	69.09	68	Peak Found	High	High	High	High	High	High	High
Centrin-2 OS=Mus musculus OX=10090 GN=Cetn2 PE=1 SV=1	Q9R1K9	0	33.228	44	4	24	4	172	19.8	5	53.19	1.125	0.169925	0.895648	82.51	118	82	39.62	75.16	High	High	High	High	Peak Found	High	Peak Found	High
Centromere/kinetochore protein zw10 homolog OS=Mus musculus OX=10090 GN=Zw10 PE=1 SV=3	O54692	0	66.815	12	6	49	6	779	88	5.92	128.18	0.94	-0.0892673	0.984818	43.27	99.1	100.9	73.74	76.33	High	High	High	High	High	High	High	High
Centrosomal protein of 131 kDa OS=Mus musculus OX=10090 GN=Cep131 PE=1 SV=2	Q62036	0	10.719	4	3	5	3	1060	120.2	8.72	9.34	0.479	-1.0619	0.205944	30.3	107.3	92.7	72.09	109.53	Not Found	High	High	Peak Found	Not Found	Peak Found	Peak Found	High
Centrosomal protein of 162 kDa OS=Mus musculus OX=10090 GN=Cep162 PE=1 SV=2	Q6ZQ06	0	6.239	2	2	3	2	1403	160.8	5.53	8.27	0.772	-0.373327	0.93272	0	87.1	112.9			Not Found	High	Not Found	Peak Found	Not Found	Peak Found	Peak Found	Not Found
Centrosomal protein of 170 kDa OS=Mus musculus OX=10090 GN=Cep170 PE=1 SV=2	Q6A065	0	50.644	6	6	67	3	1588	174.9	7.17	200.56	0.917	-0.125006	0.883163	42.4	90.7	109.3	30.25	22.29	High	High	High	High	Peak Found	High	High	High
Centrosome-associated protein CEP250 OS=Mus musculus OX=10090 GN=Cep250 PE=1 SV=4	Q60952	0.002	4.458	1	2	2	2	2414	276.6	5.07	5.31									Not Found	Peak Found	High	High	Peak Found	Not Found	Not Found	Not Found
Cerebellar degeneration-related protein 2 OS=Mus musculus OX=10090 GN=Cdr2 PE=1 SV=2	P97817	0	32.59	18	5	15	5	455	52.1	5	38.92	1.056	0.0786098	0.976142	42.13	102.7	97.3	44.15	25.23	Not Found	High	High	High	Not Found	High	Peak Found	High
Cerebellar degeneration-related protein 2-like OS=Mus musculus OX=10090 GN=Cdr2l PE=1 SV=1	A2A6T1	0	68.306	15	4	53	4	465	53.2	5.76	156.08	0.843	-0.246395	0.753611	59.35	91.7	108.3	66	8.33	Peak Found	High	High	High	Not Found	High	High	High
Cerebral cavernous malformations protein 2 homolog OS=Mus musculus OX=10090 GN=Ccm2 PE=1 SV=1	Q8K2Y9	0	29.953	10	2	18	2	453	49.9	5.62	40.83	1.495	0.580145	0.764831	89.39	119.8	80.2	83.74	27.61	Not Found	High	Peak Found	Peak Found	Not Found	High	Peak Found	High
Ceruloplasmin OS=Mus musculus OX=10090 GN=Cp PE=1 SV=2	Q61147	0	80.651	17	12	95	12	1061	121.1	5.85	204.58	0.741	-0.432455	0.0872842	58.13	95.5	104.5	109.15	76.36	High	High	High	High	High	High	High	High
cGMP-dependent 3',5'-cyclic phosphodiesterase OS=Mus musculus OX=10090 GN=Pde2a PE=1 SV=4	Q922S4	0	11.546	3	2	5	2	939	105.6	5.41	3.22									High	Not Found	Not Found	High	Not Found	Not Found	Not Found	Not Found
cGMP-specific 3',5'-cyclic phosphodiesterase OS=Mus musculus OX=10090 GN=Pde5a PE=1 SV=2	Q8CG03	0	69.148	8	5	74	5	865	98.3	6.05	198.65	0.902	-0.148801	0.933128	56.49	91.8	108.2	82.3	45.41	High	High	High	High	High	High	High	High
Charged multivesicular body protein 2a OS=Mus musculus OX=10090 GN=Chmp2a PE=1 SV=1	Q9DB34	0	53.672	13	4	107	4	222	25.1	5.97	236.31	1.204	0.267835	0.601995	85.7	105	95	57.15	58.75	High	High	High	High	High	High	High	High	Acetyl [N-Term]
Charged multivesicular body protein 3 OS=Mus musculus OX=10090 GN=Chmp3 PE=1 SV=3	Q9CQ10	0	12.026	29	2	8	2	224	25.2	5.06	12.8									High	High	High	High	Not Found	Peak Found	Not Found	Peak Found
Charged multivesicular body protein 4b OS=Mus musculus OX=10090 GN=Chmp4b PE=1 SV=2	Q9D8B3	0	35.563	15	3	56	3	224	24.9	4.82	156.5	0.78	-0.358454	0.106444	27.43	81.4	118.6	27.04	31.97	High	High	High	High	High	High	High	High
Charged multivesicular body protein 5 OS=Mus musculus OX=10090 GN=Chmp5 PE=1 SV=1	Q9D7S9	0	62.658	32	5	53	5	219	24.6	4.79	139.08	0.834	-0.261881	0.54657	37.53	102.3	97.7	5.92	52.31	High	High	High	High	High	High	High	High
Charged multivesicular body protein 6 OS=Mus musculus OX=10090 GN=Chmp6 PE=1 SV=2	P0C0A3	0	12.097	24	3	5	3	200	23.4	5.44	4.19									High	High	High	Not Found	Not Found	Peak Found	Not Found	Peak Found
Charged multivesicular body protein 7 OS=Mus musculus OX=10090 GN=Chmp7 PE=1 SV=1	Q8R1T1	0	15.203	10	2	7	2	451	50.6	5.22	20.3									Not Found	Peak Found	High	High	Not Found	High	High	High
Chitinase domain-containing protein 1 OS=Mus musculus OX=10090 GN=Chid1 PE=1 SV=1	Q922Q9	0	20.945	7	3	18	3	393	44.9	7.97	39.16	1.176	0.233888	0.84916	82.8	108.1	91.9	40.47	78.47	High	High	High	High	Peak Found	High	Peak Found	High
Chloride intracellular channel protein 1 OS=Mus musculus OX=10090 GN=Clic1 PE=1 SV=3	Q9Z1Q5	0	175.479	46	8	365	8	241	27	5.17	1018.01	1.038	0.0538064	0.924469	54.73	104	96	25.43	15.4	High	High	High	High	High	High	High	High
Chloride intracellular channel protein 4 OS=Mus musculus OX=10090 GN=Clic4 PE=1 SV=3	Q9QYB1	0	200.916	40	9	284	9	253	28.7	5.59	754.95	0.854	-0.227692	0.436059	66.08	97.5	102.5	61.82	67.51	High	High	High	High	Peak Found	High	High	High
Chloride intracellular channel protein 6 OS=Mus musculus OX=10090 GN=Clic6 PE=1 SV=1	Q8BHB9	0	7.446	5	2	2	2	596	62.8	4.32	5.43									Not Found	High	Not Found	High	Not Found	Peak Found	Not Found	Peak Found
Choline-phosphate cytidylyltransferase A OS=Mus musculus OX=10090 GN=Pcyt1a PE=1 SV=1	P49586	0	14.678	10	2	14	2	367	41.6	7.03	18.49	0.992	-0.011588	0.995586	66.74	92.3	107.7	54.09	58.83	Peak Found	High	Peak Found	High	Peak Found	High	High	High
Chondroitin sulfate proteoglycan 4 OS=Mus musculus OX=10090 GN=Cspg4 PE=1 SV=3	Q8VHY0	0	356.645	20	32	375	32	2327	252.2	5.44	880.97	0.986	-0.0203404	0.995586	90.26	107.6	92.4	30.73	35.96	High	High	High	High	High	High	High	High
Chromatin complexes subunit BAP18 OS=Mus musculus OX=10090 GN=Bap18 PE=1 SV=1	Q9DCT6	0	15.375	14	2	10	2	171	18	7.33	27.66	1.339	0.421156	0.650053	70.88	116.1	83.9	57.05	58.5	Not Found	High	High	Peak Found	Peak Found	Peak Found	High	High
Chromatin target of PRMT1 protein OS=Mus musculus OX=10090 GN=Chtop PE=1 SV=2	Q9CY57	0	25.735	14	3	48	3	249	26.6	12.23	102.69	0.906	-0.142417	0.961015	86.14	101.7	98.3	95.8	91.5	High	High	High	High	High	High	High	High
Chromobox protein homolog 1 OS=Mus musculus OX=10090 GN=Cbx1 PE=1 SV=1	P83917	0	99.255	41	6	138	5	185	21.4	4.93	376.16	0.996	-0.00578235	0.995586	50.97	90.6	109.4	23.57	23.68	High	High	High	High	High	High	High	High
Chromobox protein homolog 3 OS=Mus musculus OX=10090 GN=Cbx3 PE=1 SV=2	P23198	0	75.606	22	3	101	1	183	20.8	5.22	280.82	0.999	-0.00144342	0.995586	94.15	101.8	98.2	109.32	98.91	Peak Found	High	High	High	Peak Found	High	High	High
Chromobox protein homolog 5 OS=Mus musculus OX=10090 GN=Cbx5 PE=1 SV=1	Q61686	0	57.505	31	5	60	4	191	22.2	5.86	172.83	1.027	0.0384362	0.976368	64.4	100.8	99.2	61.54	44.62	High	High	High	High	High	High	High	High
Chromodomain-helicase-DNA-binding protein 2 OS=Mus musculus OX=10090 GN=Chd2 PE=1 SV=1	E9PZM4	0	21.418	2	2	16	2	1827	210.7	8.06	29.32	1.009	0.0129262	0.995586	26.39	100.6	99.4	6.39	30.06	High	High	High	High	Peak Found	High	High	High
Chromodomain-helicase-DNA-binding protein 4 OS=Mus musculus OX=10090 GN=Chd4 PE=1 SV=1	Q6PDQ2	0	186.237	12	14	137	12	1915	217.6	5.81	342.43	0.993	-0.0101344	0.9999	101.18	95.5	104.5	69.49	42.72	High	High	High	High	High	High	High	High
Chromodomain-helicase-DNA-binding protein 5 OS=Mus musculus OX=10090 GN=Chd5 PE=1 SV=1	A2A8L1	0	50.537	2	3	22	1	1946	222.4	6.24	54.99	1.222	0.289244	0.805819	119.66	123.5	76.5	82.84	89.79	Not Found	High	Peak Found	High	Not Found	High	Peak Found	Peak Found
Chromosome alignment-maintaining phosphoprotein 1 OS=Mus musculus OX=10090 GN=Champ1 PE=1 SV=1	Q8K327	0	7.015	4	2	5	2	802	87.5	7.85	6.9	1.342	0.424385	0.764831	40.39	117.2	82.8	36.27	28.45	Not Found	Peak Found	Peak Found	Peak Found	Peak Found	High	Peak Found	Not Found
Cilia- and flagella-associated protein 36 OS=Mus musculus OX=10090 GN=Cfap36 PE=1 SV=1	Q8C6E0	0	24.866	20	4	18	4	343	39.6	4.93	33.98	0.526	-0.926865	0.427682	28.27	71.7	128.3	38.15	80.28	Not Found	High	High	High	Peak Found	High	Peak Found	High
Cilia- and flagella-associated protein 58 OS=Mus musculus OX=10090 GN=Cfap58 PE=2 SV=1	B2RW38	0.002	4.129	3	2	2	2	873	103.5	8.16	4.86	1.249	0.320773	0.821079	88.27	24.1	175.9	138.04	137.03	Peak Found	Peak Found	Peak Found	High	Not Found	High	Peak Found	Peak Found
Cingulin-like protein 1 OS=Mus musculus OX=10090 GN=Cgnl1 PE=1 SV=2	Q6AW69	0	81.713	12	12	91	12	1298	148.1	5.77	210.93	1.076	0.105678	0.882907	85.34	101.3	98.7	32.86	70.61	High	High	High	High	Peak Found	High	High	High
Cis-aconitate decarboxylase OS=Mus musculus OX=10090 GN=Acod1 PE=1 SV=2	P54987	0	18.362	5	3	25	3	488	53.7	7.55	63.25	2.418	1.27381	4.06082e-07	102.34	137.2	62.8	50.63	93.45	High	High	High	High	Peak Found	High	High	High
Citramalyl-CoA lyase, mitochondrial OS=Mus musculus OX=10090 GN=Clybl PE=1 SV=2	Q8R4N0	0	20.3	17	4	15	4	338	37.5	8.54	39.57	0.93	-0.104697	0.995586	101.35	96.4	103.6	78.53	33.88	High	High	High	High	Peak Found	High	Peak Found	High
Citrate synthase, mitochondrial OS=Mus musculus OX=10090 GN=Cs PE=1 SV=1	Q9CZU6	0	79.492	17	7	114	7	464	51.7	8.57	261.14	0.956	-0.0649175	0.959795	90.57	96.6	103.4	55.98	54.56	High	High	High	High	High	High	High	High
C-Jun-amino-terminal kinase-interacting protein 3 OS=Mus musculus OX=10090 GN=Mapk8ip3 PE=1 SV=1	Q9ESN9	0	23.653	5	4	9	3	1337	147.5	5.45	22.38	0.94	-0.0892673	0.982111	41.86	96.9	103.1	21.05	35.91	High	High	High	High	Not Found	Peak Found	High	Peak Found
C-Jun-amino-terminal kinase-interacting protein 4 OS=Mus musculus OX=10090 GN=Spag9 PE=1 SV=2	Q58A65	0	143.041	10	8	179	7	1321	146.1	5.15	462.08	1.082	0.1137	0.778748	54.01	100.1	99.9	39.87	30.89	High	High	High	High	High	High	High	High	Acetyl [N-Term]
Clathrin coat assembly protein AP180 OS=Mus musculus OX=10090 GN=Snap91 PE=1 SV=1	Q61548	0	19.445	6	3	21	2	901	91.8	4.88	42.43									High	Not Found	Not Found	High	Not Found	Not Found	Not Found	Not Found
Clathrin heavy chain 1 OS=Mus musculus OX=10090 GN=Cltc PE=1 SV=3	Q68FD5	0	886.533	39	56	1216	56	1675	191.4	5.69	2979.98	1.037	0.0524159	0.93272	75.34	103	97	22.68	15.14	High	High	High	High	High	High	High	High
Clathrin interactor 1 OS=Mus musculus OX=10090 GN=Clint1 PE=1 SV=2	Q99KN9	0	72.493	16	7	92	7	631	68.5	6.25	237.15	0.686	-0.54372	0.0477402	41.85	86.7	113.3	69.47	65.25	High	High	High	High	High	High	High	High
Clathrin light chain A OS=Mus musculus OX=10090 GN=Clta PE=1 SV=2	O08585	0	19.145	21	3	25	3	235	25.6	4.58	62.68	0.715	-0.483985	0.559509	68.5	103.7	96.3	112.51	117.38	High	High	High	High	Peak Found	High	High	High
Clathrin light chain B OS=Mus musculus OX=10090 GN=Cltb PE=1 SV=1	Q6IRU5	0	39.354	17	2	26	1	229	25.2	4.63	62.94	0.598	-0.741783	0.125159	46.36	77.7	122.3	121.21	104.88	High	Not Found	Not Found	Not Found	Not Found	Not Found	Not Found	Not Found
Cleavage and polyadenylation specificity factor subunit 2 OS=Mus musculus OX=10090 GN=Cpsf2 PE=1 SV=1	O35218	0	40.983	14	6	30	6	782	88.3	5.11	58.06	0.894	-0.161653	0.95053	77.37	113.4	86.6	50.79	89.82	Not Found	High	High	High	Not Found	High	High	High
Cleavage and polyadenylation specificity factor subunit 3 OS=Mus musculus OX=10090 GN=Cpsf3 PE=1 SV=2	Q9QXK7	0	20.291	6	2	14	2	684	77.5	5.6	20.65	1.348	0.43082	0.408951	29.39	114.8	85.2	19.72	31.25	Not Found	High	High	High	Not Found	High	Peak Found	High
Cleavage and polyadenylation specificity factor subunit 6 OS=Mus musculus OX=10090 GN=Cpsf6 PE=1 SV=1	Q6NVF9	0	50.26	7	2	53	2	551	59.1	7.15	114.7	0.724	-0.465938	0.199719	48.54	83.2	116.8	84.92	21.74	High	High	High	High	High	High	High	High
Cleavage and polyadenylation specificity factor subunit 7 OS=Mus musculus OX=10090 GN=Cpsf7 PE=1 SV=2	Q8BTV2	0	15.931	8	2	6	2	471	52	8	13.43	0.729	-0.456009	0.84443	0	84.4	115.6			Not Found	High	High	Not Found	Not Found	High	Not Found	High
Cleavage stimulation factor subunit 1 OS=Mus musculus OX=10090 GN=Cstf1 PE=1 SV=1	Q99LC2	0	22.466	7	2	35	2	431	48.4	6.58	73.44	0.875	-0.192645	0.961015	79.69	96.6	103.4	79.96	71.02	High	High	High	High	High	High	High	High
Cleavage stimulation factor subunit 2 OS=Mus musculus OX=10090 GN=Cstf2 PE=1 SV=2	Q8BIQ5	0	32.258	8	2	39	2	580	61.3	6.83	126.93	1.043	0.0607392	0.982111	49.58	95.5	104.5	47.77	27.85	High	High	High	High	Not Found	High	High	High
Cleavage stimulation factor subunit 3 OS=Mus musculus OX=10090 GN=Cstf3 PE=1 SV=1	Q99LI7	0	38.098	11	6	17	6	717	82.8	8.12	27.73	0.369	-1.43831	0.0680182	13.9	62.4	137.6	43.62	66.71	High	High	High	High	High	High	Peak Found	High
Cleft lip and palate transmembrane protein 1 homolog OS=Mus musculus OX=10090 GN=Clptm1 PE=1 SV=1	Q8VBZ3	0	36.476	10	3	27	3	664	75.2	6.3	64.88	2.395	1.26003	0.0358681	111.13	103.3	96.7	63.01	79.27	Peak Found	High	High	High	Not Found	High	High	High
CLIP-associating protein 1 OS=Mus musculus OX=10090 GN=Clasp1 PE=1 SV=2	Q80TV8	0	51.546	9	8	47	1	1535	169.1	9.03	124.39	1.14	0.189034	0.802151	82.92	68.5	131.5	58.22	71.4	Not Found	High	Not Found	Peak Found	Not Found	High	Not Found	Not Found
CLIP-associating protein 2 OS=Mus musculus OX=10090 GN=Clasp2 PE=1 SV=1	Q8BRT1	0	40.038	7	5	31	2	1286	140.7	8.63	77.62	0.988	-0.0174171	0.995586	127.91	81.4	118.6	43.44	81.02	High	Peak Found	High	Peak Found	High	Peak Found	Peak Found	High
Clusterin OS=Mus musculus OX=10090 GN=Clu PE=1 SV=1	Q06890	0	11.89	6	2	17	2	448	51.6	5.67	38.68	2.912	1.54201	0.000687267	128.72	134.2	65.8	163.47	119.73	High	High	High	High	High	High	Not Found	High
CMRF35-like molecule 3 OS=Mus musculus OX=10090 GN=Cd300ld3 PE=1 SV=1	Q6SJQ5	0	5.401	12	2	3	2	245	27.3	4.7	4.27	0.355	-1.49411	0.00107373	9.95	52.4	147.6	17.38	64.37	Peak Found	High	Peak Found	Not Found	Not Found	Peak Found	Peak Found	Peak Found
Coactosin-like protein OS=Mus musculus OX=10090 GN=Cotl1 PE=1 SV=3	Q9CQI6	0	57.487	55	7	32	7	142	15.9	5.4	45.55	1.528	0.611645	0.00226734	84.75	120.7	79.3	77.83	84.27	Peak Found	High	High	High	Peak Found	High	High	High
Coagulation factor XIII A chain OS=Mus musculus OX=10090 GN=F13a1 PE=1 SV=3	Q8BH61	0	114.633	18	11	145	11	732	83.2	5.92	389.86	1.98	0.9855	1.53281e-11	118.53	134.9	65.1	52.05	98.03	High	High	High	High	High	High	High	High
Coatomer subunit alpha OS=Mus musculus OX=10090 GN=Copa PE=1 SV=2	Q8CIE6	0	192.816	27	23	200	23	1224	138.3	7.65	466.93	0.949	-0.07552	0.933128	76.29	99.5	100.5	47.87	55.92	High	High	High	High	High	High	High	High
Coatomer subunit beta OS=Mus musculus OX=10090 GN=Copb1 PE=1 SV=1	Q9JIF7	0	185.105	27	19	179	19	953	107	6	474.19	0.999	-0.00144342	0.995586	96.24	104.5	95.5	60.57	60.44	High	High	High	High	High	High	High	High
Coatomer subunit beta' OS=Mus musculus OX=10090 GN=Copb2 PE=1 SV=2	O55029	0	171.85	20	12	247	12	905	102.4	5.3	572.43	1.051	0.0717627	0.892379	58.47	97.1	102.9	35.14	33.03	High	High	High	High	High	High	High	High
Coatomer subunit delta OS=Mus musculus OX=10090 GN=Arcn1 PE=1 SV=2	Q5XJY5	0	76.594	16	8	96	8	511	57.2	6.21	241.11	0.973	-0.0394883	0.990476	77.47	97.3	102.7	80.23	84.71	High	High	High	High	High	High	High	High
Coatomer subunit epsilon OS=Mus musculus OX=10090 GN=Cope PE=1 SV=3	O89079	0	165.343	39	10	203	10	308	34.5	5.06	508.03	1.009	0.0129262	0.990476	97.97	98.1	101.9	60.95	39.44	High	High	High	High	High	High	High	High
Coatomer subunit gamma-1 OS=Mus musculus OX=10090 GN=Copg1 PE=1 SV=1	Q9QZE5	0	239.229	43	21	345	20	874	97.5	5.35	798.21	0.906	-0.142417	0.771907	62.89	94.4	105.6	36.55	27.16	High	High	High	High	High	High	High	High
Coatomer subunit gamma-2 OS=Mus musculus OX=10090 GN=Copg2 PE=1 SV=1	Q9QXK3	0	70.295	11	6	82	5	871	97.6	5.8	196.93	0.969	-0.0454314	0.994562	29.27	105.4	94.6	24.34	40.08	High	High	High	High	High	High	High	High
Coatomer subunit zeta-1 OS=Mus musculus OX=10090 GN=Copz1 PE=1 SV=1	P61924	0	77.489	48	5	132	5	177	20.2	4.81	342.21	1.062	0.0867838	0.855421	40.26	103.3	96.7	32.26	27.6	High	High	High	High	High	High	High	High	Acetyl [N-Term]
Coatomer subunit zeta-2 OS=Mus musculus OX=10090 GN=Copz2 PE=1 SV=1	Q9JHH9	0	52.891	18	2	73	2	205	22.9	5.17	185.38	1.104	0.14274	0.764836	72.23	101.5	98.5	58.69	51.9	High	High	High	High	High	High	High	High
Cochlin OS=Mus musculus OX=10090 GN=Coch PE=1 SV=2	Q62507	0.004	3.606	5	2	2	2	552	59.9	8.44	3.37									High	Not Found	Not Found	High	Not Found	Not Found	Not Found	Not Found
Cofilin-1 OS=Mus musculus OX=10090 GN=Cfl1 PE=1 SV=3	P18760	0	182.754	62	11	382	10	166	18.5	8.09	1182.28	0.948	-0.077041	0.93272	82.98	99.2	100.8	40.55	42.14	High	High	High	High	High	High	High	High
Cofilin-2 OS=Mus musculus OX=10090 GN=Cfl2 PE=1 SV=1	P45591	0	65.546	39	4	89	3	166	18.7	7.88	201.77	0.848	-0.237864	0.407419	55.32	97.7	102.3	51.69	67.26	High	High	High	High	High	High	High	High
Cohesin subunit SA-1 OS=Mus musculus OX=10090 GN=Stag1 PE=1 SV=3	Q9D3E6	0	31.263	4	3	25	3	1258	144.3	5.59	50.28	1.034	0.0482362	0.995586	37.95	101.7	98.3	51.44	20.05	Not Found	High	High	High	Not Found	High	Peak Found	High
Cohesin subunit SA-2 OS=Mus musculus OX=10090 GN=Stag2 PE=1 SV=3	O35638	0	28.404	8	5	20	5	1231	141.2	5.43	37.5	0.665	-0.588574	0.690866	22.91	82.4	117.6	70.43	6.31	High	High	High	High	Not Found	High	Not Found	High
Coiled-coil and C2 domain-containing protein 1A OS=Mus musculus OX=10090 GN=Cc2d1a PE=1 SV=2	Q8K1A6	0	13.202	3	3	9	3	943	103.6	7.84	17.76	1.138	0.186501	0.895648	105.48	113.5	86.5	90.69	106.11	High	High	High	High	High	Peak Found	High	Peak Found
Coiled-coil and C2 domain-containing protein 1B OS=Mus musculus OX=10090 GN=Cc2d1b PE=1 SV=1	Q8BRN9	0	19.295	4	2	16	2	848	93	5.41	17.87	1.492	0.577248	0.747408	117.81	113.5	86.5	89.83	91.79	High	Peak Found	High	High	High	Peak Found	High	High
Coiled-coil domain-containing protein 102A OS=Mus musculus OX=10090 GN=Ccdc102a PE=1 SV=2	Q3TMW1	0	46.512	16	6	23	6	549	62.6	5.69	52.64	0.913	-0.131313	0.959795	47.87	102.5	97.5	75.42	33.13	High	Peak Found	High	High	High	High	High	High
Coiled-coil domain-containing protein 115 OS=Mus musculus OX=10090 GN=Ccdc115 PE=1 SV=1	Q8VE99	0	22.112	17	2	26	2	180	19.7	8.81	71.01	2.014	1.01006	0.0272257	81.91	133.7	66.3	40.96	35.35	High	High	High	High	High	Peak Found	High	High
Coiled-coil domain-containing protein 127 OS=Mus musculus OX=10090 GN=Ccdc127 PE=1 SV=2	Q3TC33	0	8.07	14	2	3	2	260	30.5	9.13	8.62									Not Found	High	Not Found	Not Found	Not Found	High	Not Found	Not Found
Coiled-coil domain-containing protein 167 OS=Mus musculus OX=10090 GN=Ccdc167 PE=1 SV=2	Q9D162	0	15.806	27	2	16	2	97	11.5	9.39	35.52	1.303	0.381837	0.764831	136.89	96.3	103.7	106.35	73.59	High	Peak Found	High	High	High	Peak Found	High	High
Coiled-coil domain-containing protein 22 OS=Mus musculus OX=10090 GN=Ccdc22 PE=1 SV=1	Q9JIG7	0	80.929	24	12	74	12	627	70.8	6.01	194.13	1.184	0.243669	0.602986	64.15	114.8	85.2	29.01	24.48	High	High	High	High	High	High	High	High	Acetyl [N-Term]
Coiled-coil domain-containing protein 47 OS=Mus musculus OX=10090 GN=Ccdc47 PE=1 SV=2	Q9D024	0	74.312	18	6	55	6	483	55.8	4.84	135.27	1.141	0.190299	0.775713	66.9	109.9	90.1	45.16	52.05	High	High	High	High	Peak Found	High	High	High
Coiled-coil domain-containing protein 50 OS=Mus musculus OX=10090 GN=Ccdc50 PE=1 SV=1	Q810U5	0	7.423	9	2	2	2	305	35.3	6.89	3.79	0.987	-0.018878	0.9999	65.26	82.1	117.9	75.24	62.4	High	Peak Found	Peak Found	Peak Found	Not Found	High	Peak Found	Peak Found
Coiled-coil domain-containing protein 58 OS=Mus musculus OX=10090 GN=Ccdc58 PE=1 SV=1	Q8R3Q6	0	30.528	31	3	20	3	144	16.7	8.16	59	0.51	-0.971431	0.480321	23.53	67.5	132.5	113.92	93.84	Not Found	High	High	High	Not Found	High	High	High
Coiled-coil domain-containing protein 6 OS=Mus musculus OX=10090 GN=Ccdc6 PE=1 SV=1	D3YZP9	0	116.847	18	6	112	6	469	52.9	7.34	305.77	0.995	-0.00723157	0.995717	72.75	98.7	101.3	44.84	51.82	High	High	High	High	High	High	High	High
Coiled-coil domain-containing protein 80 OS=Mus musculus OX=10090 GN=Ccdc80 PE=1 SV=2	Q8R2G6	0	7.514	3	2	2	2	949	107.5	9.58	6.69									Not Found	High	Not Found	Not Found	Not Found	Not Found	High	Not Found
Coiled-coil domain-containing protein 85B OS=Mus musculus OX=10090 GN=Ccdc85b PE=1 SV=1	Q6PDY0	0	8.724	13	2	4	2	202	22.1	5.08	12.03	1.564	0.645241	0.719804	70.17	122.6	77.4	23.61	69.31	Not Found	Peak Found	High	Peak Found	Not Found	Not Found	Peak Found	Peak Found	Acetyl [N-Term]
Coiled-coil domain-containing protein 88B OS=Mus musculus OX=10090 GN=Ccdc88b PE=1 SV=2	Q4QRL3	0	8.808	2	2	2	2	1481	166.5	5.33	5.18									Not Found	Not Found	High	High	Not Found	Not Found	Not Found	Peak Found
Coiled-coil domain-containing protein 90B, mitochondrial OS=Mus musculus OX=10090 GN=Ccdc90b PE=1 SV=1	Q8C3X2	0	8.516	14	2	8	2	256	29.6	8.53	11.91	1.266	0.340277	0.768678	108.18	111.7	88.3	64.52	106.19	Peak Found	High	Peak Found	High	Not Found	High	Peak Found	High
Coiled-coil domain-containing protein 93 OS=Mus musculus OX=10090 GN=Ccdc93 PE=1 SV=1	Q7TQK5	0	34.01	11	4	48	4	629	72.6	8.29	128.18	0.975	-0.0365259	0.990476	73.08	101.6	98.4	68.28	59.23	High	High	High	High	High	High	High	High
Coiled-coil-helix-coiled-coil-helix domain-containing protein 2 OS=Mus musculus OX=10090 GN=Chchd2 PE=2 SV=1	Q9D1L0	0	8.898	15	2	3	2	153	15.7	9.66	8.05	0.705	-0.504305	0.747408	30.21	82.7	117.3	53.65		Not Found	Not Found	High	Peak Found	Not Found	Not Found	Peak Found	Not Found
Cold shock domain-containing protein E1 OS=Mus musculus OX=10090 GN=Csde1 PE=1 SV=1	Q91W50	0	42.144	6	4	41	4	798	88.7	6.37	70.41	1.128	0.173767	0.895648	78	70.7	129.3	61.12	54.93	High	High	High	High	Not Found	High	High	High
Cold-inducible RNA-binding protein OS=Mus musculus OX=10090 GN=Cirbp PE=1 SV=1	P60824	0	19.068	21	3	14	3	172	18.6	9.61	15.92	0.933	-0.100051	0.976368	69.17	124.1	75.9	38.1	26.58	Not Found	High	High	High	Not Found	High	Peak Found	High
Collagen alpha-1(I) chain OS=Mus musculus OX=10090 GN=Col1a1 PE=1 SV=4	P11087	0	182.693	12	13	284	13	1453	137.9	5.85	625.99	0.705	-0.504305	0.00181368	52.52	89.5	110.5	61.95	68.1	High	High	High	High	High	High	High	High
Collagen alpha-1(III) chain OS=Mus musculus OX=10090 GN=Col3a1 PE=1 SV=4	P08121	0	176.516	6	7	324	7	1464	138.9	6.52	761.66	0.812	-0.300448	0.177579	41.3	89.6	110.4	28.12	55.8	High	High	High	High	High	High	High	High
Collagen alpha-1(IV) chain OS=Mus musculus OX=10090 GN=Col4a1 PE=1 SV=4	P02463	0	21.166	2	2	12	2	1669	160.6	8.24	25.51	2.216	1.14796	0.000237716	78.38	140.9	59.1	82.55	78.05	Not Found	High	High	High	Not Found	High	Peak Found	High
Collagen alpha-1(V) chain OS=Mus musculus OX=10090 GN=Col5a1 PE=1 SV=2	O88207	0	196.602	13	13	269	12	1838	183.6	4.98	583.19	0.744	-0.426625	0.0885313	43.23	83.5	116.5	36.28	40.36	High	High	High	High	High	High	High	High
Collagen alpha-1(VI) chain OS=Mus musculus OX=10090 GN=Col6a1 PE=1 SV=1	Q04857	0	170.723	18	12	152	12	1025	108.4	5.36	379.39	0.966	-0.0499049	0.978311	110.72	95.3	104.7	79.93	60.69	High	High	High	High	High	High	High	High
Collagen alpha-1(XI) chain OS=Mus musculus OX=10090 GN=Col11a1 PE=1 SV=2	Q61245	0	133.497	12	10	115	9	1804	180.9	5.21	298.14	0.75	-0.415037	0.194216	43.61	87.9	112.1	33.9	26.22	Peak Found	High	High	High	High	High	High	High
Collagen alpha-1(XII) chain OS=Mus musculus OX=10090 GN=Col12a1 PE=2 SV=3	Q60847	0	684.707	27	54	710	54	3120	340	5.64	1817.68	1.153	0.205393	0.41792	92.59	108	92	86.74	70.29	High	High	High	High	High	High	High	High
Collagen alpha-1(XIV) chain OS=Mus musculus OX=10090 GN=Col14a1 PE=1 SV=2	Q80X19	0	384.821	26	29	440	29	1797	192.9	5.1	1047.56	0.788	-0.343732	0.0888745	59.53	98.3	101.7	44.26	15.11	High	High	High	High	High	High	High	High
Collagen alpha-1(XV) chain OS=Mus musculus OX=10090 GN=Col15a1 PE=1 SV=2	O35206	0	46.02	6	5	38	5	1367	140.4	4.89	103.49	1.41	0.495695	0.470212	130.61	127.7	72.3	69.13	72.84	High	High	High	High	High	High	High	High
Collagen alpha-1(XVI) chain OS=Mus musculus OX=10090 GN=Col16a1 PE=1 SV=2	Q8BLX7	0	7.375	2	2	4	2	1580	155.7	7.91	6.83									High	Not Found	High	High	Not Found	Not Found	Not Found	Not Found
Collagen alpha-2(I) chain OS=Mus musculus OX=10090 GN=Col1a2 PE=1 SV=2	Q01149	0	297.917	14	14	521	14	1372	129.5	9.19	1263.91	0.767	-0.382702	0.0451474	35.41	87.6	112.4	9.88	9.81	High	High	High	High	High	High	High	High
Collagen alpha-2(IV) chain OS=Mus musculus OX=10090 GN=Col4a2 PE=1 SV=4	P08122	0	7.579	2	2	6	2	1707	167.2	8.48	7.03	1.175	0.232661	0.904028	106.92	108.1	91.9	57.87	105.23	Not Found	High	High	High	Not Found	Peak Found	Peak Found	Not Found
Collagen alpha-2(V) chain OS=Mus musculus OX=10090 GN=Col5a2 PE=1 SV=1	Q3U962	0	103.048	5	4	132	4	1497	144.9	6.7	287.77	1.098	0.134878	0.895648	69.4	93.7	106.3	21.31	28.01	High	High	High	High	High	High	High	High
Collagen alpha-2(VI) chain OS=Mus musculus OX=10090 GN=Col6a2 PE=1 SV=3	Q02788	0	59.778	10	8	49	8	1034	110.3	6.42	97.47	0.973	-0.0394883	0.995586	109.36	62.5	137.5	108.96	85.2	High	High	High	High	High	High	High	High
Collagen triple helix repeat-containing protein 1 OS=Mus musculus OX=10090 GN=Cthrc1 PE=2 SV=2	Q9D1D6	0	33.319	19	3	38	3	245	26.4	7.5	79.75	0.792	-0.336428	0.346281	64.18	87.2	112.8	59.48	46.98	Peak Found	High	High	High	High	High	High	High
Collagen type IV alpha-3-binding protein OS=Mus musculus OX=10090 GN=Col4a3bp PE=1 SV=1	Q9EQG9	0	12.958	5	2	15	2	624	71.1	5.44	16.75	0.832	-0.265345	0.895648	61.53	92.4	107.6	108.22	93.33	Peak Found	High	High	High	Not Found	High	High	Peak Found
Collectin-12 OS=Mus musculus OX=10090 GN=Colec12 PE=1 SV=1	Q8K4Q8	0	115.603	9	5	71	5	742	81.3	5.49	201.96	0.976	-0.0350469	0.994562	72.1	109.1	90.9	64.99	55.02	Peak Found	High	High	High	Peak Found	High	High	High	Acetyl [N-Term]
COMM domain-containing protein 10 OS=Mus musculus OX=10090 GN=Commd10 PE=1 SV=1	Q8JZY2	0	15.679	16	2	8	2	202	22.8	6.65	14.68	0.412	-1.27928	0.000413304	23.94	58.3	141.7	98.16	53.48	Peak Found	High	Peak Found	High	Not Found	Peak Found	Not Found	High
COMM domain-containing protein 3 OS=Mus musculus OX=10090 GN=Commd3 PE=1 SV=1	Q63829	0	20.436	24	3	8	3	195	22	5.59	17.5	1.607	0.68437	0.227506	46.85	130.9	69.1	77.13	117.52	Not Found	High	High	Peak Found	Peak Found	High	Peak Found	High
COMM domain-containing protein 4 OS=Mus musculus OX=10090 GN=Commd4 PE=1 SV=1	Q9CQ02	0	13.264	20	2	4	2	199	21.8	6.67	4.94	0.499	-1.00289	0.185235	19.75	66.5	133.5		66.79	Not Found	High	Not Found	High	Peak Found	High	Not Found	Peak Found
COMM domain-containing protein 5 OS=Mus musculus OX=10090 GN=Commd5 PE=1 SV=1	Q8R395	0	6.813	13	2	3	2	224	24.5	8.06	2.84									Not Found	High	Not Found	Not Found	Not Found	Not Found	Not Found	Not Found
COMM domain-containing protein 6 OS=Mus musculus OX=10090 GN=Commd6 PE=1 SV=1	Q3V4B5	0	13.095	31	2	17	2	87	9.8	5.38	58.52	0.994	-0.00868224	0.9999	127.39	112.8	87.2	21.09	90.27	Peak Found	Peak Found	High	Peak Found	High	High	High	High	Acetyl [N-Term]
COMM domain-containing protein 8 OS=Mus musculus OX=10090 GN=Commd8 PE=1 SV=1	Q9CZG3	0	17.517	19	2	15	2	183	20.8	5.59	27.58	0.973	-0.0394883	0.996185	76.98	100.2	99.8	61.01	76.4	High	High	High	High	High	High	High	High	Acetyl [N-Term]
Complement C1q subcomponent subunit A OS=Mus musculus OX=10090 GN=C1qa PE=1 SV=2	P98086	0	12.815	14	2	12	2	245	26	9.11	27.02	1.916	0.938098	0.177579	132.64	145.3	54.7	93.86	75.06	Peak Found	High	High	High	Not Found	High	Peak Found	Peak Found
Complement C3 OS=Mus musculus OX=10090 GN=C3 PE=1 SV=3	P01027	0	52.846	5	5	44	5	1663	186.4	6.73	105.49	1.553	0.635058	0.118822	91.11	111.4	88.6	75.69	61.32	High	High	High	High	High	High	High	High
Complement component 1 Q subcomponent-binding protein, mitochondrial OS=Mus musculus OX=10090 GN=C1qbp PE=1 SV=1	O35658	0	82.512	25	5	180	5	278	31	4.92	408.9	0.897	-0.15682	0.745942	54.85	91.7	108.3	52.78	56.74	High	High	High	High	High	High	High	High
Complement factor H OS=Mus musculus OX=10090 GN=Cfh PE=1 SV=2	P06909	0	17.518	3	2	10	2	1234	139	6.99	27									Not Found	High	High	High	Not Found	Not Found	Not Found	Not Found
Condensin complex subunit 1 OS=Mus musculus OX=10090 GN=Ncapd2 PE=1 SV=2	Q8K2Z4	0	8.652	5	3	5	3	1392	155.6	6.38	8.23									Not Found	High	High	High	Not Found	High	Not Found	Not Found
Conserved oligomeric Golgi complex subunit 1 OS=Mus musculus OX=10090 GN=Cog1 PE=1 SV=3	Q9Z160	0	35.741	5	3	13	3	980	109	7.18	28.65	1.773	0.826193	0.141041	75.26	135.2	64.8	51.4	69.36	High	High	High	High	High	High	Peak Found	High
Conserved oligomeric Golgi complex subunit 2 OS=Mus musculus OX=10090 GN=Cog2 PE=1 SV=2	Q921L5	0	31.156	11	6	16	6	731	82	6.21	35.73	1.216	0.282143	0.762745	71.28	125.5	74.5	64.74	55.77	High	High	High	High	Peak Found	High	Peak Found	High
Conserved oligomeric Golgi complex subunit 4 OS=Mus musculus OX=10090 GN=Cog4 PE=1 SV=1	Q8R1U1	0	40.288	6	4	22	4	785	88.6	5.15	58.03	0.748	-0.41889	0.442567	35.95	100	100	30.48	31.45	High	High	High	High	Peak Found	High	High	High
Conserved oligomeric Golgi complex subunit 5 OS=Mus musculus OX=10090 GN=Cog5 PE=1 SV=3	Q8C0L8	0	12.937	5	2	9	2	829	91.3	6.27	10.64	1.051	0.0717627	0.982111	68.82	106.3	93.7	42.61	36.45	High	High	High	High	Peak Found	High	Peak Found	High
Conserved oligomeric Golgi complex subunit 6 OS=Mus musculus OX=10090 GN=Cog6 PE=1 SV=2	Q8R3I3	0	22.888	8	3	8	3	657	73	6.14	22.26	0.886	-0.174621	0.976368	53.72	93.9	106.1	30.65	90.97	High	High	High	Peak Found	Peak Found	High	High	High
Conserved oligomeric Golgi complex subunit 7 OS=Mus musculus OX=10090 GN=Cog7 PE=1 SV=1	Q3UM29	0	27.757	6	3	13	3	770	86	5.38	24.13	1.053	0.0745054	0.991386	77.46	102.6	97.4	78.61	34.21	Not Found	High	High	High	Peak Found	High	High	Peak Found
Conserved oligomeric Golgi complex subunit 8 OS=Mus musculus OX=10090 GN=Cog8 PE=1 SV=3	Q9JJA2	0	10.188	6	3	8	3	640	71.6	5.19	6.52									Not Found	High	Not Found	Peak Found	Peak Found	High	Peak Found	High
Constitutive coactivator of PPAR-gamma-like protein 1 OS=Mus musculus OX=10090 GN=FAM120A PE=1 SV=2	Q6A0A9	0	47.154	11	8	29	8	1112	121.6	8.92	56.83	1.052	0.0731347	0.962674	98.41	98.3	101.7	96.62	123.11	High	High	High	High	High	High	High	High
Constitutive coactivator of PPAR-gamma-like protein 2 OS=Mus musculus OX=10090 GN=Fam120c PE=1 SV=3	Q8C3F2	0.002	4.3	3	2	2	2	1091	119.6	8.46	3									Not Found	Not Found	High	Not Found	Not Found	High	Not Found	Peak Found
Contactin-1 OS=Mus musculus OX=10090 GN=Cntn1 PE=1 SV=1	P12960	0	29.169	5	4	13	4	1020	113.3	6.16	15.03									High	Not Found	Not Found	Not Found	Not Found	Not Found	Not Found	Not Found
Contactin-associated protein-like 2 OS=Mus musculus OX=10090 GN=Cntnap2 PE=1 SV=2	Q9CPW0	0	8.789	2	2	5	2	1332	148.1	6.77	1.63									High	Not Found	Not Found	Not Found	Not Found	Not Found	Not Found	Not Found
COP9 signalosome complex subunit 1 OS=Mus musculus OX=10090 GN=Gps1 PE=1 SV=1	Q99LD4	0	41.124	16	5	37	5	471	53.4	6.84	32.55	0.977	-0.0335695	0.9999	91.58	120.9	79.1	90.35	109.1	High	High	High	High	Peak Found	High	Peak Found	High
COP9 signalosome complex subunit 2 OS=Mus musculus OX=10090 GN=Cops2 PE=1 SV=1	P61202	0	52.981	21	7	60	7	443	51.6	5.53	134.95	1.117	0.159629	0.837114	110.61	92.3	107.7	76.82	72.02	High	High	High	High	High	High	High	High
COP9 signalosome complex subunit 3 OS=Mus musculus OX=10090 GN=Cops3 PE=1 SV=3	O88543	0	34.947	19	5	31	5	423	47.8	6.65	85.43	1.172	0.228973	0.792829	110.73	80.2	119.8	89.17	69.64	High	High	High	High	High	High	High	High
COP9 signalosome complex subunit 4 OS=Mus musculus OX=10090 GN=Cops4 PE=1 SV=1	O88544	0	132.633	38	10	163	10	406	46.3	5.83	398.69	0.988	-0.0174171	0.999197	78.66	97	103	52.47	25.7	High	High	High	High	High	High	High	High
COP9 signalosome complex subunit 5 OS=Mus musculus OX=10090 GN=Cops5 PE=1 SV=3	O35864	0	111.04	27	6	97	6	334	37.5	6.54	266.6	0.841	-0.249822	0.683777	87.34	108.2	91.8	84.96	102.53	High	High	High	High	Peak Found	High	High	High
COP9 signalosome complex subunit 6 OS=Mus musculus OX=10090 GN=Cops6 PE=1 SV=1	O88545	0	27.184	10	2	29	2	324	35.9	5.73	69.16	0.79	-0.340075	0.448184	67.96	65.8	134.2	43.95	68.39	Not Found	High	High	High	Not Found	High	Peak Found	High
COP9 signalosome complex subunit 7a OS=Mus musculus OX=10090 GN=Cops7a PE=1 SV=2	Q9CZ04	0	77.676	47	9	51	9	275	30.2	7.87	95.26	0.905	-0.14401	0.959795	99.67	101.4	98.6	56.75	53.67	High	High	High	High	High	High	High	High
COP9 signalosome complex subunit 7b OS=Mus musculus OX=10090 GN=Cops7b PE=1 SV=1	Q8BV13	0	40.177	13	2	28	2	264	29.7	6.32	48.46	0.604	-0.72738	0.717469	51.91	30.5	169.5	111.94	85.9	High	High	High	High	High	High	High	High
COP9 signalosome complex subunit 8 OS=Mus musculus OX=10090 GN=Cops8 PE=1 SV=1	Q8VBV7	0	16.854	13	2	13	2	209	23.2	5.2	33.77	1.072	0.100305	0.982111	95.09	104.3	95.7	62.32	102.54	High	High	High	High	High	High	High	Peak Found
Copine-1 OS=Mus musculus OX=10090 GN=Cpne1 PE=1 SV=1	Q8C166	0	53.984	12	5	69	5	536	58.8	5.66	125	1.21	0.275007	0.650053	64.07	114.6	85.4	40.72	53.21	Peak Found	High	High	High	High	High	High	High
Copine-2 OS=Mus musculus OX=10090 GN=Cpne2 PE=1 SV=1	P59108	0	10.757	4	2	22	1	548	61	5.96	50.95									Not Found	Not Found	Not Found	High	Not Found	Not Found	Not Found	Not Found
Copine-3 OS=Mus musculus OX=10090 GN=Cpne3 PE=1 SV=2	Q8BT60	0	81.777	29	9	96	8	533	59.5	5.78	219.52	1.115	0.157044	0.837114	60.54	105.5	94.5	3.65	16.95	Peak Found	High	High	High	Peak Found	High	High	High
Copper transport protein ATOX1 OS=Mus musculus OX=10090 GN=Atox1 PE=1 SV=1	O08997	0	75.163	78	6	89	6	68	7.3	6.51	178.56	0.967	-0.0484122	0.976368	111.57	96.6	103.4	77.63	75.05	Peak Found	High	High	High	Peak Found	High	High	High
Core histone macro-H2A.2 OS=Mus musculus OX=10090 GN=H2afy2 PE=1 SV=3	Q8CCK0	0	58.443	20	4	38	3	372	40.1	9.69	102.87	0.79	-0.340075	0.777815	48.34	93.5	106.5	44.13	35.89	High	High	High	High	High	Peak Found	High	High
Core-binding factor subunit beta OS=Mus musculus OX=10090 GN=Cbfb PE=1 SV=1	Q08024	0	46.837	16	2	63	2	187	22	5.77	156.61	1.096	0.132248	0.895648	95.16	116.8	83.2	71.4	91.46	High	High	High	High	High	High	High	High
Coronin-1A OS=Mus musculus OX=10090 GN=Coro1a PE=1 SV=5	O89053	0	31.931	12	3	24	3	461	51	6.48	69.39	1.084	0.116365	0.962674	60.9	104	96	42.87	22.22	Not Found	High	High	High	Not Found	High	High	High
Coronin-1B OS=Mus musculus OX=10090 GN=Coro1b PE=1 SV=1	Q9WUM3	0	58.81	21	5	63	5	484	53.9	5.78	169.45	0.933	-0.100051	0.888899	65.76	109.4	90.6	61.56	51.72	Peak Found	High	High	High	Peak Found	High	High	High
Coronin-1C OS=Mus musculus OX=10090 GN=Coro1c PE=1 SV=2	Q9WUM4	0	101.455	23	7	126	7	474	53.1	7.08	349.83	0.914	-0.129734	0.866849	53.21	98.6	101.4	56.59	70.06	High	High	High	High	High	High	High	High
Coronin-2B OS=Mus musculus OX=10090 GN=Coro2b PE=1 SV=2	Q8BH44	0	6.413	6	2	2	2	480	54.9	8.27	2.42	1.24	0.31034	0.894388	49.7	110.7	89.3	16.37	49.57	Not Found	High	Not Found	Peak Found	Not Found	Peak Found	Peak Found	Peak Found
Coronin-7 OS=Mus musculus OX=10090 GN=Coro7 PE=1 SV=2	Q9D2V7	0	31.141	8	4	45	4	922	100.7	5.77	103.6	0.994	-0.00868224	0.99822	84.64	125.7	74.3	41.21	41.47	Peak Found	High	High	High	Not Found	High	High	High
Corrinoid adenosyltransferase OS=Mus musculus OX=10090 GN=Mmab PE=1 SV=1	Q9D273	0	17.716	16	2	10	2	237	26.3	9.2	26.43	0.689	-0.537424	0.523117	0	81.6	118.4			High	Not Found	High	Not Found	Not Found	High	High	Not Found
Costars family protein ABRACL OS=Mus musculus OX=10090 GN=Abracl PE=1 SV=1	Q4KML4	0	54.713	47	3	67	3	81	9	5.8	224.22	1.008	0.0114956	0.990476	65.99	109.5	90.5	42.7	31.45	Not Found	High	High	High	Not Found	High	High	High	Acetyl [N-Term]
COUP transcription factor 2 OS=Mus musculus OX=10090 GN=Nr2f2 PE=1 SV=2	P43135	0	7.566	7	2	4	2	414	45.5	8.28	8.31									Not Found	High	Not Found	Peak Found	Not Found	Peak Found	Not Found	Not Found
Coxsackievirus and adenovirus receptor homolog OS=Mus musculus OX=10090 GN=Cxadr PE=1 SV=1	P97792	0	15.41	14	3	14	3	365	39.9	6.96	28.22	0.923	-0.115597	0.968806	106.51	115	85	46.92	89.01	High	High	High	High	Peak Found	High	Peak Found	High
Craniofacial development protein 1 OS=Mus musculus OX=10090 GN=Cfdp1 PE=1 SV=1	O88271	0	12.065	8	2	8	2	295	32.9	4.86	9.37	0.841	-0.249822	0.956193	21.68	91.4	108.6	14.57	31.57	High	High	High	Not Found	High	Not Found	High	Not Found
Creatine kinase B-type OS=Mus musculus OX=10090 GN=Ckb PE=1 SV=1	Q04447	0	327.175	54	16	561	16	381	42.7	5.67	1429.49	1.153	0.205393	0.41792	87.14	104.1	95.9	41.1	36.03	High	High	High	High	High	High	High	High
Creatine kinase U-type, mitochondrial OS=Mus musculus OX=10090 GN=Ckmt1 PE=1 SV=1	P30275	0	50.218	11	2	393	2	418	47	8.16	450.74	100	6.64386	5.68375e-15	242.28	198.7	1.3		120.63	High	Not Found	Peak Found	Not Found	Peak Found	High	Not Found	High
Crk-like protein OS=Mus musculus OX=10090 GN=Crkl PE=1 SV=2	P47941	0	51.656	25	6	65	6	303	33.8	6.74	164.21	0.983	-0.0247367	0.9999	89.36	107	93	107.07	120.1	High	High	High	High	Peak Found	High	High	High
C-terminal-binding protein 1 OS=Mus musculus OX=10090 GN=Ctbp1 PE=1 SV=2	O88712	0	21.157	9	2	10	2	441	47.7	6.77	26.94	0.93	-0.104697	0.976368	17.73	96.4	103.6	63.46	57.3	Not Found	Peak Found	High	Peak Found	Not Found	High	High	High
CTP synthase 1 OS=Mus musculus OX=10090 GN=Ctps1 PE=1 SV=2	P70698	0	71.859	13	6	76	6	591	66.6	6.58	148.01	0.831	-0.26708	0.835501	83.39	91	109	117.73	100.79	High	High	High	High	High	High	High	High
C-type mannose receptor 2 OS=Mus musculus OX=10090 GN=Mrc2 PE=1 SV=3	Q64449	0	197.717	18	18	254	18	1479	167	5.99	606.59	1.088	0.121679	0.764831	66.26	107.8	92.2	69.45	62.76	High	High	High	High	High	High	High	High
CUGBP Elav-like family member 1 OS=Mus musculus OX=10090 GN=Celf1 PE=1 SV=2	P28659	0	12.579	7	2	11	2	486	52.1	8.46	19.52	6.033	2.59288	0.000294893	270.4	171.6	28.4		124.01	High	Not Found	High	High	High	Not Found	Not Found	High	Acetyl [N-Term]
Cullin-1 OS=Mus musculus OX=10090 GN=Cul1 PE=1 SV=1	Q9WTX6	0	66.552	16	9	73	9	776	89.6	8	127.66	0.939	-0.0908029	0.964944	72.64	103.9	96.1	67.13	64.01	High	High	High	High	High	High	High	High
Cullin-2 OS=Mus musculus OX=10090 GN=Cul2 PE=1 SV=2	Q9D4H8	0	17.77	6	3	11	3	745	86.8	7.01	13.88	1.177	0.235114	0.861836	91.19	92.9	107.1	73.23	77.05	Not Found	High	Peak Found	High	Not Found	High	Peak Found	Peak Found
Cullin-3 OS=Mus musculus OX=10090 GN=Cul3 PE=1 SV=1	Q9JLV5	0	94.047	21	12	92	12	768	88.9	8.46	226.31	1.055	0.077243	0.923494	84.73	97.4	102.6	85.04	73.25	High	High	High	High	High	High	High	High
Cullin-4A OS=Mus musculus OX=10090 GN=Cul4a PE=1 SV=1	Q3TCH7	0	26.609	5	3	24	2	759	87.7	8.35	62.49	0.975	-0.0365259	0.9999	52.45	102.8	97.2	41.84	27.31	Peak Found	High	High	High	Peak Found	High	High	High
Cullin-4B OS=Mus musculus OX=10090 GN=Cul4b PE=1 SV=1	A2A432	0	24.157	4	3	22	2	970	110.6	8.37	57.56	1.186	0.246104	0.764831	64.67	99.9	100.1	66.75	48.83	High	High	High	High	High	High	Peak Found	High
Cullin-5 OS=Mus musculus OX=10090 GN=Cul5 PE=1 SV=3	Q9D5V5	0	57.735	12	6	32	6	780	90.9	7.81	81.14	0.903	-0.147202	0.976368	100.11	96.7	103.3	62.13	68.7	High	High	High	High	High	High	Peak Found	High
Cullin-7 OS=Mus musculus OX=10090 GN=Cul7 PE=1 SV=2	Q8VE73	0	51.331	5	3	46	3	1689	192.2	6.29	127.66	1.281	0.35727	0.652711	64.25	104.4	95.6	51.85	42.9	High	High	High	High	High	High	High	High
Cullin-associated NEDD8-dissociated protein 1 OS=Mus musculus OX=10090 GN=Cand1 PE=1 SV=2	Q6ZQ38	0	180.478	19	16	182	16	1230	136.2	5.78	438.99	0.991	-0.013043	0.9999	83.63	100.2	99.8	36.05	42.46	High	High	High	High	High	High	High	High
Cullin-associated NEDD8-dissociated protein 2 OS=Mus musculus OX=10090 GN=Cand2 PE=1 SV=2	Q6ZQ73	0	26.21	6	5	17	5	1235	135.5	5.58	39.61	1.15	0.201634	0.958334	86.55	52.6	147.4	132.43	53.45	High	High	High	High	Peak Found	High	High	Peak Found
CXXC motif containing zinc binding protein OS=Mus musculus OX=10090 GN=Czib PE=1 SV=1	Q8BHG2	0	13.59	18	2	10	2	160	18	5.12	8.71	0.734	-0.446148	0.764831	63.94	86.3	113.7	92.35	56.39	High	Peak Found	High	High	High	High	Peak Found	High
Cyclin-dependent kinase 1 OS=Mus musculus OX=10090 GN=Cdk1 PE=1 SV=3	P11440	0	4.956	8	2	2	2	297	34.1	8.43	3.86	0.583	-0.778432	0.602986	23.51	73.6	126.4	59.88		High	Not Found	Peak Found	Not Found	Peak Found	High	Not Found	Not Found
Cyclin-dependent kinase 4 inhibitor C OS=Mus musculus OX=10090 GN=Cdkn2c PE=1 SV=1	Q60772	0	15.416	26	2	13	2	168	18.1	6	35.5									Not Found	Not Found	Not Found	Not Found	Not Found	Peak Found	Not Found	High
Cyclin-dependent kinase 4 OS=Mus musculus OX=10090 GN=Cdk4 PE=1 SV=1	P30285	0	26.76	10	2	26	2	303	33.7	6.62	55.08	0.947	-0.0785637	0.995586	47.77	108.3	91.7	11.5	69.53	High	High	High	High	Peak Found	High	Peak Found	High
Cyclin-dependent kinase 6 OS=Mus musculus OX=10090 GN=Cdk6 PE=1 SV=2	Q64261	0	32.285	10	2	39	2	326	37	6.62	106.06	0.909	-0.137648	0.959795	89.43	99.8	100.2	58.75	71.75	Not Found	High	High	High	Not Found	High	High	High
Cyclin-dependent kinase inhibitor 1C OS=Mus musculus OX=10090 GN=Cdkn1c PE=1 SV=2	P49919	0	23.615	8	2	27	2	348	37.3	4.31	79.72	0.954	-0.0679388	0.991414	60.17	92.3	107.7	58.67	66.72	Not Found	High	High	High	High	High	High	High
Cyclin-G-associated kinase OS=Mus musculus OX=10090 GN=Gak PE=1 SV=2	Q99KY4	0	32.083	3	3	33	3	1305	143.6	5.73	69.49	0.913	-0.131313	0.961015	73.07	107.7	92.3	44.87	67.49	High	High	High	High	High	High	High	High
Cystathionine gamma-lyase OS=Mus musculus OX=10090 GN=Cth PE=1 SV=1	Q8VCN5	0	36.778	15	4	24	4	398	43.5	7.65	63.98	0.836	-0.258425	0.828469	58.23	95.1	104.9	47.88	80.16	High	High	High	High	Not Found	High	High	High
Cystatin-B OS=Mus musculus OX=10090 GN=Cstb PE=1 SV=1	Q62426	0	53.819	36	2	86	2	98	11	7.39	164.92	1.011	0.015783	0.987993	85.05	95.4	104.6	85.68	73.55	Peak Found	High	High	High	Peak Found	High	High	High	Acetyl [N-Term]
Cysteine and glycine-rich protein 1 OS=Mus musculus OX=10090 GN=Csrp1 PE=1 SV=3	P97315	0	91.008	48	6	77	6	193	20.6	8.57	163.45	0.881	-0.182786	0.791999	45.99	98.5	101.5	70.59	78.31	Peak Found	High	High	High	High	High	High	High
Cysteine and glycine-rich protein 2 OS=Mus musculus OX=10090 GN=Csrp2 PE=1 SV=3	P97314	0	72.521	34	5	50	5	193	20.9	8.62	95.6	0.883	-0.179515	0.882907	67.49	99.8	100.2	82.45	94.67	High	High	High	High	Peak Found	High	High	High
Cysteine and histidine-rich domain-containing protein 1 OS=Mus musculus OX=10090 GN=Chordc1 PE=1 SV=1	Q9D1P4	0	22.685	9	2	25	2	331	37.3	7.9	65.99	0.742	-0.430509	0.630498	40.34	76.2	123.8	69.53	36.12	Peak Found	High	High	High	Not Found	High	Peak Found	High
Cysteine desulfurase, mitochondrial OS=Mus musculus OX=10090 GN=Nfs1 PE=1 SV=3	Q9Z1J3	0	18.422	6	2	24	2	459	50.5	8.16	27.41	1.143	0.192825	0.936888	101.6	111.6	88.4	45.52	59.43	High	High	High	High	High	High	High	High
Cysteine protease ATG4B OS=Mus musculus OX=10090 GN=Atg4b PE=1 SV=2	Q8BGE6	0	38.864	21	5	55	5	393	44.3	5.07	143.15	0.78	-0.358454	0.583663	54.28	103.2	96.8	97.17	114.86	High	High	High	High	High	High	High	High	Acetyl [N-Term]
Cysteine sulfinic acid decarboxylase OS=Mus musculus OX=10090 GN=Csad PE=1 SV=1	Q9DBE0	0	15.602	6	2	6	2	493	55.1	6.61	16.68	0.891	-0.166503	0.976368	40.98	95.3	104.7	24.59	56.13	Not Found	High	High	Peak Found	Not Found	Peak Found	High	High
Cysteine-rich protein 2 OS=Mus musculus OX=10090 GN=Crip2 PE=1 SV=1	Q9DCT8	0	36.674	26	2	27	2	208	22.7	8.63	73.62	0.674	-0.56918	0.258579	29.46	86.2	113.8	144.51	77.17	High	High	High	High	Peak Found	High	Peak Found	High
Cysteine--tRNA ligase, cytoplasmic OS=Mus musculus OX=10090 GN=Cars PE=1 SV=2	Q9ER72	0	219.281	23	14	266	14	831	94.8	6.76	611.43	0.983	-0.0247367	0.995586	54.87	101.4	98.6	13.82	18.35	High	High	High	High	High	High	High	High
Cytochrome b-245 heavy chain OS=Mus musculus OX=10090 GN=Cybb PE=1 SV=1	Q61093	0	13.825	8	2	6	2	570	65.3	7.72	12.93									Not Found	High	High	High	Not Found	Not Found	High	Not Found
Cytochrome b5 OS=Mus musculus OX=10090 GN=Cyb5a PE=1 SV=2	P56395	0	21.38	34	3	11	3	134	15.2	5.07	19.22	0.963	-0.0543923	0.998261	95.65	45.3	154.7	136.03	105.2	Not Found	Peak Found	High	High	High	Peak Found	Peak Found	High
Cytochrome b5 type B OS=Mus musculus OX=10090 GN=Cyb5b PE=1 SV=1	Q9CQX2	0	55.22	32	2	38	2	146	16.3	4.89	100.71	1.153	0.205393	0.495356	52.58	108.2	91.8	18.65	78.56	Not Found	High	High	High	Peak Found	High	High	High
Cytochrome b-c1 complex subunit 1, mitochondrial OS=Mus musculus OX=10090 GN=Uqcrc1 PE=1 SV=2	Q9CZ13	0	200.313	52	16	166	16	480	52.8	6.21	394.71	0.97	-0.0439433	0.982111	97.08	109.5	90.5	59.09	56.69	High	High	High	High	High	High	High	High
Cytochrome b-c1 complex subunit 2, mitochondrial OS=Mus musculus OX=10090 GN=Uqcrc2 PE=1 SV=1	Q9DB77	0	55.726	21	5	45	5	453	48.2	9.25	105.51	0.969	-0.0454314	0.995586	136.39	98.4	101.6	109.09	116.62	High	High	High	High	Not Found	High	Peak Found	Peak Found
Cytochrome b-c1 complex subunit 6, mitochondrial OS=Mus musculus OX=10090 GN=Uqcrh PE=1 SV=2	P99028	0	43.686	37	2	45	2	89	10.4	4.87	94.83	0.792	-0.336428	0.131107	51.24	100.5	99.5	89.05	82.6	High	High	High	High	High	High	High	High
Cytochrome b-c1 complex subunit 7 OS=Mus musculus OX=10090 GN=Uqcrb PE=1 SV=3	Q9D855	0	38.94	39	4	46	4	111	13.5	9.11	109.37	0.889	-0.169745	0.805819	72.63	100.6	99.4	59.72	77.2	High	High	High	High	High	High	High	High
Cytochrome b-c1 complex subunit Rieske, mitochondrial OS=Mus musculus OX=10090 GN=Uqcrfs1 PE=1 SV=1	Q9CR68	0	46.807	13	2	58	2	274	29.3	8.7	113.62	1.168	0.22404	0.86813	91.45	100.5	99.5	99.42	91.7	High	High	High	High	High	High	High	High
Cytochrome c oxidase subunit 2 OS=Mus musculus OX=10090 GN=Mtco2 PE=1 SV=1	P00405	0	29.729	18	3	32	3	227	26	4.73	70.24	0.871	-0.199255	0.753611	36.38	92.9	107.1	84.01	87.3	High	High	High	High	High	High	High	High
Cytochrome c oxidase subunit 4 isoform 1, mitochondrial OS=Mus musculus OX=10090 GN=Cox4i1 PE=1 SV=2	P19783	0	53.657	25	4	62	4	169	19.5	9.23	149.59	0.846	-0.24127	0.577068	35.33	93	107	22.75	6.06	High	High	High	High	High	High	High	High
Cytochrome c oxidase subunit 6B1 OS=Mus musculus OX=10090 GN=Cox6b1 PE=1 SV=2	P56391	0	35.348	42	3	43	3	86	10.1	8.72	85.54	0.965	-0.0513992	0.982111	83.51	101.8	98.2	7.77	26.05	Not Found	High	High	High	Not Found	High	High	High
Cytochrome c oxidase subunit 6C OS=Mus musculus OX=10090 GN=Cox6c PE=1 SV=3	Q9CPQ1	0	24.707	17	2	24	2	76	8.5	10.14	38.11	1.08	0.111031	0.962674	118.95	93.5	106.5	122.91	111.27	High	Peak Found	High	High	Peak Found	Peak Found	High	High
Cytochrome c, somatic OS=Mus musculus OX=10090 GN=Cycs PE=1 SV=2	P62897	0	60.718	25	3	70	3	105	11.6	9.58	188.8	1.021	0.0299829	0.968806	76.92	101.4	98.6	67.82	48.87	High	High	High	High	Not Found	High	High	High
Cytochrome c1, heme protein, mitochondrial OS=Mus musculus OX=10090 GN=Cyc1 PE=1 SV=1	Q9D0M3	0	59.177	20	3	70	3	325	35.3	9.16	137.51	1.152	0.204141	0.805819	94.04	102.5	97.5	35.43	27.64	High	High	High	High	Peak Found	High	High	High
Cytochrome P450 1B1 OS=Mus musculus OX=10090 GN=Cyp1b1 PE=1 SV=3	Q64429	0	16.721	2	2	29	2	543	60.5	8.43	60.7	1.563	0.644318	0.102068	94.49	121.7	78.3	48.76	89.92	High	High	High	High	High	High	High	High
Cytochrome P450 2S1 OS=Mus musculus OX=10090 GN=Cyp2s1 PE=1 SV=1	Q9DBX6	0	45.415	6	2	23	2	501	55.6	8.78	50.77	1.09	0.124328	0.954983	105.37	116.4	83.6	60.75	81.67	Peak Found	High	High	High	Peak Found	High	Peak Found	High
Cytoplasmic aconitate hydratase OS=Mus musculus OX=10090 GN=Aco1 PE=1 SV=3	P28271	0	67.185	17	9	49	9	889	98.1	7.5	102.93	0.938	-0.0923402	0.956245	69.91	101.5	98.5	58.35	59.27	Peak Found	High	High	High	High	High	High	High
Cytoplasmic dynein 1 heavy chain 1 OS=Mus musculus OX=10090 GN=Dync1h1 PE=1 SV=2	Q9JHU4	0	1556.86	32	114	1763	114	4644	531.7	6.42	4410.71	1.038	0.0538064	0.928678	71.72	99.6	100.4	8.85	11.86	High	High	High	High	High	High	High	High
Cytoplasmic dynein 1 intermediate chain 2 OS=Mus musculus OX=10090 GN=Dync1i2 PE=1 SV=1	O88487	0	97.216	24	8	105	8	612	68.4	5.29	263.53	0.91	-0.136062	0.871844	88.81	106.2	93.8	89.07	106.49	High	High	High	High	High	High	High	High
Cytoplasmic dynein 1 light intermediate chain 1 OS=Mus musculus OX=10090 GN=Dync1li1 PE=1 SV=1	Q8R1Q8	0	53.503	14	5	62	4	523	56.6	6.42	163.34	0.971	-0.0424568	0.990476	59.52	99.9	100.1	53.71	48.68	High	High	High	High	High	High	High	High
Cytoplasmic dynein 1 light intermediate chain 2 OS=Mus musculus OX=10090 GN=Dync1li2 PE=1 SV=2	Q6PDL0	0	89.282	24	9	78	8	492	54.2	6.28	177.2	1.001	0.00144197	0.995586	95.71	101.5	98.5	58.24	53.48	High	High	High	High	High	High	High	High
Cytoplasmic FMR1-interacting protein 1 OS=Mus musculus OX=10090 GN=Cyfip1 PE=1 SV=1	Q7TMB8	0	75.961	10	12	85	12	1253	145.1	6.9	224.61	1.012	0.0172093	0.995586	100.29	103.3	96.7	34.98	40.76	High	High	High	High	High	High	High	High
Cytoplasmic protein NCK1 OS=Mus musculus OX=10090 GN=Nck1 PE=1 SV=1	Q99M51	0	45.06	20	7	30	6	377	42.9	6.47	60.41	0.883	-0.179515	0.837255	78.01	92.3	107.7	14.01	28.81	High	High	High	High	Peak Found	High	High	High
Cytoplasmic protein NCK2 OS=Mus musculus OX=10090 GN=Nck2 PE=1 SV=1	O55033	0	16.695	10	3	13	2	380	42.9	6.95	20.27	1.32	0.400538	0.760048	94.98	113.8	86.2	73.7	15.86	Peak Found	High	Peak Found	High	Not Found	High	Not Found	Peak Found
Cytoplasmic tRNA 2-thiolation protein 2 OS=Mus musculus OX=10090 GN=Ctu2 PE=1 SV=1	Q3U308	0	12.495	6	2	8	2	514	56.1	7.08	12.03									Not Found	High	High	Not Found	Not Found	Not Found	Not Found	Not Found
Cytoskeleton-associated protein 4 OS=Mus musculus OX=10090 GN=Ckap4 PE=1 SV=2	Q8BMK4	0	488.59	52	26	877	26	575	63.7	5.64	2240.44	0.89	-0.168123	0.69295	68.33	94.4	105.6	26.45	34.78	High	High	High	High	High	High	High	High
Cytoskeleton-associated protein 5 OS=Mus musculus OX=10090 GN=Ckap5 PE=1 SV=1	A2AGT5	0	171.612	16	23	157	23	2032	225.5	7.96	334.2	1.134	0.181421	0.719804	74.72	100.6	99.4	33.12	19.45	High	High	High	High	High	High	High	High
Cytosol aminopeptidase OS=Mus musculus OX=10090 GN=Lap3 PE=1 SV=3	Q9CPY7	0	178.604	39	15	223	15	519	56.1	7.72	544.26	0.955	-0.0664274	0.958334	63.81	89	111	50.39	53.91	High	High	High	High	High	High	High	High
Cytosolic 10-formyltetrahydrofolate dehydrogenase OS=Mus musculus OX=10090 GN=Aldh1l1 PE=1 SV=1	Q8R0Y6	0	72.643	11	7	94	6	902	98.6	5.91	291.15	1.443	0.529071	0.0122165	94.1	115.8	84.2	99.53	71.79	High	High	High	High	High	High	High	High
Cytosolic 5'-nucleotidase 3A OS=Mus musculus OX=10090 GN=Nt5c3a PE=1 SV=4	Q9D020	0	13.725	8	2	8	2	331	37.2	6.65	19.69	0.758	-0.39973	0.805819	42.59	86.2	113.8	76.62	95.66	Not Found	High	Not Found	High	Not Found	High	Not Found	High
Cytosolic acyl coenzyme A thioester hydrolase OS=Mus musculus OX=10090 GN=Acot7 PE=1 SV=2	Q91V12	0	35.341	17	5	51	5	381	42.5	8.68	116.39	1.068	0.0949116	0.954343	91.27	91.2	108.8	69.04	38.82	High	High	High	High	High	High	High	High
Cytosolic Fe-S cluster assembly factor NUBP2 OS=Mus musculus OX=10090 GN=Nubp2 PE=1 SV=1	Q9R061	0	10.365	10	2	7	2	275	29.5	6.52	10.4	1.104	0.14274	0.93272	45.59	104.9	95.1	43.66	58.87	Not Found	High	Peak Found	High	Peak Found	Peak Found	High	High
Cytosolic iron-sulfur assembly component 3 OS=Mus musculus OX=10090 GN=Ciao3 PE=1 SV=2	Q7TMW6	0	12.793	8	2	10	2	476	53.1	6.48	21.64	0.721	-0.471929	0.883856	49.57	95.1	104.9	86.63	95.11	Peak Found	High	High	High	Peak Found	Not Found	Peak Found	High
Cytosolic non-specific dipeptidase OS=Mus musculus OX=10090 GN=Cndp2 PE=1 SV=1	Q9D1A2	0	235.138	41	17	338	17	475	52.7	5.66	856.07	1.096	0.132248	0.733325	79.97	95.9	104.1	28.19	21.48	High	High	High	High	High	High	High	High
Cytosolic phospholipase A2 OS=Mus musculus OX=10090 GN=Pla2g4a PE=1 SV=1	P47713	0	53.932	10	5	76	5	748	85.2	5.43	165.03	1.135	0.182692	0.732707	82.32	101.2	98.8	49.53	71.59	High	High	High	High	High	High	High	High
Cytospin-A OS=Mus musculus OX=10090 GN=Specc1l PE=1 SV=1	Q2KN98	0	24.394	4	3	10	3	1118	124.4	5.76	22.74	1.175	0.232661	0.882907	41.31	110.2	89.8	37.98	62.86	Not Found	High	High	High	Not Found	High	High	High
Cytospin-B OS=Mus musculus OX=10090 GN=Specc1 PE=1 SV=2	Q5SXY1	0	41.69	9	4	21	4	1067	118	6.64	60.13	1.096	0.132248	0.95053	70.24	106.6	93.4	77.25	84.92	Not Found	High	High	High	Not Found	High	High	High
D-3-phosphoglycerate dehydrogenase OS=Mus musculus OX=10090 GN=Phgdh PE=1 SV=3	Q61753	0	129.234	30	11	138	11	533	56.5	6.54	384.78	0.881	-0.182786	0.638761	45.67	93.3	106.7	69.48	69.03	High	High	High	High	High	High	High	High
DAZ-associated protein 1 OS=Mus musculus OX=10090 GN=Dazap1 PE=1 SV=2	Q9JII5	0	36.936	14	4	28	4	406	43.2	8.56	76.98	0.798	-0.325539	0.745942	70.79	93	107	88.04	41.31	Not Found	High	High	High	Peak Found	High	High	High	Acetyl [N-Term]
D-beta-hydroxybutyrate dehydrogenase, mitochondrial OS=Mus musculus OX=10090 GN=Bdh1 PE=1 SV=2	Q80XN0	0	12.957	10	2	15	2	343	38.3	9.01	21.13	1.175	0.232661	0.943878	103.28	69.7	130.3	127.84	53.03	Not Found	High	High	High	High	High	High	High
DBIRD complex subunit ZNF326 OS=Mus musculus OX=10090 GN=Znf326 PE=1 SV=1	O88291	0	25.993	9	3	38	3	580	65.2	5.19	106.64	1.007	0.0100637	0.995717	93.43	101.7	98.3	37.89	41.23	High	High	High	High	High	High	High	High	Acetyl [N-Term]
DCC-interacting protein 13-alpha OS=Mus musculus OX=10090 GN=Appl1 PE=1 SV=1	Q8K3H0	0	53.961	20	8	38	8	707	79.3	5.41	51.53	1.068	0.0949116	0.954983	82.97	104.9	95.1	28.81	33.79	High	High	High	High	Peak Found	High	High	High
DCC-interacting protein 13-beta OS=Mus musculus OX=10090 GN=Appl2 PE=1 SV=1	Q8K3G9	0	32.129	18	7	14	7	662	73.8	5.03	39.73	1.879	0.909965	0.459047	31.95	130.5	69.5	29.79		High	High	High	High	Peak Found	Not Found	Peak Found	High
DCN1-like protein 1 OS=Mus musculus OX=10090 GN=Dcun1d1 PE=2 SV=1	Q9QZ73	0	32.446	13	2	49	2	259	30.1	5.34	158.69	0.907	-0.140826	0.960911	50.18	83.3	116.7	63.17	71.73	Peak Found	High	High	High	Not Found	High	High	High
DDB1- and CUL4-associated factor 7 OS=Mus musculus OX=10090 GN=Dcaf7 PE=1 SV=1	P61963	0	44.858	18	4	34	4	342	38.9	5.52	95.08	0.897	-0.15682	0.868661	61.64	102.4	97.6	63.37	81.34	High	High	High	High	Peak Found	High	High	High
D-dopachrome decarboxylase OS=Mus musculus OX=10090 GN=Ddt PE=1 SV=3	O35215	0	14.37	39	3	10	3	118	13.1	6.54	19.76	1.042	0.0593553	0.982111	84.19	90.6	109.4	72	51.85	Peak Found	High	Peak Found	High	Peak Found	High	Peak Found	Peak Found
DDRGK domain-containing protein 1 OS=Mus musculus OX=10090 GN=Ddrgk1 PE=1 SV=2	Q80WW9	0	38.83	16	2	33	2	315	36	5.35	109.18	1.068	0.0949116	0.954983	98.54	113.3	86.7	57.55	88.93	High	High	High	High	Peak Found	High	High	High
Deaminated glutathione amidase OS=Mus musculus OX=10090 GN=Nit1 PE=1 SV=2	Q8VDK1	0	14.893	9	2	9	2	323	35.7	7.94	17.33	1.363	0.446786	0.650053	126.5	100.9	99.1	99.08	101.77	Not Found	High	Peak Found	High	Not Found	High	Peak Found	High
Death domain-containing membrane protein NRADD OS=Mus musculus OX=10090 GN=Nradd PE=1 SV=1	Q8CJ26	0	11.164	12	3	7	3	228	24.7	5.01	16.1	0.734	-0.446148	0.84916	16.57	84.6	115.4	28.74		Peak Found	High	High	High	Not Found	High	Peak Found	Not Found
Death-inducer obliterator 1 OS=Mus musculus OX=10090 GN=Dido1 PE=1 SV=4	Q8C9B9	0	7.921	2	2	4	2	2256	247	7.91	12.58	2.355	1.23573	0.22309	73.42	140.4	59.6	25.29	72.17	Peak Found	Not Found	High	Not Found	Not Found	Not Found	Peak Found	Peak Found
Decorin OS=Mus musculus OX=10090 GN=Dcn PE=1 SV=1	P28654	0	10.064	8	2	4	2	354	39.8	8.68	10.32	1.025	0.0356239	0.995586	91.61	66.4	133.6	96.98	45.83	Not Found	Peak Found	High	High	Not Found	Not Found	High	Peak Found
Dedicator of cytokinesis protein 1 OS=Mus musculus OX=10090 GN=Dock1 PE=1 SV=3	Q8BUR4	0	37.291	6	7	25	7	1865	214.9	7.62	57.26	1.155	0.207893	0.851237	135.8	69.4	130.6	92.07	74	Peak Found	High	High	High	Not Found	High	Not Found	High
Dedicator of cytokinesis protein 11 OS=Mus musculus OX=10090 GN=Dock11 PE=1 SV=1	A2AF47	0	9.507	2	3	3	3	2073	237.6	7.78	7.13									Not Found	High	High	Peak Found	Not Found	Peak Found	Peak Found	High
Dedicator of cytokinesis protein 2 OS=Mus musculus OX=10090 GN=Dock2 PE=1 SV=3	Q8C3J5	0	8.032	2	3	5	3	1828	211.6	6.99	4.79									Not Found	High	Not Found	Peak Found	Peak Found	Not Found	Not Found	Not Found
Dedicator of cytokinesis protein 5 OS=Mus musculus OX=10090 GN=Dock5 PE=1 SV=2	B2RY04	0	34.877	3	5	26	5	1868	214.3	7.55	51.61	0.926	-0.110916	0.971598	64.23	102.2	97.8	16.07	46.84	Not Found	High	High	High	Peak Found	High	Peak Found	High
Dedicator of cytokinesis protein 7 OS=Mus musculus OX=10090 GN=Dock7 PE=1 SV=3	Q8R1A4	0	93.462	8	14	82	13	2130	241.3	6.71	174.44	1.272	0.347099	0.379325	72.68	112.8	87.2	58.76	71.36	High	High	High	High	Peak Found	High	High	High
Dedicator of cytokinesis protein 8 OS=Mus musculus OX=10090 GN=Dock8 PE=1 SV=4	Q8C147	0	21.532	2	2	25	1	2100	238.8	6.96	44.5	2.297	1.19975	0.159062	98.81	153.2	46.8	87.33	99.9	Peak Found	High	High	High	Peak Found	Peak Found	Peak Found	High
Dehydrogenase/reductase SDR family member 1 OS=Mus musculus OX=10090 GN=Dhrs1 PE=1 SV=1	Q99L04	0	29.438	12	2	23	2	313	34	8.35	79.24	0.797	-0.327348	0.742796	56.32	71.3	128.7	63.96	24.92	Not Found	High	High	High	Not Found	High	Peak Found	High
Dehydrogenase/reductase SDR family member 7B OS=Mus musculus OX=10090 GN=Dhrs7b PE=1 SV=1	Q99J47	0	20.948	5	2	27	2	323	35	9.63	76.85	1.161	0.215368	0.78329	58.67	102.7	97.3	33	35.11	High	High	High	High	High	High	High	High
Delta(3,5)-Delta(2,4)-dienoyl-CoA isomerase, mitochondrial OS=Mus musculus OX=10090 GN=Ech1 PE=1 SV=1	O35459	0	54.227	38	8	36	8	327	36.1	7.71	75.53	1.064	0.0894982	0.95053	63.75	114.9	85.1	96.78	46.91	High	High	High	High	High	High	High	High
Delta-1-pyrroline-5-carboxylate dehydrogenase, mitochondrial OS=Mus musculus OX=10090 GN=Aldh4a1 PE=1 SV=3	Q8CHT0	0	57.576	15	5	61	5	562	61.8	8.24	103.37	1.06	0.0840643	0.969362	75.54	93.7	106.3	58.24	87.77	High	High	High	High	Not Found	High	High	High
Delta-1-pyrroline-5-carboxylate synthase OS=Mus musculus OX=10090 GN=Aldh18a1 PE=1 SV=2	Q9Z110	0	137.35	32	17	92	17	795	87.2	7.55	207.95	1.12	0.163499	0.868661	105.76	98.3	101.7	39.51	38.45	High	High	High	High	High	High	High	High
Delta-sarcoglycan OS=Mus musculus OX=10090 GN=Sgcd PE=1 SV=1	P82347	0	46.809	20	4	97	4	289	32.1	9.1	256.65	0.862	-0.21424	0.707425	63.13	82.2	117.8	76.68	24.7	High	High	High	High	High	High	High	High
DENN domain-containing protein 4C OS=Mus musculus OX=10090 GN=Dennd4c PE=1 SV=1	A6H8H2	0	24.92	3	4	22	4	1906	211.3	6.4	61.93	1.142	0.191563	0.894388	67.36	106.6	93.4	29.19	87.82	Not Found	High	High	High	Not Found	High	Peak Found	High
Density-regulated protein OS=Mus musculus OX=10090 GN=Denr PE=1 SV=1	Q9CQJ6	0	5.824	20	2	3	2	198	22.2	5.3	3.98	0.567	-0.818579	0.280314	22.9	70.9	129.1	75.2	32.05	Peak Found	High	Peak Found	High	Peak Found	Peak Found	Not Found	Peak Found
Deoxyguanosine kinase, mitochondrial OS=Mus musculus OX=10090 GN=Dguok PE=1 SV=3	Q9QX60	0	7.258	14	2	5	2	277	32.3	7.66	12.76	0.664	-0.590745	0.754579	54.81	79.8	120.2	102.3	45.34	High	Not Found	High	Peak Found	Peak Found	High	Peak Found	Peak Found
Deoxyhypusine hydroxylase OS=Mus musculus OX=10090 GN=Dohh PE=1 SV=2	Q99LN9	0	16.855	10	2	25	2	302	32.9	4.84	59.44	0.922	-0.117161	0.962674	82.82	97.9	102.1	105.23	114.4	High	High	High	High	High	High	High	High	Acetyl [N-Term]
Deoxynucleoside triphosphate triphosphohydrolase SAMHD1 OS=Mus musculus OX=10090 GN=Samhd1 PE=1 SV=3	Q60710	0	64.815	17	7	70	7	658	75.8	7.93	142.35	1.133	0.180148	0.837114	82.6	99.5	100.5	105.02	84.21	High	High	High	High	High	High	High	High
Deoxynucleotidyltransferase terminal-interacting protein 2 OS=Mus musculus OX=10090 GN=Dnttip2 PE=1 SV=1	Q8R2M2	0	10.798	4	2	5	2	758	84.2	6.44	8.67									Not Found	High	High	Not Found	Not Found	High	Not Found	High
Deoxyribose-phosphate aldolase OS=Mus musculus OX=10090 GN=Dera PE=1 SV=1	Q91YP3	0	25.904	11	3	49	3	318	35	8.72	135.66	1.25	0.321928	0.55081	81.56	104.7	95.3	10.26	50.73	High	High	High	High	High	High	High	High
Desmin OS=Mus musculus OX=10090 GN=Des PE=1 SV=3	P31001	0	43.034	8	5	34	1	469	53.5	5.27	47.55									Peak Found	Peak Found	Peak Found	Peak Found	Peak Found	Peak Found	High	Peak Found
Destrin OS=Mus musculus OX=10090 GN=Dstn PE=1 SV=3	Q9R0P5	0	23.091	30	3	51	3	165	18.5	7.97	110.34	0.993	-0.0101344	0.995586	106.23	100.5	99.5	90.24	91.5	High	High	High	High	High	High	High	High
Deubiquitinase OTUD6B OS=Mus musculus OX=10090 GN=Otud6b PE=1 SV=1	Q8K2H2	0	56.892	11	3	70	3	294	33.7	5.53	127.97	1.182	0.24123	0.751841	77.98	108.5	91.5	55.98	78.53	High	High	High	High	High	High	High	High	Acetyl [N-Term]
Deubiquitinating protein VCIP135 OS=Mus musculus OX=10090 GN=Vcpip1 PE=1 SV=1	Q8CDG3	0	24.753	5	4	14	4	1220	134.4	7.17	39.51	0.479	-1.0619	0.0399193	26.36	95	105	72.39	74.38	Peak Found	High	High	High	Peak Found	Peak Found	High	High
Developmentally-regulated GTP-binding protein 1 OS=Mus musculus OX=10090 GN=Drg1 PE=1 SV=1	P32233	0	94.394	26	7	125	7	367	40.5	8.9	312.69	0.894	-0.161653	0.833903	74.53	97.8	102.2	49.52	66.32	High	High	High	High	High	High	High	High
Developmentally-regulated GTP-binding protein 2 OS=Mus musculus OX=10090 GN=Drg2 PE=1 SV=1	Q9QXB9	0	42.775	18	5	21	5	364	40.7	8.88	48.76	0.459	-1.12343	0.0488772	30.6	63	137	124.22	8.52	Peak Found	High	High	High	Peak Found	High	Peak Found	High
D-glucuronyl C5-epimerase OS=Mus musculus OX=10090 GN=Glce PE=1 SV=2	Q9EPS3	0	26.876	9	3	19	3	618	70	8.85	25.05	0.79	-0.340075	0.748162	16.25	92.1	107.9	59.5	12.29	Peak Found	High	High	High	Not Found	High	Peak Found	High
D-glutamate cyclase, mitochondrial OS=Mus musculus OX=10090 GN=Dglucy PE=1 SV=1	Q8BH86	0	8.331	8	3	4	3	617	66.3	7.09	10.07	1.048	0.0676387	0.982111	4.36	102.4	97.6		4.16	Not Found	High	High	Peak Found	Peak Found	Peak Found	High	Peak Found
Diablo homolog, mitochondrial OS=Mus musculus OX=10090 GN=Diablo PE=1 SV=2	Q9JIQ3	0	53.837	29	3	56	3	237	26.8	6.37	109.55	0.806	-0.311148	0.869377	79.7	101.6	98.4	99.3	98.21	High	High	High	High	High	High	High	High
Dickkopf-related protein 3 OS=Mus musculus OX=10090 GN=Dkk3 PE=2 SV=1	Q9QUN9	0	13.834	11	2	17	2	349	38.4	4.54	35.7	0.708	-0.498179	0.791999	39.39	82.9	117.1	88.25	49.1	High	Peak Found	High	Peak Found	Peak Found	High	Not Found	High
Dihydrofolate reductase OS=Mus musculus OX=10090 GN=Dhfr PE=1 SV=3	P00375	0	28.938	18	2	44	2	187	21.6	8.53	94.56	1.058	0.0813396	0.959795	92.3	88.7	111.3	52.46	58.48	High	High	High	High	High	High	High	High
Dihydrolipoyl dehydrogenase, mitochondrial OS=Mus musculus OX=10090 GN=Dld PE=1 SV=2	O08749	0	68.258	31	9	108	9	509	54.2	7.9	205.98	0.746	-0.422752	0.1878	42.71	82.2	117.8	76.18	51.55	High	High	High	High	High	High	High	High
Dihydrolipoyllysine-residue acetyltransferase component of pyruvate dehydrogenase complex, mitochondrial OS=Mus musculus OX=10090 GN=Dlat PE=1 SV=2	Q8BMF4	0	43.383	10	5	63	5	642	67.9	8.57	163.08	1.15	0.201634	0.509469	116.82	106.3	93.7	62.05	80.8	High	High	High	High	High	High	High	High
Dihydrolipoyllysine-residue succinyltransferase component of 2-oxoglutarate dehydrogenase complex, mitochondrial OS=Mus musculus OX=10090 GN=Dlst PE=1 SV=1	Q9D2G2	0	109.063	22	7	85	7	454	49	8.95	231.24	0.865	-0.209228	0.79162	54.54	73.2	126.8	79.07	33.49	High	High	High	High	High	High	High	High
Dihydroorotate dehydrogenase (quinone), mitochondrial OS=Mus musculus OX=10090 GN=Dhodh PE=1 SV=2	O35435	0	13.926	12	3	5	3	395	42.7	9.55	6.2	0.591	-0.75877	0.725647	64.49	74.3	125.7	102.25	11.98	High	Peak Found	High	High	Peak Found	Peak Found	Peak Found	Peak Found
Dihydropteridine reductase OS=Mus musculus OX=10090 GN=Qdpr PE=1 SV=2	Q8BVI4	0	77.048	21	3	96	3	241	25.6	7.81	242.84	0.92	-0.120294	0.883856	33.21	97.8	102.2	74.8	48.31	High	High	High	High	High	High	High	High
Dihydropyrimidinase-related protein 1 OS=Mus musculus OX=10090 GN=Crmp1 PE=1 SV=1	P97427	0	55.425	17	7	61	2	572	62.1	7.12	118.7	0.383	-1.38458	0.000782935	11.23	54.3	145.7	40.1	65.13	High	High	Not Found	Not Found	Not Found	Not Found	Not Found	Not Found
Dihydropyrimidinase-related protein 2 OS=Mus musculus OX=10090 GN=Dpysl2 PE=1 SV=2	O08553	0	487.066	60	26	773	23	572	62.2	6.38	1863.66	1.067	0.0935602	0.835006	91.91	104.1	95.9	28.94	38.4	High	High	High	High	High	High	High	High
Dihydropyrimidinase-related protein 3 OS=Mus musculus OX=10090 GN=Dpysl3 PE=1 SV=1	Q62188	0	430.416	48	20	712	16	570	61.9	6.49	1810.94	0.966	-0.0499049	0.97216	87.35	98.5	101.5	24.78	14.29	High	High	High	High	High	High	High	High
Dihydropyrimidinase-related protein 4 OS=Mus musculus OX=10090 GN=Dpysl4 PE=1 SV=1	O35098	0	9.246	8	3	8	2	572	61.9	6.98	19.37									Not Found	Peak Found	Not Found	High	Not Found	Not Found	High	Not Found
Dihydropyrimidinase-related protein 5 OS=Mus musculus OX=10090 GN=Dpysl5 PE=1 SV=1	Q9EQF6	0	11.469	7	2	10	2	564	61.5	7.09	25.04	1.532	0.615416	0.570465	43.59	121	79	35.34		Peak Found	High	High	High	Peak Found	Peak Found	Not Found	High
Dimethylaniline monooxygenase [N-oxide-forming] 1 OS=Mus musculus OX=10090 GN=Fmo1 PE=1 SV=1	P50285	0	16.438	9	3	9	3	532	59.9	8.47	21.79									Peak Found	High	High	Not Found	Not Found	High	Not Found	High
Di-N-acetylchitobiase OS=Mus musculus OX=10090 GN=Ctbs PE=1 SV=2	Q8R242	0	25.403	9	2	14	2	366	41.3	5.6	37.17									Not Found	High	High	High	Not Found	Not Found	High	High
Dipeptidyl peptidase 1 OS=Mus musculus OX=10090 GN=Ctsc PE=1 SV=1	P97821	0	170.969	23	7	229	7	462	52.3	6.89	667.58	1.155	0.207893	0.408703	95.47	114.3	85.7	68.04	41.36	Peak Found	High	High	High	Not Found	High	High	High
Dipeptidyl peptidase 2 OS=Mus musculus OX=10090 GN=Dpp7 PE=1 SV=2	Q9ET22	0	22.535	5	2	54	2	506	56.2	5.39	146.07	0.966	-0.0499049	0.976368	46.05	98.3	101.7	66.55	55.38	High	High	High	High	Peak Found	High	High	High
Dipeptidyl peptidase 3 OS=Mus musculus OX=10090 GN=Dpp3 PE=1 SV=2	Q99KK7	0	211.362	24	13	265	13	738	82.8	5.38	722.5	0.769	-0.378944	0.0474555	58.08	91.7	108.3	36.37	42.85	High	High	High	High	High	High	High	High
Dipeptidyl peptidase 4 OS=Mus musculus OX=10090 GN=Dpp4 PE=1 SV=3	P28843	0	14.063	3	2	9	2	760	87.4	6.42	14.34	0.97	-0.0439433	0.998259	101.8	104.8	95.2	71.6	113.45	Peak Found	High	High	High	Peak Found	Peak Found	Peak Found	High
Dipeptidyl peptidase 9 OS=Mus musculus OX=10090 GN=Dpp9 PE=1 SV=2	Q8BVG4	0	12.654	5	2	5	2	862	97.9	6.65	7.25									Peak Found	High	Peak Found	High	Not Found	High	Not Found	Peak Found
Diphosphoinositol polyphosphate phosphohydrolase 1 OS=Mus musculus OX=10090 GN=Nudt3 PE=1 SV=1	Q9JI46	0	14.548	17	2	16	2	168	19	6.34	25.97	1.322	0.402722	0.848362	119.31	110.6	89.4	82.96	76.63	High	High	High	High	High	High	High	High
Diphosphomevalonate decarboxylase OS=Mus musculus OX=10090 GN=Mvd PE=1 SV=2	Q99JF5	0	22.38	11	3	16	3	401	44	6.3	39.07	1.042	0.0593553	0.964944	104	101.3	98.7	111.26	123.24	High	High	High	High	High	High	High	High
Disabled homolog 2 OS=Mus musculus OX=10090 GN=Dab2 PE=1 SV=2	P98078	0	129.087	23	13	127	13	766	82.3	6.1	347.74	1.037	0.0524159	0.930533	62.21	110.3	89.7	48.11	35.63	High	High	High	High	High	High	High	High
Discoidin domain-containing receptor 2 OS=Mus musculus OX=10090 GN=Ddr2 PE=1 SV=2	Q62371	0	22.531	7	3	14	3	854	96.4	5.49	27.66	0.698	-0.518701	0.52539	22.27	69.2	130.8	47.4	41.07	High	Peak Found	High	High	Peak Found	High	Peak Found	High
Disheveled-associated activator of morphogenesis 1 OS=Mus musculus OX=10090 GN=Daam1 PE=1 SV=4	Q8BPM0	0	24.054	4	3	19	3	1077	123.3	7.46	37.54	1.85	0.887525	0.0885313	73.61	127.7	72.3	38.99	34.25	High	High	High	High	High	High	Peak Found	High
Disheveled-associated activator of morphogenesis 2 OS=Mus musculus OX=10090 GN=Daam2 PE=1 SV=4	Q80U19	0	41.715	7	5	22	5	1115	128.3	6.92	62.13	0.616	-0.698998	0.387227	27.57	74.6	125.4	12.7	55.22	Peak Found	High	High	Peak Found	Not Found	High	High	High
Disintegrin and metalloproteinase domain-containing protein 17 OS=Mus musculus OX=10090 GN=Adam17 PE=1 SV=3	Q9Z0F8	0	19.235	11	5	9	5	827	93	5.94	11.51									Not Found	High	High	Not Found	High	High	Not Found	High
Disintegrin and metalloproteinase domain-containing protein 22 OS=Mus musculus OX=10090 GN=Adam22 PE=1 SV=2	Q9R1V6	0	10.412	4	2	4	2	904	99.7	7.83	1.98									High	Not Found	Not Found	Not Found	Not Found	Not Found	Not Found	Not Found
Disintegrin and metalloproteinase domain-containing protein 9 OS=Mus musculus OX=10090 GN=Adam9 PE=1 SV=2	Q61072	0	5.614	5	2	2	2	845	92	7.47	2.5									Not Found	High	Not Found	Not Found	Not Found	Not Found	Not Found	High
Disks large homolog 1 OS=Mus musculus OX=10090 GN=Dlg1 PE=1 SV=1	Q811D0	0	34.092	14	6	11	6	905	100.1	5.8	21.36	0.591	-0.75877	0.432791	34.86	54.4	145.6	103.76	34.89	High	High	High	High	Peak Found	High	Peak Found	Peak Found
Disks large-associated protein 4 OS=Mus musculus OX=10090 GN=Dlgap4 PE=1 SV=1	B1AZP2	0	25.856	4	4	24	4	992	108	7.08	55.59	1.069	0.0962619	0.962674	65.01	105.9	94.1	25.76	21.45	High	High	High	High	Peak Found	High	High	High
DNA (cytosine-5)-methyltransferase 1 OS=Mus musculus OX=10090 GN=Dnmt1 PE=1 SV=5	P13864	0	6.881	3	2	3	2	1620	183.1	7.74	5.65									Not Found	High	High	Not Found	Not Found	Not Found	Not Found	Not Found
DNA damage-binding protein 1 OS=Mus musculus OX=10090 GN=Ddb1 PE=1 SV=2	Q3U1J4	0	129.598	16	14	100	14	1140	126.8	5.26	215.95	0.91	-0.136062	0.893756	63.48	106.5	93.5	59.37	44.59	High	High	High	High	High	High	High	High
DNA helicase B OS=Mus musculus OX=10090 GN=Helb PE=1 SV=2	Q6NVF4	0	24.458	6	2	10	2	1074	121.4	5.82	26.28									Not Found	High	High	Not Found	Not Found	High	Not Found	Peak Found
DNA ligase 1 OS=Mus musculus OX=10090 GN=Lig1 PE=1 SV=2	P37913	0	13.875	3	2	9	2	916	102.2	6.81	25.74	0.265	-1.91594	4.69416e-06	9.47	41.9	158.1	95.3		Not Found	High	High	High	Not Found	High	High	Not Found
DNA ligase 3 OS=Mus musculus OX=10090 GN=Lig3 PE=1 SV=2	P97386	0	12.797	4	3	3	3	1015	113	8.98	6.82									Peak Found	Not Found	High	High	Not Found	Peak Found	Not Found	High
DNA mismatch repair protein Msh2 OS=Mus musculus OX=10090 GN=Msh2 PE=1 SV=1	P43247	0	42.152	4	3	48	3	935	104.1	5.96	109.08	1.081	0.112367	0.95053	70.32	104	96	28.95	34.73	High	High	High	High	High	High	Peak Found	High
DNA mismatch repair protein Msh6 OS=Mus musculus OX=10090 GN=Msh6 PE=1 SV=3	P54276	0	19.336	3	3	9	3	1358	151	6.73	20.01	0.535	-0.902389	0.373492	33.01	117.3	82.7	63.5	71.37	High	High	Peak Found	High	Peak Found	High	Peak Found	High
DNA polymerase delta catalytic subunit OS=Mus musculus OX=10090 GN=Pold1 PE=1 SV=2	P52431	0	9.763	3	3	11	3	1105	123.7	7.61	24.4	1.404	0.489543	0.705155	0	116.8	83.2			Not Found	High	Peak Found	High	Peak Found	High	Not Found	High
DNA repair protein RAD50 OS=Mus musculus OX=10090 GN=Rad50 PE=1 SV=1	P70388	0	52.853	4	4	38	4	1312	153.4	6.95	125.06	0.932	-0.101598	0.976368	63.86	96.5	103.5	43.05	63.6	Not Found	High	High	High	Not Found	High	High	High
DNA repair protein SWI5 homolog OS=Mus musculus OX=10090 GN=Swi5 PE=1 SV=1	Q8K3D3	0	10.258	33	2	14	2	89	10.3	4.77	19.12									Not Found	High	Not Found	Peak Found	Not Found	Not Found	Peak Found	Not Found
DNA replication licensing factor MCM2 OS=Mus musculus OX=10090 GN=Mcm2 PE=1 SV=3	P97310	0	44.627	14	7	37	7	904	102	5.72	71.59	0.897	-0.15682	0.888899	59.52	95.9	104.1	51.12	73.16	High	High	High	High	High	High	Peak Found	High
DNA replication licensing factor MCM3 OS=Mus musculus OX=10090 GN=Mcm3 PE=1 SV=2	P25206	0	115.344	21	11	90	11	812	91.5	5.55	198.36	1.148	0.199123	0.820967	70.5	102.7	97.3	62.73	8.76	High	High	High	High	High	High	High	High
DNA replication licensing factor MCM4 OS=Mus musculus OX=10090 GN=Mcm4 PE=1 SV=1	P49717	0	53.077	10	5	40	5	862	96.7	7.2	87.63	1.079	0.109695	0.962674	48.75	90	110	72.62	55.48	High	High	High	High	High	High	Peak Found	High
DNA replication licensing factor MCM5 OS=Mus musculus OX=10090 GN=Mcm5 PE=1 SV=2	P49718	0	22.771	8	3	16	3	734	82.4	8.29	41.03	0.501	-0.997117	0.0409111	24.45	69.2	130.8	106.87	9.52	Peak Found	High	Peak Found	High	High	High	Not Found	High
DNA replication licensing factor MCM6 OS=Mus musculus OX=10090 GN=Mcm6 PE=1 SV=1	P97311	0	41.917	15	7	21	7	821	92.8	5.45	37.08	0.772	-0.373327	0.778007	28.93	91	109	34.83	44.7	Peak Found	High	High	Peak Found	High	High	High	High	Acetyl [N-Term]
DNA replication licensing factor MCM7 OS=Mus musculus OX=10090 GN=Mcm7 PE=1 SV=1	Q61881	0	35.853	14	6	29	6	719	81.2	6.37	47.72	1.133	0.180148	0.911277	84.64	121.8	78.2	76.16	62.03	Peak Found	High	High	High	Not Found	High	Peak Found	High
DNA topoisomerase 1 OS=Mus musculus OX=10090 GN=Top1 PE=1 SV=2	Q04750	0	21.97	5	3	30	3	767	90.8	9.33	75.39	1.052	0.0731347	0.976368	59.49	105.7	94.3	66.08	60.73	Peak Found	High	High	High	Peak Found	High	High	High
DNA topoisomerase 2-alpha OS=Mus musculus OX=10090 GN=Top2a PE=1 SV=2	Q01320	0	31.602	3	4	31	1	1528	172.7	8.6	64.39	1.606	0.683472	0.490101	31.43	123.3	76.7	45.78		Peak Found	Peak Found	Not Found	Peak Found	Not Found	Not Found	Not Found	High
DNA topoisomerase 2-beta OS=Mus musculus OX=10090 GN=Top2b PE=1 SV=2	Q64511	0	134.114	17	17	97	14	1612	181.8	8.29	237.32	1.113	0.154454	0.841083	76.99	105.8	94.2	39.72	45.82	High	High	High	High	High	High	High	High
DNA topoisomerase 3-alpha OS=Mus musculus OX=10090 GN=Top3a PE=2 SV=1	O70157	0	5.48	3	2	2	1	1003	112.3	8.4	2.83									High	Not Found	Not Found	Not Found	Not Found	Not Found	Not Found	Not Found
DNA topoisomerase 3-beta-1 OS=Mus musculus OX=10090 GN=Top3b PE=1 SV=1	Q9Z321	0	28.668	7	4	17	3	862	96.9	7.93	34.68	0.941	-0.0877334	0.995586	64.09	103.9	96.1	35.48	126.55	Peak Found	High	High	High	Peak Found	High	Peak Found	High
DNA-(apurinic or apyrimidinic site) lyase OS=Mus musculus OX=10090 GN=Apex1 PE=1 SV=2	P28352	0	31.052	15	3	25	3	317	35.5	7.91	56.03	0.794	-0.332789	0.440179	54.14	88.5	111.5	53.78	65.19	Not Found	High	High	High	Not Found	High	High	High
DNA-directed RNA polymerase II subunit RPB1 OS=Mus musculus OX=10090 GN=Polr2a PE=1 SV=3	P08775	0	39.172	6	7	23	7	1970	217	7.37	43.2	0.873	-0.195946	0.966346	72.6	67.8	132.2	49.9	90.26	Peak Found	High	High	High	High	High	Not Found	High
DNA-directed RNA polymerase II subunit RPB2 OS=Mus musculus OX=10090 GN=Polr2b PE=1 SV=2	Q8CFI7	0	42.601	9	6	23	6	1174	133.8	6.87	51.65	0.982	-0.0262051	0.998919	106.47	88.1	111.9	109.86	86.94	High	High	High	High	High	High	Peak Found	High
DNA-directed RNA polymerase II subunit RPB3 OS=Mus musculus OX=10090 GN=Polr2c PE=1 SV=2	P97760	0	30.428	29	4	21	4	275	31.4	4.92	38.12	0.623	-0.682696	0.254002	45.77	76.6	123.4	91.21	58.44	High	High	High	High	High	High	High	Peak Found
DNA-directed RNA polymerase II subunit RPB4 OS=Mus musculus OX=10090 GN=Polr2d PE=1 SV=2	Q9D7M8	0	68.047	35	4	53	4	142	16.3	4.79	131.65	0.935	-0.0969617	0.969362	63.78	111.2	88.8	25.58	33.42	High	High	High	High	High	High	High	High
DNA-directed RNA polymerases I and III subunit RPAC1 OS=Mus musculus OX=10090 GN=Polr1c PE=1 SV=3	P52432	0	5.894	8	2	8	2	346	39.1	5.21	8.84									High	Not Found	Not Found	Not Found	Not Found	Not Found	Not Found	Not Found
DnaJ homolog subfamily A member 1 OS=Mus musculus OX=10090 GN=Dnaja1 PE=1 SV=1	P63037	0	91.759	22	8	119	8	397	44.8	7.08	268.5	0.884	-0.177882	0.841917	70.32	100.6	99.4	70.25	33.35	High	High	High	High	High	High	High	High
DnaJ homolog subfamily A member 2 OS=Mus musculus OX=10090 GN=Dnaja2 PE=1 SV=1	Q9QYJ0	0	42.044	19	4	38	4	412	45.7	6.48	77.26	1.02	0.0285692	0.991386	58.72	93.3	106.7	97.33	48.78	High	High	High	High	Peak Found	High	High	High
DnaJ homolog subfamily A member 3, mitochondrial OS=Mus musculus OX=10090 GN=Dnaja3 PE=1 SV=1	Q99M87	0	51.411	15	5	37	5	480	52.4	9.22	88.47	0.911	-0.134477	0.962674	43.61	106	94	47.36	63.89	High	High	High	High	Peak Found	High	High	High
DnaJ homolog subfamily B member 1 OS=Mus musculus OX=10090 GN=Dnajb1 PE=1 SV=3	Q9QYJ3	0	40.129	16	5	51	4	340	38.1	8.63	117.73	0.994	-0.00868224	0.995586	41.66	101.4	98.6	56.47	23.33	High	High	High	High	High	High	High	High
DnaJ homolog subfamily B member 11 OS=Mus musculus OX=10090 GN=Dnajb11 PE=1 SV=1	Q99KV1	0	106.063	13	5	125	5	358	40.5	6.32	340.12	1.034	0.0482362	0.941077	52.55	106.3	93.7	20.75	30.84	High	High	High	High	High	High	High	High
DnaJ homolog subfamily B member 12 OS=Mus musculus OX=10090 GN=Dnajb12 PE=1 SV=2	Q9QYI4	0	12.352	12	3	8	3	376	42	8.51	11.37	0.989	-0.0159576	0.9999	74.3	103.2	96.8	72.22	99.8	High	Not Found	High	Peak Found	High	Peak Found	Peak Found	High
DnaJ homolog subfamily B member 4 OS=Mus musculus OX=10090 GN=Dnajb4 PE=1 SV=1	Q9D832	0	53.633	21	4	57	3	337	37.8	8.59	124.78	1.006	0.00863031	0.995586	90.14	93.7	106.3	60	52.69	High	High	High	High	High	High	High	High
DnaJ homolog subfamily B member 6 OS=Mus musculus OX=10090 GN=Dnajb6 PE=1 SV=4	O54946	0	16.053	14	3	5	3	365	39.8	9.36	7.65	1.059	0.0827026	0.982111	14.76	100.9	99.1	27.46	7.41	Not Found	High	Peak Found	Peak Found	Not Found	Peak Found	High	High
DnaJ homolog subfamily C member 1 OS=Mus musculus OX=10090 GN=Dnajc1 PE=1 SV=1	Q61712	0	20.741	10	3	19	3	552	63.8	8.97	34.53	1.321	0.40163	0.729455	88.02	117.5	82.5	59.51	54.22	Peak Found	High	Peak Found	High	Peak Found	High	High	High
DnaJ homolog subfamily C member 10 OS=Mus musculus OX=10090 GN=Dnajc10 PE=1 SV=2	Q9DC23	0	41.12	6	3	65	3	793	90.5	6.96	162.75	0.822	-0.28279	0.657492	41.09	101.8	98.2	17.27	36.14	High	High	High	High	High	High	High	High
DnaJ homolog subfamily C member 2 OS=Mus musculus OX=10090 GN=Dnajc2 PE=1 SV=2	P54103	0	30.058	7	3	32	3	621	71.7	8.7	79.9	1.012	0.0172093	0.991414	111.95	107.5	92.5	63.89	40.8	Peak Found	High	High	High	Peak Found	High	Peak Found	High
DnaJ homolog subfamily C member 3 OS=Mus musculus OX=10090 GN=Dnajc3 PE=1 SV=1	Q91YW3	0	137.974	27	9	98	9	504	57.4	5.85	216.76	0.949	-0.07552	0.954983	93.83	96.3	103.7	65.35	32.8	High	High	High	High	High	High	High	High
DnaJ homolog subfamily C member 5 OS=Mus musculus OX=10090 GN=Dnajc5 PE=1 SV=1	P60904	0	9.621	30	2	14	2	198	22.1	5.07	16.99	0.851	-0.232769	0.959795	43.93	91.9	108.1	23.15	61.51	Not Found	High	High	Not Found	Not Found	Peak Found	Peak Found	Not Found
DnaJ homolog subfamily C member 7 OS=Mus musculus OX=10090 GN=Dnajc7 PE=1 SV=2	Q9QYI3	0	70.95	18	7	52	7	494	56.4	6.49	137.41	1.137	0.185232	0.84443	62.32	115.9	84.1	14.97	54.11	Peak Found	High	High	High	Not Found	High	High	High
DnaJ homolog subfamily C member 8 OS=Mus musculus OX=10090 GN=Dnajc8 PE=1 SV=2	Q6NZB0	0	10.981	10	2	6	2	253	29.8	9.06	12.49	1.382	0.466758	0.633056	106.52	135.5	64.5	115.26	127.07	Not Found	High	High	High	Not Found	Peak Found	High	Peak Found
DnaJ homolog subfamily C member 9 OS=Mus musculus OX=10090 GN=Dnajc9 PE=1 SV=2	Q91WN1	0	32.829	20	4	34	4	259	30	5.94	69.48	1.326	0.407081	0.472314	70.93	120.1	79.9	50.76	34.86	High	High	High	High	High	High	High	High
Docking protein 1 OS=Mus musculus OX=10090 GN=Dok1 PE=1 SV=2	P97465	0	12.521	6	2	3	2	482	52.4	6.57	7.22									Not Found	High	High	Not Found	Not Found	Not Found	High	Not Found	Acetyl [N-Term]
Dolichol-phosphate mannosyltransferase subunit 1 OS=Mus musculus OX=10090 GN=Dpm1 PE=1 SV=1	O70152	0	18.702	10	2	38	2	260	29.2	9.51	99.32	0.959	-0.0603973	0.990476	57.27	96.1	103.9	43.98	69.59	High	High	High	High	High	High	High	High
Dolichyl-diphosphooligosaccharide--protein glycosyltransferase 48 kDa subunit OS=Mus musculus OX=10090 GN=Ddost PE=1 SV=2	O54734	0	104.559	35	10	143	10	441	49	5.83	340.38	1.013	0.0186342	0.98047	65.15	99.9	100.1	39.07	31.2	High	High	High	High	High	High	High	High
Dolichyl-diphosphooligosaccharide--protein glycosyltransferase subunit 1 OS=Mus musculus OX=10090 GN=Rpn1 PE=1 SV=1	Q91YQ5	0	196.102	46	19	235	19	608	68.5	6.46	508.59	1.013	0.0186342	0.982111	66.49	108.2	91.8	29.71	25.08	High	High	High	High	High	High	High	High
Dolichyl-diphosphooligosaccharide--protein glycosyltransferase subunit 2 OS=Mus musculus OX=10090 GN=Rpn2 PE=1 SV=1	Q9DBG6	0	179.603	28	12	185	12	631	69	5.81	489.65	0.949	-0.07552	0.936144	70.27	102.7	97.3	56.55	62.53	High	High	High	High	High	High	High	High
Dolichyl-diphosphooligosaccharide--protein glycosyltransferase subunit STT3A OS=Mus musculus OX=10090 GN=Stt3a PE=1 SV=1	P46978	0	14.446	8	3	4	3	705	80.5	8.1	7.85	0.935	-0.0969617	0.995586	21.63	96.6	103.4	41.48	34.77	Not Found	High	Peak Found	High	Not Found	Peak Found	Peak Found	Peak Found
Dolichyl-diphosphooligosaccharide--protein glycosyltransferase subunit STT3B OS=Mus musculus OX=10090 GN=Stt3b PE=1 SV=2	Q3TDQ1	0	39.401	9	7	19	7	823	93.2	8.95	35.99	1.138	0.186501	0.855421	113.03	113.5	86.5	45.46	53.4	Peak Found	High	High	High	Peak Found	High	Peak Found	High
Double-strand break repair protein MRE11 OS=Mus musculus OX=10090 GN=Mre11 PE=1 SV=1	Q61216	0	11.824	4	2	4	2	706	80.2	6.01	7.34	0.716	-0.481969	0.722029	64.1	98	102	76.78	55.23	Not Found	High	Peak Found	High	Not Found	High	Peak Found	Peak Found
Double-strand-break repair protein rad21 homolog OS=Mus musculus OX=10090 GN=Rad21 PE=1 SV=3	Q61550	0	41.934	14	4	41	4	635	72	4.64	117.24	1.331	0.412511	0.667071	107.79	114	86	66.56	55.55	High	High	High	High	Peak Found	High	High	High
Double-stranded RNA-binding protein Staufen homolog 1 OS=Mus musculus OX=10090 GN=Stau1 PE=1 SV=1	Q9Z108	0	15.984	9	3	14	3	487	53.9	9.52	29.71	0.687	-0.541618	0.643155	61.36	94.3	105.7	136.72	117.02	High	High	High	High	Peak Found	High	Peak Found	High
Double-stranded RNA-specific adenosine deaminase OS=Mus musculus OX=10090 GN=Adar PE=1 SV=2	Q99MU3	0	12.694	3	2	5	2	1178	130.4	8.7	14.42									Not Found	High	High	Peak Found	Peak Found	Not Found	Peak Found	Not Found
Dr1-associated corepressor OS=Mus musculus OX=10090 GN=Drap1 PE=1 SV=3	Q9D6N5	0	4.941	16	2	2	2	205	22.3	5.26	2.05	1.149	0.200379	0.952888	0	106.9	93.1			Not Found	Not Found	High	Not Found	Not Found	High	Peak Found	Not Found
Drebrin OS=Mus musculus OX=10090 GN=Dbn1 PE=1 SV=4	Q9QXS6	0	119.192	24	10	169	10	706	77.2	4.49	407.71	0.77	-0.37707	0.0488772	38.23	84.4	115.6	15.6	17.68	High	High	High	High	High	High	High	High
Drebrin-like protein OS=Mus musculus OX=10090 GN=Dbnl PE=1 SV=2	Q62418	0	93.8	23	7	103	7	436	48.7	4.92	313.17	0.885	-0.176251	0.657543	78.36	87.4	112.6	49.96	86.95	High	High	High	High	Peak Found	High	High	High
Dual specificity mitogen-activated protein kinase kinase 1 OS=Mus musculus OX=10090 GN=Map2k1 PE=1 SV=2	P31938	0	53.215	12	2	58	1	393	43.4	6.7	147.93	1.02	0.0285692	0.994562	45.16	97.3	102.7	35.99	44.11	Not Found	High	Peak Found	High	Not Found	High	Not Found	High
Dual specificity mitogen-activated protein kinase kinase 2 OS=Mus musculus OX=10090 GN=Map2k2 PE=1 SV=2	Q63932	0	52.198	9	2	73	1	401	44.4	7.05	207.42	0.975	-0.0365259	0.991386	41.02	103.2	96.8	29.91	32.55	Not Found	High	High	High	Not Found	High	High	High
Dual specificity mitogen-activated protein kinase kinase 3 OS=Mus musculus OX=10090 GN=Map2k3 PE=1 SV=2	O09110	0	19.482	13	2	19	2	347	39.3	7.43	63.89	0.705	-0.504305	0.559509	32.02	98.8	101.2	49.52	66.37	Not Found	High	High	High	Not Found	High	Peak Found	High
Dual specificity mitogen-activated protein kinase kinase 4 OS=Mus musculus OX=10090 GN=Map2k4 PE=1 SV=2	P47809	0	23.278	7	2	26	2	397	44.1	8.07	91.14	0.822	-0.28279	0.74527	44.66	90.1	109.9	43.96	53.55	Not Found	High	High	High	Not Found	High	Peak Found	High
Dual specificity protein phosphatase 3 OS=Mus musculus OX=10090 GN=Dusp3 PE=1 SV=1	Q9D7X3	0	54.815	27	3	78	3	185	20.5	6.54	246	1.019	0.0271541	0.991386	60.17	99.2	100.8	49.99	49.66	High	High	High	High	High	High	High	High
Dymeclin OS=Mus musculus OX=10090 GN=Dym PE=1 SV=1	Q8CHY3	0	7.849	3	2	5	2	669	75.8	5.77	6.34	1.662	0.73292	0.638761	62.15	124.9	75.1	54.68		Not Found	High	Peak Found	Peak Found	Not Found	Peak Found	Not Found	Not Found
Dynactin subunit 1 OS=Mus musculus OX=10090 GN=Dctn1 PE=1 SV=3	O08788	0	394.32	28	32	355	32	1281	141.6	5.9	909.98	1.006	0.00863031	0.991414	78.71	91.7	108.3	28.25	25.3	High	High	High	High	High	High	High	High
Dynactin subunit 2 OS=Mus musculus OX=10090 GN=Dctn2 PE=1 SV=3	Q99KJ8	0	235.071	58	17	338	17	402	44.1	5.26	942.83	0.998	-0.00288828	0.995586	78.61	102	98	19.88	19.45	High	High	High	High	High	High	High	High
Dynactin subunit 3 OS=Mus musculus OX=10090 GN=Dctn3 PE=1 SV=2	Q9Z0Y1	0	40.066	19	2	40	2	186	21	6.06	95.77	0.881	-0.182786	0.957984	46.74	96.8	103.2	51.84	74.13	Not Found	High	High	High	Not Found	High	High	High
Dynactin subunit 4 OS=Mus musculus OX=10090 GN=Dctn4 PE=1 SV=1	Q8CBY8	0	87.799	25	9	60	9	467	53	7.72	114.74	1.035	0.0496308	0.969675	51.02	105.5	94.5	36.37	34.8	High	High	High	High	High	High	High	High
Dynactin subunit 5 OS=Mus musculus OX=10090 GN=Dctn5 PE=1 SV=1	Q9QZB9	0	42.181	21	4	67	4	182	20.1	8.02	176.61	0.973	-0.0394883	0.988756	38.27	104.9	95.1	11.21	17.42	High	High	High	High	High	High	High	High	Acetyl [N-Term]
Dynamin-1 OS=Mus musculus OX=10090 GN=Dnm1 PE=1 SV=2	P39053	0	125.794	25	13	117	2	867	97.7	7.74	241.35	1.019	0.0271541	0.995586	91.87	101.7	98.3	35.61	39.36	Peak Found	High	High	High	Not Found	High	Peak Found	High
Dynamin-1-like protein OS=Mus musculus OX=10090 GN=Dnm1l PE=1 SV=2	Q8K1M6	0	229.416	36	16	274	16	742	82.6	7.05	632.34	1.068	0.0949116	0.832572	79.05	105.3	94.7	37.62	43.67	High	High	High	High	High	High	High	High	Acetyl [N-Term]
Dynamin-2 OS=Mus musculus OX=10090 GN=Dnm2 PE=1 SV=2	P39054	0	165.216	25	17	217	13	870	98.1	7.43	520.13	1.081	0.112367	0.781752	100.78	58.2	141.8	38.01	76.13	High	High	High	High	High	High	High	High
Dynamin-3 OS=Mus musculus OX=10090 GN=Dnm3 PE=1 SV=1	Q8BZ98	0	64.295	10	7	54	2	863	97.1	8.35	101.59	0.673	-0.571322	0.764831	61.52	80.5	119.5	41.63	110.1	Peak Found	High	Peak Found	High	Peak Found	Peak Found	Peak Found	Peak Found
Dynamin-like 120 kDa protein, mitochondrial OS=Mus musculus OX=10090 GN=Opa1 PE=1 SV=1	P58281	0	83.979	15	9	86	9	960	111.3	7.55	206.84	0.933	-0.100051	0.947492	65.78	110.1	89.9	57.53	53.8	High	High	High	High	High	High	High	High
Dynein light chain 1, cytoplasmic OS=Mus musculus OX=10090 GN=Dynll1 PE=1 SV=1	P63168	0	185.451	56	6	334	5	89	10.4	7.4	726.24	1.026	0.0370307	0.959795	96.46	93	107	90.71	70	High	High	High	High	High	High	High	High
Dynein light chain 2, cytoplasmic OS=Mus musculus OX=10090 GN=Dynll2 PE=1 SV=1	Q9D0M5	0	157.636	52	5	221	4	89	10.3	7.37	523.4	1.219	0.285698	0.146472	127.06	103.6	96.4	82.27	76.73	High	High	High	High	Peak Found	High	High	High
Dynein light chain roadblock-type 1 OS=Mus musculus OX=10090 GN=Dynlrb1 PE=1 SV=3	P62627	0	22.846	51	3	56	3	96	11	7.25	105.25	0.941	-0.0877334	0.923121	81.78	94.3	105.7	104.58	104.11	High	High	High	High	High	High	High	High
Dynein light chain Tctex-type 1 OS=Mus musculus OX=10090 GN=Dynlt1 PE=1 SV=1	P51807	0	63.961	35	2	69	2	113	12.5	5.08	139	1.036	0.051024	0.978311	73.71	118.8	81.2	41.58	85.42	Not Found	High	High	High	Peak Found	High	High	High	Acetyl [N-Term]
Dystonin OS=Mus musculus OX=10090 GN=Dst PE=1 SV=2	Q91ZU6	0	215.133	6	26	168	26	7393	833.7	5.31	384.38	1.139	0.187768	0.777815	87.59	105.5	94.5	19.4	30.6	High	High	High	High	High	High	High	High
Dystrobrevin alpha OS=Mus musculus OX=10090 GN=Dtna PE=1 SV=2	Q9D2N4	0	24.423	6	3	16	2	746	84	6.76	46.56	1.25	0.321928	0.835006	65.74	128.2	71.8	60.17	5.06	Peak Found	High	High	High	High	High	High	High
Dystrobrevin beta OS=Mus musculus OX=10090 GN=Dtnb PE=1 SV=3	O70585	0	12.416	5	2	5	1	659	74.4	8.62	13.54									Not Found	High	Not Found	Not Found	Not Found	High	Not Found	Not Found
Dystroglycan OS=Mus musculus OX=10090 GN=Dag1 PE=1 SV=4	Q62165	0	30.188	8	6	24	6	893	96.8	8.44	56.85	0.797	-0.327348	0.837114	49.73	76.9	123.1	74.79	14.28	Peak Found	High	High	High	Peak Found	High	Peak Found	High
Dystrophin OS=Mus musculus OX=10090 GN=Dmd PE=1 SV=3	P11531	0	34.869	2	5	17	5	3678	425.6	5.94	32.39	1.634	0.708408	0.480321	35.34	117.6	82.4	70.13	64.84	High	Peak Found	Peak Found	High	Not Found	High	Peak Found	High
E3 SUMO-protein ligase RanBP2 OS=Mus musculus OX=10090 GN=Ranbp2 PE=1 SV=2	Q9ERU9	0	155.617	9	16	150	16	3053	340.9	6.18	323.7	1.015	0.0214797	0.991386	107.59	102.3	97.7	10.21	28.07	High	High	High	High	High	High	High	High
E3 ubiquitin/ISG15 ligase TRIM25 OS=Mus musculus OX=10090 GN=Trim25 PE=1 SV=2	Q61510	0	87.72	16	7	80	7	634	71.7	8.28	188.95	1.012	0.0172093	0.991163	73.01	126	74	61.2	103.82	High	High	High	High	High	High	High	High
E3 ubiquitin-protein ligase AMFR OS=Mus musculus OX=10090 GN=Amfr PE=1 SV=2	Q9R049	0	5.95	6	2	2	2	643	73.1	6.46	7.29									Not Found	Not Found	High	Not Found	Not Found	Not Found	Not Found	Not Found
E3 ubiquitin-protein ligase BRE1A OS=Mus musculus OX=10090 GN=Rnf20 PE=1 SV=2	Q5DTM8	0	33.297	11	7	26	7	973	113.5	5.96	44.83	0.912	-0.132894	0.962674	70.82	104.3	95.7	25.55	51.53	High	High	High	High	Peak Found	High	High	High
E3 ubiquitin-protein ligase BRE1B OS=Mus musculus OX=10090 GN=Rnf40 PE=1 SV=2	Q3U319	0	11.162	4	2	3	2	1001	113.9	6.48	8.83									Not Found	High	High	Not Found	Peak Found	High	Peak Found	Not Found
E3 ubiquitin-protein ligase DTX3L OS=Mus musculus OX=10090 GN=Dtx3l PE=1 SV=1	Q3UIR3	0	56.201	13	5	44	5	748	83	8.09	104.96	0.962	-0.0558912	0.995586	90.98	99.5	100.5	40.69	66.33	High	High	High	High	High	High	High	High
E3 ubiquitin-protein ligase HECTD1 OS=Mus musculus OX=10090 GN=Hectd1 PE=1 SV=2	Q69ZR2	0	53.529	4	6	50	6	2618	289.9	5.41	138.58	1.026	0.0370307	0.982111	92.17	108	92	33.98	84.62	High	High	High	High	High	High	Peak Found	High
E3 ubiquitin-protein ligase HUWE1 OS=Mus musculus OX=10090 GN=Huwe1 PE=1 SV=5	Q7TMY8	0	102.707	5	11	76	11	4377	482.3	5.22	183.29	1.001	0.00144197	0.995586	77.77	111.7	88.3	47.76	33.65	High	High	High	High	Peak Found	High	High	High
E3 ubiquitin-protein ligase LRSAM1 OS=Mus musculus OX=10090 GN=Lrsam1 PE=1 SV=1	Q80ZI6	0	29.718	8	4	26	4	727	83.9	6.14	60.33	0.951	-0.0724828	0.995586	44.6	113.8	86.2	29.84	41.03	High	High	High	High	High	High	Not Found	High
E3 ubiquitin-protein ligase MYCBP2 OS=Mus musculus OX=10090 GN=Mycbp2 PE=1 SV=3	Q7TPH6	0	36.269	2	6	30	6	4749	520.9	7.09	61.39	0.81	-0.304006	0.837114	56.05	99.9	100.1	45.59	58.27	High	High	High	High	High	Peak Found	Peak Found	High
E3 ubiquitin-protein ligase NEDD4 OS=Mus musculus OX=10090 GN=Nedd4 PE=1 SV=3	P46935	0	206.923	24	16	261	14	887	102.6	5.26	597.39	0.891	-0.166503	0.703738	63.18	86.4	113.6	17.45	42.78	High	High	High	High	High	High	High	High
E3 ubiquitin-protein ligase NEDD4-like OS=Mus musculus OX=10090 GN=Nedd4l PE=1 SV=2	Q8CFI0	0	30.339	9	7	35	4	1004	115.3	6.15	66.05									High	High	High	High	High	High	High	High
E3 ubiquitin-protein ligase RBBP6 OS=Mus musculus OX=10090 GN=Rbbp6 PE=1 SV=5	P97868	0	9.974	2	2	6	2	1790	199.5	9.63	21.64	1.062	0.0867838	0.962674	63.48	110.8	89.2	45.91	39.22	High	High	High	Peak Found	Peak Found	Peak Found	Peak Found	High
E3 ubiquitin-protein ligase RING2 OS=Mus musculus OX=10090 GN=Rnf2 PE=1 SV=1	Q9CQJ4	0	5.59	7	2	4	2	336	37.6	6.84	10.51	1.25	0.321928	0.773412	89.1	87.7	112.3	91.57	75.36	Peak Found	High	Peak Found	High	Not Found	Peak Found	Peak Found	Peak Found
E3 ubiquitin-protein ligase RNF213 OS=Mus musculus OX=10090 GN=Rnf213 PE=1 SV=2	E9Q555	0	149.038	6	19	83	19	5152	584.4	6.8	168.33	0.63	-0.666576	0.130858	20.98	105.4	94.6	44.83	92.17	High	High	High	High	High	High	High	High
E3 ubiquitin-protein ligase RNF25 OS=Mus musculus OX=10090 GN=Rnf25 PE=1 SV=2	Q9QZR0	0	17.127	9	3	11	3	456	51.2	6.29	16.9	0.4	-1.32193	0.0476829	16.93	74.2	125.8	97.24	87.49	High	High	Peak Found	High	Peak Found	Peak Found	High	High
E3 ubiquitin-protein ligase TRIM21 OS=Mus musculus OX=10090 GN=Trim21 PE=1 SV=1	Q62191	0	21.006	7	3	12	3	470	54.1	7.08	32.72	0.421	-1.24811	0.105948	20.76	47.2	152.8	158.74	95.62	High	High	Peak Found	Peak Found	High	High	Peak Found	High
E3 ubiquitin-protein ligase TRIM32 OS=Mus musculus OX=10090 GN=Trim32 PE=1 SV=2	Q8CH72	0	12.507	4	2	9	2	655	72	6.9	21.72	1.072	0.100305	0.93393	74.29	94.9	105.1	58.96	74.07	High	High	Peak Found	High	Peak Found	High	Peak Found	High
E3 ubiquitin-protein ligase TRIM47 OS=Mus musculus OX=10090 GN=Trim47 PE=1 SV=2	Q8C0E3	0	20.535	9	3	17	3	641	69.9	6.4	30.1	0.896	-0.158429	0.969362	49	96	104	66.84	35.54	High	High	High	High	Not Found	High	Peak Found	High
E3 ubiquitin-protein ligase TRIP12 OS=Mus musculus OX=10090 GN=Trip12 PE=1 SV=1	G5E870	0	78.836	10	10	58	10	2025	224	8.35	136.81	0.821	-0.284546	0.816163	55.28	71.2	128.8	53.74	67.93	Peak Found	High	High	High	High	High	High	High
E3 ubiquitin-protein ligase UBR1 OS=Mus musculus OX=10090 GN=Ubr1 PE=1 SV=2	O70481	0	29.473	2	2	35	2	1757	200.1	6.05	84.85	0.415	-1.26882	0.0204449	15.73	71.6	128.4	61.62	26.11	Peak Found	High	High	High	Not Found	High	High	High
E3 ubiquitin-protein ligase UBR4 OS=Mus musculus OX=10090 GN=Ubr4 PE=1 SV=1	A2AN08	0	81.264	4	12	42	12	5180	571.9	6.06	95.59	0.906	-0.142417	0.976368	81.93	116.4	83.6	21.99	60.28	High	High	High	High	High	High	High	High
E3 ubiquitin-protein ligase UBR5 OS=Mus musculus OX=10090 GN=Ubr5 PE=1 SV=2	Q80TP3	0	33.416	3	5	15	5	2792	308.2	5.85	39.91	0.999	-0.00144342	0.998919	82.5	110.6	89.4	90.56	117.57	Not Found	High	Not Found	High	Peak Found	High	Peak Found	High
E3 UFM1-protein ligase 1 OS=Mus musculus OX=10090 GN=Ufl1 PE=1 SV=2	Q8CCJ3	0	72.583	11	7	69	7	793	89.5	6.67	142.72	1.022	0.0313952	0.983909	77.57	104.7	95.3	45.35	66.96	High	High	High	High	High	High	High	High
Early endosome antigen 1 OS=Mus musculus OX=10090 GN=Eea1 PE=1 SV=2	Q8BL66	0	307.648	28	26	266	26	1411	160.8	5.77	762.97	0.807	-0.309359	0.153935	52.06	88.3	111.7	18.3	34.18	High	High	High	High	High	High	High	High
Echinoderm microtubule-associated protein-like 1 OS=Mus musculus OX=10090 GN=Eml1 PE=1 SV=1	Q05BC3	0	15.626	4	4	6	3	814	89.6	7.02	8.82	0.936	-0.0954196	0.995586	22.92	96.7	103.3	24.73	0.88	High	Not Found	High	Not Found	High	Peak Found	High	Peak Found
Echinoderm microtubule-associated protein-like 2 OS=Mus musculus OX=10090 GN=Eml2 PE=1 SV=1	Q7TNG5	0	25.283	11	6	15	6	649	70.7	6.28	18.19	1.258	0.331132	0.777815	143.34	101.6	98.4	59.54	15.96	High	High	High	High	High	Peak Found	Peak Found	Peak Found
Echinoderm microtubule-associated protein-like 3 OS=Mus musculus OX=10090 GN=Eml3 PE=1 SV=1	Q8VC03	0	20.387	4	2	13	2	897	95.6	7.05	29.48	1.867	0.900722	0.20739	92.78	139.7	60.3	99.95	122.72	High	High	Peak Found	High	High	Peak Found	High	High
Echinoderm microtubule-associated protein-like 4 OS=Mus musculus OX=10090 GN=Eml4 PE=1 SV=1	Q3UMY5	0	20.455	5	3	7	2	988	110	6.54	13.08									Not Found	High	High	Not Found	Not Found	High	High	Not Found	Acetyl [N-Term]
Ectonucleoside triphosphate diphosphohydrolase 1 OS=Mus musculus OX=10090 GN=Entpd1 PE=1 SV=1	P55772	0	46.021	8	2	30	2	510	57.2	5.86	78.84	1.741	0.799916	0.0167447	81.63	140.8	59.2	35.87	57.78	Peak Found	High	High	High	Not Found	High	High	High
Ectonucleoside triphosphate diphosphohydrolase 2 OS=Mus musculus OX=10090 GN=Entpd2 PE=1 SV=2	O55026	0	26.487	6	2	37	2	495	54.3	8.37	100.61	1.203	0.266637	0.350356	51.17	111.8	88.2	66.69	61.99	High	High	High	High	High	High	High	High
Ectonucleoside triphosphate diphosphohydrolase 5 OS=Mus musculus OX=10090 GN=Entpd5 PE=1 SV=1	Q9WUZ9	0	33.721	10	3	34	3	427	47.1	5.29	97.64	0.963	-0.0543923	0.978311	44.14	97.6	102.4	31.77	34.2	High	High	High	High	High	High	High	High
Ectonucleotide pyrophosphatase/phosphodiesterase family member 1 OS=Mus musculus OX=10090 GN=Enpp1 PE=1 SV=4	P06802	0	98.962	21	11	103	11	906	103.1	6.6	270.16	1.074	0.102994	0.835006	77.26	99.6	100.4	66.47	66.29	High	High	High	High	High	High	High	High
eEF1A lysine and N-terminal methyltransferase OS=Mus musculus OX=10090 GN=EEF1AKNMT PE=1 SV=1	Q91YR5	0	13.565	7	3	6	3	698	78.7	6.83	15.1									Not Found	High	Not Found	High	Not Found	High	Peak Found	Not Found
EF-hand domain-containing protein D2 OS=Mus musculus OX=10090 GN=Efhd2 PE=1 SV=1	Q9D8Y0	0	76.949	46	9	118	9	240	26.8	5.06	218.89	1.208	0.27262	0.179567	62.03	102.7	97.3	32.12	6.87	High	High	High	High	High	High	High	High
EGF-containing fibulin-like extracellular matrix protein 1 OS=Mus musculus OX=10090 GN=Efemp1 PE=1 SV=1	Q8BPB5	0	98.153	27	7	79	7	493	54.9	5.14	133.77	0.784	-0.351074	0.745942	69.67	94.7	105.3	125.18	92.2	High	High	High	High	High	High	High	High
EGF-containing fibulin-like extracellular matrix protein 2 OS=Mus musculus OX=10090 GN=Efemp2 PE=1 SV=1	Q9WVJ9	0	63.657	19	4	84	4	443	49.4	4.89	175.53	1.022	0.0313952	0.98393	100.78	109.9	90.1	112.21	144.47	Not Found	High	High	High	Peak Found	High	High	High
EGF-like repeat and discoidin I-like domain-containing protein 3 OS=Mus musculus OX=10090 GN=Edil3 PE=1 SV=2	O35474	0	18.067	17	5	14	5	480	53.7	7.58	31.12	0.997	-0.00433459	0.995586	57.61	85.6	114.4	79.69	58.78	Peak Found	High	Peak Found	High	Not Found	High	Peak Found	High
EH domain-binding protein 1 OS=Mus musculus OX=10090 GN=Ehbp1 PE=1 SV=3	Q69ZW3	0	76.293	12	9	56	9	1231	139	5.38	86.69	0.97	-0.0439433	0.9999	77.44	115.9	84.1	103.16	108.54	High	High	High	High	High	High	High	High
EH domain-binding protein 1-like protein 1 OS=Mus musculus OX=10090 GN=Ehbp1l1 PE=1 SV=1	Q99MS7	0	46.666	8	6	33	6	1716	184.7	4.73	90.99	1.243	0.313826	0.777815	57.2	94.4	105.6	28.47	48.78	Not Found	High	High	High	Peak Found	High	High	High
EH domain-containing protein 1 OS=Mus musculus OX=10090 GN=Ehd1 PE=1 SV=1	Q9WVK4	0	260.611	38	19	337	15	534	60.6	6.83	896.99	0.946	-0.0800879	0.929174	62.82	102	98	16.81	30.99	High	High	High	High	High	High	High	High	Acetyl [N-Term]
EH domain-containing protein 2 OS=Mus musculus OX=10090 GN=Ehd2 PE=1 SV=1	Q8BH64	0	107.959	19	8	125	8	543	61.1	6.51	364.53	0.708	-0.498179	0.0145299	38.43	88.4	111.6	45.3	49.68	High	High	High	High	High	High	High	High
EH domain-containing protein 3 OS=Mus musculus OX=10090 GN=Ehd3 PE=1 SV=2	Q9QXY6	0	48.937	15	7	32	2	535	60.8	6.46	75.11	0.437	-1.19429	0.0177983	16.06	27.8	172.2	138.35	13.55	High	High	High	High	Peak Found	High	Not Found	High
EH domain-containing protein 4 OS=Mus musculus OX=10090 GN=Ehd4 PE=1 SV=1	Q9EQP2	0	82.198	33	12	88	10	541	61.4	6.76	224.34	1.211	0.276199	0.408325	111.88	119.6	80.4	27.88	78.53	High	High	High	High	High	High	High	High	Acetyl [N-Term]
eIF-2-alpha kinase activator GCN1 OS=Mus musculus OX=10090 GN=Gcn1 PE=1 SV=1	E9PVA8	0	271.097	15	27	313	27	2671	292.8	7.36	771.46	0.85	-0.234465	0.40697	72.75	87.6	112.4	50.5	58.03	High	High	High	High	High	High	High	High
EKC/KEOPS complex subunit GON7 OS=Mus musculus OX=10090 GN=Gon7 PE=3 SV=1	P0C8B4	0	29.584	38	2	23	2	98	10.3	4.09	53.05	1.087	0.120352	0.911396	129.11	108.8	91.2	99.34	125.94	Peak Found	High	High	High	Peak Found	High	High	High	Acetyl [N-Term]
Elastin OS=Mus musculus OX=10090 GN=Eln PE=1 SV=2	P54320	0	9.144	4	2	4	2	860	71.9	10.43	9.22									Not Found	High	High	High	Not Found	Not Found	Not Found	Not Found
ELAV-like protein 1 OS=Mus musculus OX=10090 GN=Elavl1 PE=1 SV=2	P70372	0	116.109	38	9	128	9	326	36.1	9.04	281.47	0.968	-0.046921	0.978311	104.42	107.8	92.2	95.12	97.88	High	High	High	High	High	High	High	High
ELAV-like protein 3 OS=Mus musculus OX=10090 GN=Elavl3 PE=1 SV=1	Q60900	0	5.129	11	2	2	1	367	39.5	9.28	5.03									Not Found	High	Not Found	Not Found	Not Found	Not Found	Not Found	Not Found
ELAV-like protein 4 OS=Mus musculus OX=10090 GN=Elavl4 PE=1 SV=1	Q61701	0	12.781	19	4	5	3	385	42.3	9.38	13.75	1.053	0.0745054	0.991386	141.58	118.7	81.3	70.63	75.07	Peak Found	Peak Found	Peak Found	High	Peak Found	Not Found	Not Found	Peak Found
Electrogenic sodium bicarbonate cotransporter 1 OS=Mus musculus OX=10090 GN=Slc4a4 PE=1 SV=2	O88343	0	38.594	7	3	20	3	1079	121.4	6.84	51.9	0.598	-0.741783	0.000128847	26.41	70.2	129.8	36.2	56.28	High	High	High	High	Not Found	Peak Found	High	High
Electron transfer flavoprotein subunit alpha, mitochondrial OS=Mus musculus OX=10090 GN=Etfa PE=1 SV=2	Q99LC5	0	150.671	52	13	172	13	333	35	8.38	419.96	0.882	-0.181149	0.643155	77.64	89.7	110.3	29.42	36.71	High	High	High	High	High	High	High	High
Electron transfer flavoprotein subunit beta OS=Mus musculus OX=10090 GN=Etfb PE=1 SV=3	Q9DCW4	0	86.929	37	7	80	7	255	27.6	8.1	151.94	1.013	0.0186342	0.995586	75.85	101.8	98.2	39.38	48.91	High	High	High	High	Peak Found	High	High	High
ELKS/Rab6-interacting/CAST family member 1 OS=Mus musculus OX=10090 GN=Erc1 PE=1 SV=1	Q99MI1	0	148.234	19	15	124	15	1120	128.3	5.87	299.03	1.127	0.172488	0.577068	85.71	104.6	95.4	17.42	30.65	High	High	High	High	High	High	High	High
Elongation factor 1-alpha 1 OS=Mus musculus OX=10090 GN=Eef1a1 PE=1 SV=3	P10126	0	295.813	47	14	516	14	462	50.1	9.01	1180.12	1.03	0.0426443	0.953708	87.08	98.4	101.6	52.23	59.08	High	High	High	High	High	High	High	High
Elongation factor 1-beta OS=Mus musculus OX=10090 GN=Eef1b PE=1 SV=5	O70251	0	83.766	54	6	128	6	225	24.7	4.69	384.87	0.941	-0.0877334	0.905012	59.35	90.9	109.1	63.5	61.44	High	High	High	High	High	High	High	High
Elongation factor 1-delta OS=Mus musculus OX=10090 GN=Eef1d PE=1 SV=3	P57776	0	81.801	46	8	123	8	281	31.3	5.02	342.76	0.984	-0.0232698	0.995586	61.98	98.6	101.4	17.65	20.99	High	High	High	High	High	High	High	High
Elongation factor 1-gamma OS=Mus musculus OX=10090 GN=Eef1g PE=1 SV=3	Q9D8N0	0	147.675	20	7	277	7	437	50	6.74	627.45	0.974	-0.0380063	0.990476	118.64	102.6	97.4	68.88	71.23	High	High	High	High	High	High	High	High
Elongation factor 2 OS=Mus musculus OX=10090 GN=Eef2 PE=1 SV=2	P58252	0	444.095	39	29	769	29	858	95.3	6.83	1804.83	0.956	-0.0649175	0.959795	71.55	95.4	104.6	56.34	59.05	High	High	High	High	High	High	High	High	Acetyl [N-Term]
Elongation factor G, mitochondrial OS=Mus musculus OX=10090 GN=Gfm1 PE=1 SV=1	Q8K0D5	0	27.967	8	4	24	4	751	83.5	6.92	57.28	0.882	-0.181149	0.958334	74.32	141	59	46.29	91.83	High	High	High	High	Not Found	High	Peak Found	High
Elongation factor Tu, mitochondrial OS=Mus musculus OX=10090 GN=Tufm PE=1 SV=1	Q8BFR5	0	78.465	26	10	111	10	452	49.5	7.56	258.95	1.005	0.0071955	0.995586	86.57	95.3	104.7	39.84	32.44	High	High	High	High	High	High	High	High
Elongation factor-like GTPase 1 OS=Mus musculus OX=10090 GN=Efl1 PE=1 SV=1	Q8C0D5	0	18.842	6	3	11	3	1127	125.7	6.16	30.56	0.79	-0.340075	0.85924	10.06	85.9	114.1	33.74	8.13	High	High	High	High	Not Found	High	Peak Found	High
Elongator complex protein 1 OS=Mus musculus OX=10090 GN=Elp1 PE=1 SV=2	Q7TT37	0	38.824	8	7	50	7	1333	149.5	6	136.35	1.208	0.27262	0.621806	83.29	84.4	115.6	48.64	49.28	High	High	High	High	Peak Found	High	High	High
Elongator complex protein 2 OS=Mus musculus OX=10090 GN=Elp2 PE=1 SV=1	Q91WG4	0	20.813	10	5	9	5	831	93	5.82	18.8	0.955	-0.0664274	0.995586	39.53	137.2	62.8	78.89	101.8	Peak Found	High	High	Peak Found	Not Found	High	Peak Found	Peak Found
Elongator complex protein 3 OS=Mus musculus OX=10090 GN=Elp3 PE=1 SV=1	Q9CZX0	0	21.119	5	2	26	2	547	62.3	8.9	77.72	0.684	-0.547932	0.295787	26.03	90.8	109.2	55.27	78.49	Peak Found	High	High	High	Peak Found	High	Peak Found	High
Elongator complex protein 4 OS=Mus musculus OX=10090 GN=Elp4 PE=1 SV=2	Q9ER73	0	9.255	8	2	4	2	422	46.3	8.78	13.41	0.787	-0.345564	0.893756	38.64	93.7	106.3	45.68	53.92	Peak Found	Peak Found	Not Found	High	Not Found	Peak Found	Not Found	Peak Found
Elongin-A OS=Mus musculus OX=10090 GN=Eloa PE=1 SV=3	Q8CB77	0	18.019	6	2	13	2	773	87.1	9.61	27.46	0.739	-0.436354	0.775499	33.69	73	127	41.84	59.41	Not Found	High	High	High	Not Found	Peak Found	High	High
Elongin-C OS=Mus musculus OX=10090 GN=Eloc PE=1 SV=1	P83940	0	40.159	43	3	49	3	112	12.5	4.78	106.35	1.067	0.0935602	0.962674	101.62	123.6	76.4	42.41	57.42	High	High	High	High	High	High	High	High	Acetyl [N-Term]
Emerin OS=Mus musculus OX=10090 GN=Emd PE=1 SV=1	O08579	0	55.399	19	4	107	4	259	29.4	5.01	242.22	0.805	-0.312939	0.408325	62.64	95.2	104.8	61.59	46.75	High	High	High	High	High	High	High	High	Acetyl [N-Term]
EMILIN-1 OS=Mus musculus OX=10090 GN=Emilin1 PE=1 SV=1	Q99K41	0	213.883	22	16	300	16	1017	107.5	5.3	795.53	0.773	-0.37146	0.0549312	43.4	83.9	116.1	11.41	28.18	High	High	High	High	High	High	High	High
EMILIN-2 OS=Mus musculus OX=10090 GN=Emilin2 PE=1 SV=1	Q8K482	0	13.621	3	2	5	2	1074	117.2	5.62	5.58									Not Found	High	Not Found	High	Not Found	High	Peak Found	Not Found
Ena/VASP-like protein OS=Mus musculus OX=10090 GN=Evl PE=1 SV=2	P70429	0	11.834	11	2	8	2	414	44.3	8.85	16.93	4.213	2.07485	0.00112731	128.92	152	48	118.69	105.66	Peak Found	High	High	High	Peak Found	Peak Found	Peak Found	High
Endonuclease domain-containing 1 protein OS=Mus musculus OX=10090 GN=Endod1 PE=1 SV=2	Q8C522	0	45.778	14	4	40	4	501	55.2	6.16	92.47	0.644	-0.634867	0.279028	55.57	100.9	99.1	100.59	78.92	Not Found	High	High	High	Not Found	High	High	High
Endophilin-A2 OS=Mus musculus OX=10090 GN=Sh3gl1 PE=1 SV=1	Q62419	0	161.331	27	9	202	9	368	41.5	5.72	488.19	1.015	0.0214797	0.976368	51.17	110.1	89.9	15.93	30.6	High	High	High	High	High	High	High	High
Endophilin-B1 OS=Mus musculus OX=10090 GN=Sh3glb1 PE=1 SV=1	Q9JK48	0	56.461	22	6	64	6	365	40.8	6.04	138.57	1.031	0.0440443	0.964998	95.69	101.5	98.5	31.41	31.14	High	High	High	High	High	High	High	High	Acetyl [N-Term]
Endoplasmic reticulum aminopeptidase 1 OS=Mus musculus OX=10090 GN=Erap1 PE=1 SV=2	Q9EQH2	0	87.146	14	9	56	9	930	106.5	6.2	144.62	0.999	-0.00144342	0.9999	72.92	108	92	56.61	81.24	Peak Found	High	High	High	Peak Found	High	High	High
Endoplasmic reticulum chaperone BiP OS=Mus musculus OX=10090 GN=Hspa5 PE=1 SV=3	P20029	0	839.246	51	38	1824	36	655	72.4	5.16	4418.06	0.937	-0.093879	0.893756	87.33	98.7	101.3	13.68	28.42	High	High	High	High	High	High	High	High
Endoplasmic reticulum lectin 1 OS=Mus musculus OX=10090 GN=Erlec1 PE=1 SV=1	Q8VEH8	0	10.004	6	2	13	2	483	54.9	6.25	31.33	0.828	-0.272297	0.93272	32.71	90.6	109.4	63.76	59.72	Not Found	High	Not Found	High	Not Found	Peak Found	Not Found	Peak Found
Endoplasmic reticulum mannosyl-oligosaccharide 1,2-alpha-mannosidase OS=Mus musculus OX=10090 GN=Man1b1 PE=1 SV=1	A2AJ15	0	5.524	3	2	8	2	658	75.1	8.48	16.16	1.121	0.164786	0.954983	90.47	105.7	94.3	130.27	141	High	Peak Found	Peak Found	Peak Found	Peak Found	High	Peak Found	High
Endoplasmic reticulum metallopeptidase 1 OS=Mus musculus OX=10090 GN=Ermp1 PE=1 SV=2	Q3UVK0	0	37.846	5	3	23	3	898	100.1	7.49	49.31	0.728	-0.45799	0.634474	66.14	99.8	100.2	52.21	59.71	Peak Found	High	High	High	Peak Found	High	High	High	Acetyl [N-Term]
Endoplasmic reticulum protein SC65 OS=Mus musculus OX=10090 GN=P3h4 PE=1 SV=1	Q8K2B0	0	61.835	13	4	67	4	443	51.1	4.81	131.4	0.963	-0.0543923	0.995586	70.69	108.2	91.8	59.66	63.78	High	High	High	High	High	High	High	High
Endoplasmic reticulum resident protein 29 OS=Mus musculus OX=10090 GN=Erp29 PE=1 SV=2	P57759	0	77.349	40	9	139	9	262	28.8	6.15	290.73	1.08	0.111031	0.835501	89.64	98.9	101.1	74.24	50.59	High	High	High	High	High	High	High	High
Endoplasmic reticulum resident protein 44 OS=Mus musculus OX=10090 GN=Erp44 PE=1 SV=1	Q9D1Q6	0	98.753	21	6	157	6	406	46.8	5.27	425.76	0.984	-0.0232698	0.995586	89.61	105.4	94.6	34.17	39.41	High	High	High	High	High	High	High	High
Endoplasmic reticulum-Golgi intermediate compartment protein 1 OS=Mus musculus OX=10090 GN=Ergic1 PE=1 SV=1	Q9DC16	0	10.496	12	2	3	2	290	32.5	7.06	5.96									Not Found	Not Found	High	High	Not Found	Not Found	High	Not Found
Endoplasmin OS=Mus musculus OX=10090 GN=Hsp90b1 PE=1 SV=2	P08113	0	751.62	56	38	1310	37	802	92.4	4.82	3575.98	0.946	-0.0800879	0.924763	78.25	98.9	101.1	17.24	18.86	High	High	High	High	High	High	High	High
Endoribonuclease LACTB2 OS=Mus musculus OX=10090 GN=Lactb2 PE=1 SV=1	Q99KR3	0	6.575	11	2	2	2	288	32.7	6.33	6.46	1.309	0.388465	0.768678	19.33	113.4	86.6	19	5.55	Not Found	High	High	Peak Found	Not Found	Peak Found	Not Found	Peak Found
Engulfment and cell motility protein 1 OS=Mus musculus OX=10090 GN=Elmo1 PE=1 SV=2	Q8BPU7	0	11.956	5	3	9	2	727	83.9	6.28	15.99									Peak Found	Not Found	Peak Found	Not Found	High	Peak Found	Not Found	High
Engulfment and cell motility protein 2 OS=Mus musculus OX=10090 GN=Elmo2 PE=1 SV=1	Q8BHL5	0	56.817	12	7	68	6	732	83.8	5.95	157.47	0.876	-0.190997	0.89325	66.51	122.3	77.7	63.13	102.96	High	High	High	High	High	High	Peak Found	High
Enhancer of mRNA-decapping protein 3 OS=Mus musculus OX=10090 GN=Edc3 PE=1 SV=1	Q8K2D3	0	12.481	5	2	9	2	508	55.9	7.09	22.63	1.035	0.0496308	0.991029	82.26	109.1	90.9	68.46	61.59	Peak Found	High	High	High	Peak Found	High	High	High
Enhancer of mRNA-decapping protein 4 OS=Mus musculus OX=10090 GN=Edc4 PE=1 SV=2	Q3UJB9	0	174.368	18	14	153	14	1406	152.4	5.78	284.42	0.974	-0.0380063	0.990476	77.11	101.4	98.6	18.5	22.04	High	High	High	High	High	High	High	High
Enolase-phosphatase E1 OS=Mus musculus OX=10090 GN=Enoph1 PE=1 SV=1	Q8BGB7	0	20.517	13	2	25	2	257	28.6	4.92	48.4	0.986	-0.0203404	0.995586	106.53	86.9	113.1	72.01	82.24	Peak Found	High	High	High	Not Found	High	High	High
Enoyl-[acyl-carrier-protein] reductase, mitochondrial OS=Mus musculus OX=10090 GN=Mecr PE=1 SV=2	Q9DCS3	0	52.392	12	4	60	4	373	40.3	9.07	153.64	1.069	0.0962619	0.930533	65.37	104.5	95.5	53.69	57.19	High	High	High	High	High	High	High	High
Enoyl-CoA delta isomerase 1, mitochondrial OS=Mus musculus OX=10090 GN=Eci1 PE=1 SV=2	P42125	0	26.419	11	3	59	3	289	32.2	8.98	153.08	1.025	0.0356239	0.991029	71.43	97.9	102.1	87.23	69.16	High	High	High	High	High	High	High	High
Enoyl-CoA delta isomerase 2, mitochondrial OS=Mus musculus OX=10090 GN=Eci2 PE=1 SV=2	Q9WUR2	0	73.478	27	8	70	8	391	43.2	8.92	172.22	1.085	0.117695	0.924469	113.03	102.1	97.9	89.32	71.29	High	High	High	High	High	High	High	High
Enoyl-CoA hydratase domain-containing protein 2, mitochondrial OS=Mus musculus OX=10090 GN=Echdc2 PE=1 SV=2	Q3TLP5	0	9.87	10	2	3	2	296	31.8	8.72	6.73									Peak Found	Not Found	High	Not Found	Not Found	Peak Found	Not Found	High
Enoyl-CoA hydratase, mitochondrial OS=Mus musculus OX=10090 GN=Echs1 PE=1 SV=1	Q8BH95	0	40.104	14	3	47	3	290	31.5	8.48	123.57	1.134	0.181421	0.719804	53.67	110.9	89.1	42.42	30.16	High	High	High	High	High	High	High	High
Ephrin type-A receptor 3 OS=Mus musculus OX=10090 GN=Epha3 PE=1 SV=1	P29319	0	46.46	8	4	55	4	983	109.9	7.2	160.4	0.651	-0.619271	0.545174	22.06	78.9	121.1	75.13	25.59	High	High	High	High	High	High	High	High
Ephrin type-A receptor 4 OS=Mus musculus OX=10090 GN=Epha4 PE=1 SV=2	Q03137	0	19.994	8	4	10	4	986	109.7	6.51	17.4	2.577	1.36569	0.146472	0	144.1	55.9			High	Not Found	High	Not Found	High	High	Not Found	Not Found
Ephrin type-A receptor 5 OS=Mus musculus OX=10090 GN=Epha5 PE=1 SV=2	Q60629	0	6.138	4	2	4	2	876	97	6.64	6.5									High	Not Found	Not Found	Not Found	Not Found	High	Not Found	Not Found
Ephrin type-A receptor 7 OS=Mus musculus OX=10090 GN=Epha7 PE=1 SV=2	Q61772	0	27.683	4	2	19	2	998	111.8	5.86	48.53	0.558	-0.841663	0.445172	6.06	71.6	128.4	29.49		High	High	Not Found	High	High	High	Not Found	High
Ephrin type-B receptor 2 OS=Mus musculus OX=10090 GN=Ephb2 PE=1 SV=3	P54763	0	55.2	13	7	62	7	986	109.8	5.71	153.78	1.02	0.0285692	0.988636	83.23	107.6	92.4	79.09	70.96	High	High	High	High	High	High	High	High
Ephrin type-B receptor 4 OS=Mus musculus OX=10090 GN=Ephb4 PE=1 SV=2	P54761	0	23.604	4	3	21	3	987	108.8	6.95	43.6	0.706	-0.50226	0.797971	33.81	52.2	147.8	123.32	43.64	High	Peak Found	High	High	High	High	Peak Found	High
Ephrin-B1 OS=Mus musculus OX=10090 GN=Efnb1 PE=1 SV=1	P52795	0	14.78	10	3	11	3	345	37.8	9.03	16.06	0.146	-2.77596	9.10755e-08	7.44	24	176	131.84	9.06	High	High	High	Peak Found	High	High	Not Found	High
Epidermal growth factor receptor kinase substrate 8 OS=Mus musculus OX=10090 GN=Eps8 PE=1 SV=2	Q08509	0	62.979	12	7	39	7	821	91.7	7.65	82.67	0.979	-0.0306192	0.995586	76.4	126.6	73.4	51.54	16.39	High	High	High	High	High	High	High	High
Epidermal growth factor receptor OS=Mus musculus OX=10090 GN=Egfr PE=1 SV=1	Q01279	0	69.693	13	9	75	9	1210	134.8	6.86	160.8	0.891	-0.166503	0.826755	78.77	101.9	98.1	33.81	64.78	High	High	High	High	High	High	High	High
Epidermal growth factor receptor substrate 15 OS=Mus musculus OX=10090 GN=Eps15 PE=1 SV=1	P42567	0	178.649	25	13	148	13	897	98.4	4.6	429.53	0.77	-0.37707	0.254002	42.53	91	109	46.37	46.57	High	High	High	High	High	High	High	High
Epidermal growth factor receptor substrate 15-like 1 OS=Mus musculus OX=10090 GN=Eps15l1 PE=1 SV=3	Q60902	0	87.485	14	7	78	7	907	99.2	5.02	166.61	1.072	0.100305	0.947492	111.61	117.6	82.4	66.26	81.7	High	High	High	High	High	High	High	High
Epididymis-specific alpha-mannosidase OS=Mus musculus OX=10090 GN=Man2b2 PE=1 SV=2	O54782	0	107.027	10	6	121	6	1018	115.5	7.39	247.87	0.737	-0.440263	0.40697	59.88	79.8	120.2	78.46	93.62	High	High	High	High	High	High	High	High
Epiplakin OS=Mus musculus OX=10090 GN=Eppk1 PE=1 SV=2	Q8R0W0	0	35.53	1	4	17	1	6548	724.2	6.07	19.77	1.324	0.404903	0.318093	47.53	95.8	104.2	86.17	82.57	Not Found	High	High	Peak Found	Not Found	Peak Found	Peak Found	High
EPM2A-interacting protein 1 OS=Mus musculus OX=10090 GN=Epm2aip1 PE=1 SV=1	Q8VEH5	0	21.009	11	4	13	4	606	70.1	5.87	29.64	1.096	0.132248	0.976368	52.84	104.6	95.4	55.56		High	High	High	High	High	High	Peak Found	High
Epoxide hydrolase 1 OS=Mus musculus OX=10090 GN=Ephx1 PE=1 SV=2	Q9D379	0	10.197	10	3	4	3	455	52.5	8.35	7.95	0.954	-0.0679388	0.995586	132.74	114.6	85.4	129.44	129.79	High	High	Peak Found	High	Peak Found	High	Not Found	Peak Found
Epsin-1 OS=Mus musculus OX=10090 GN=Epn1 PE=1 SV=3	Q80VP1	0	21.844	6	2	28	2	575	60.2	4.81	85.83	0.989	-0.0159576	0.9999	114.95	101.2	98.8	51.8	57.48	High	High	High	High	High	High	High	High
Epsin-2 OS=Mus musculus OX=10090 GN=Epn2 PE=1 SV=1	Q8CHU3	0	6.794	8	3	6	3	595	63.4	8.16	12.01	1.168	0.22404	0.9495	77.65	107.7	92.3	66.06	92.76	High	Not Found	High	Not Found	Peak Found	Not Found	High	Not Found
ER degradation-enhancing alpha-mannosidase-like protein 3 OS=Mus musculus OX=10090 GN=Edem3 PE=1 SV=2	Q2HXL6	0	17.624	6	3	7	3	931	104.1	5.06	15.44	0.68	-0.556393	0.706955	43.66	105	95	68	37.71	Not Found	High	Peak Found	Peak Found	Not Found	High	High	Peak Found
ER membrane protein complex subunit 1 OS=Mus musculus OX=10090 GN=Emc1 PE=1 SV=1	Q8C7X2	0	14.41	7	4	8	4	997	111.5	7.43	15.44	1.253	0.325386	0.869377	119.82	88.7	111.3	120.06	91.68	Peak Found	Peak Found	High	Peak Found	High	High	Peak Found	Peak Found
ER membrane protein complex subunit 2 OS=Mus musculus OX=10090 GN=Emc2 PE=1 SV=1	Q9CRD2	0	72.995	20	4	105	4	297	34.9	6.81	223.57	0.978	-0.0320936	0.995586	60.98	96.7	103.3	74.23	74.2	High	High	High	High	High	High	High	High
ER membrane protein complex subunit 3 OS=Mus musculus OX=10090 GN=Emc3 PE=1 SV=3	Q99KI3	0	21.018	17	2	6	2	261	30	6.81	8.87	0.969	-0.0454314	0.999692	2.16	98.4	101.6	2.19		High	High	High	Not Found	Not Found	Peak Found	Not Found	Not Found
ER membrane protein complex subunit 8 OS=Mus musculus OX=10090 GN=Emc8 PE=1 SV=1	O70378	0	67.696	25	3	88	3	207	23.3	6.15	226.64	0.99	-0.0144996	0.999842	57.93	96.3	103.7	17.5	52.59	High	High	High	High	High	High	High	High
Erbin OS=Mus musculus OX=10090 GN=Erbin PE=1 SV=3	Q80TH2	0	53.42	11	8	50	8	1402	157.2	5.69	122.33	0.922	-0.117161	0.962674	86.54	89.5	110.5	76.84	65.9	High	High	High	High	High	High	High	High
Erlin-1 OS=Mus musculus OX=10090 GN=Erlin1 PE=1 SV=2	Q91X78	0	31.24	13	3	50	2	348	39.2	7.21	153.89	0.92	-0.120294	0.990476	46.1	113	87	66.11	120.92	High	High	Not Found	High	Peak Found	Peak Found	Not Found	Peak Found
Erlin-2 OS=Mus musculus OX=10090 GN=Erlin2 PE=1 SV=1	Q8BFZ9	0	88.6	31	9	118	8	340	37.8	5.5	330.25	0.882	-0.181149	0.650053	58.62	94.3	105.7	54.59	14.48	High	High	High	High	High	High	High	High
ERO1-like protein alpha OS=Mus musculus OX=10090 GN=Ero1a PE=1 SV=2	Q8R180	0	105.799	28	9	159	9	464	54.1	6.54	422.86	1.555	0.636915	0.000270773	123.74	129.8	70.2	70.68	60.37	Peak Found	High	High	High	Not Found	High	High	High
Erythrocyte band 7 integral membrane protein OS=Mus musculus OX=10090 GN=Stom PE=1 SV=3	P54116	0	37.234	33	6	33	6	284	31.4	6.93	72.09	1.024	0.0342157	0.983939	66.51	106.5	93.5	41.62	33.88	High	High	High	High	High	High	High	High
Ester hydrolase C11orf54 homolog OS=Mus musculus OX=10090 PE=1 SV=1	Q91V76	0	13.236	16	3	6	3	315	35	6.29	14.83	0.695	-0.524915	0.68334	62.19	94.8	105.2	54.79	78.13	High	Peak Found	High	Peak Found	Peak Found	High	High	High
Ethylmalonyl-CoA decarboxylase OS=Mus musculus OX=10090 GN=Echdc1 PE=1 SV=2	Q9D9V3	0	23.346	19	3	30	3	322	35.4	7.01	79.01	0.805	-0.312939	0.760048	49.14	84.5	115.5	106.28	47.31	High	High	High	High	High	High	High	High
Eukaryotic elongation factor 2 kinase OS=Mus musculus OX=10090 GN=Eef2k PE=1 SV=1	O08796	0	14.87	3	2	8	2	724	81.7	5.38	19.27	0.762	-0.392137	0.805819	43.96	77.4	122.6	49.75	53.58	High	High	High	Peak Found	High	High	Peak Found	Peak Found
Eukaryotic initiation factor 4A-I OS=Mus musculus OX=10090 GN=Eif4a1 PE=1 SV=1	P60843	0	175.479	35	12	358	7	406	46.1	5.48	902.77	0.957	-0.0634092	0.961015	67.83	93.2	106.8	27.95	23.79	High	High	High	High	Peak Found	High	High	High
Eukaryotic initiation factor 4A-II OS=Mus musculus OX=10090 GN=Eif4a2 PE=1 SV=2	P10630	0	138.886	37	9	309	4	407	46.4	5.48	781.86	0.48	-1.05889	0.346281	24.67	86.2	113.8	103.72	129.4	Not Found	High	Peak Found	High	Not Found	High	Peak Found	High
Eukaryotic initiation factor 4A-III OS=Mus musculus OX=10090 GN=Eif4a3 PE=1 SV=3	Q91VC3	0	75.74	17	5	83	4	411	46.8	6.73	189.1	0.913	-0.131313	0.837114	81.29	101.3	98.7	28.15	47.75	High	High	High	High	High	High	High	High
Eukaryotic peptide chain release factor GTP-binding subunit ERF3A OS=Mus musculus OX=10090 GN=Gspt1 PE=1 SV=2	Q8R050	0	11.876	8	3	6	3	636	68.6	5.21	2.63	0.7	-0.514573	0.421598	61.2	68.1	131.9	80.5	85.91	Not Found	High	Peak Found	Peak Found	Not Found	High	High	Peak Found
Eukaryotic peptide chain release factor subunit 1 OS=Mus musculus OX=10090 GN=Etf1 PE=1 SV=4	Q8BWY3	0	60.207	23	6	52	6	437	49	5.71	110.73	0.999	-0.00144342	0.995586	75.51	103.1	96.9	51.43	50.38	Peak Found	High	High	High	High	High	High	High
Eukaryotic translation initiation factor 1 OS=Mus musculus OX=10090 GN=Eif1 PE=1 SV=2	P48024	0	21.521	34	3	15	3	113	12.7	7.44	36.88	0.619	-0.691989	0.250596	11.17	80.1	119.9	25.01	33.43	Not Found	High	Peak Found	High	Not Found	High	Peak Found	High
Eukaryotic translation initiation factor 1A, X-chromosomal OS=Mus musculus OX=10090 GN=Eif1ax PE=2 SV=3	Q8BMJ3	0	49.654	32	2	88	2	144	16.5	5.24	198.61	1.121	0.164786	0.667071	36.65	103.5	96.5	49.62	43.23	High	High	High	High	Peak Found	High	High	High
Eukaryotic translation initiation factor 2 subunit 1 OS=Mus musculus OX=10090 GN=Eif2s1 PE=1 SV=3	Q6ZWX6	0	132.363	32	10	132	10	315	36.1	5.08	349.96	1.051	0.0717627	0.89325	55.23	98.9	101.1	18.36	15.56	High	High	High	High	High	High	High	High
Eukaryotic translation initiation factor 2 subunit 2 OS=Mus musculus OX=10090 GN=Eif2s2 PE=1 SV=1	Q99L45	0	172.142	32	11	231	11	331	38.1	5.8	535.54	0.943	-0.0846703	0.916949	65.72	98.1	101.9	16.05	18.85	High	High	High	High	High	High	High	High
Eukaryotic translation initiation factor 2 subunit 3, X-linked OS=Mus musculus OX=10090 GN=Eif2s3x PE=1 SV=2	Q9Z0N1	0	32.907	18	4	12	4	472	51	8.4	29.87	0.632	-0.662004	0.387227	41.25	87.8	112.2	104.87	85.08	Not Found	High	High	High	Not Found	Peak Found	High	High
Eukaryotic translation initiation factor 2A OS=Mus musculus OX=10090 GN=Eif2a PE=1 SV=2	Q8BJW6	0	37.211	15	6	21	6	581	64.4	8.91	43.47	1.131	0.177599	0.905307	94.25	104.3	95.7	84.39	74.05	High	High	High	High	Peak Found	High	Peak Found	High
Eukaryotic translation initiation factor 3 subunit A OS=Mus musculus OX=10090 GN=Eif3a PE=1 SV=5	P23116	0	190.412	15	16	215	16	1344	161.8	6.77	499.09	1.023	0.0328061	0.962674	75.15	90.7	109.3	24.07	14.17	High	High	High	High	High	High	High	High
Eukaryotic translation initiation factor 3 subunit B OS=Mus musculus OX=10090 GN=Eif3b PE=1 SV=1	Q8JZQ9	0	104.845	24	10	153	10	803	91.3	5.02	273.55	0.959	-0.0603973	0.968806	113.85	112.1	87.9	37.31	55.18	High	High	High	High	High	High	High	High	Acetyl [N-Term]
Eukaryotic translation initiation factor 3 subunit C OS=Mus musculus OX=10090 GN=Eif3c PE=1 SV=1	Q8R1B4	0	120.297	12	9	116	9	911	105.5	5.78	209.61	0.948	-0.077041	0.958334	98.82	105.2	94.8	46.59	48.35	High	High	High	High	High	High	High	High
Eukaryotic translation initiation factor 3 subunit D OS=Mus musculus OX=10090 GN=Eif3d PE=1 SV=2	O70194	0	166.952	34	12	198	12	548	63.9	6.05	463.59	0.901	-0.150401	0.760048	58.88	94.4	105.6	20.39	14.23	High	High	High	High	High	High	High	High
Eukaryotic translation initiation factor 3 subunit E OS=Mus musculus OX=10090 GN=Eif3e PE=1 SV=1	P60229	0	92.986	13	4	88	4	445	52.2	6.04	189.19	0.932	-0.101598	0.976368	70.52	99.2	100.8	77.19	84.43	High	High	High	High	High	High	High	High
Eukaryotic translation initiation factor 3 subunit F OS=Mus musculus OX=10090 GN=Eif3f PE=1 SV=2	Q9DCH4	0	60.22	17	4	25	4	361	38	5.58	62.56	0.834	-0.261881	0.855421	44.21	96.4	103.6	50.16	65.98	High	High	High	High	High	High	High	High
Eukaryotic translation initiation factor 3 subunit H OS=Mus musculus OX=10090 GN=Eif3h PE=1 SV=1	Q91WK2	0	60.269	24	5	33	5	352	39.8	6.67	74.97	0.988	-0.0174171	0.998919	95.67	97.9	102.1	98.22	85.09	Not Found	High	Peak Found	High	Not Found	High	Peak Found	High
Eukaryotic translation initiation factor 3 subunit I OS=Mus musculus OX=10090 GN=Eif3i PE=1 SV=1	Q9QZD9	0	20.171	19	2	6	2	325	36.4	5.64	13.35	0.956	-0.0649175	0.995586	94.57	97.7	102.3	93.35	31.9	Not Found	High	High	Peak Found	Peak Found	High	Peak Found	Peak Found
Eukaryotic translation initiation factor 3 subunit J-B OS=Mus musculus OX=10090 GN=Eif3j2 PE=1 SV=1	Q66JS6	0	82.664	49	10	72	10	263	29.5	4.81	178.4	1.06	0.0840643	0.962674	90.99	95.3	104.7	86.36	77.43	Peak Found	High	High	High	Peak Found	High	High	High
Eukaryotic translation initiation factor 3 subunit K OS=Mus musculus OX=10090 GN=Eif3k PE=1 SV=1	Q9DBZ5	0	28.389	30	5	36	5	218	25.1	4.93	84.52	0.859	-0.21927	0.835006	74.73	101.3	98.7	62.11	65.95	Peak Found	High	High	High	Peak Found	High	High	High
Eukaryotic translation initiation factor 3 subunit L OS=Mus musculus OX=10090 GN=Eif3l PE=1 SV=1	Q8QZY1	0	163.8	22	9	227	9	564	66.6	6.44	598.68	0.999	-0.00144342	0.995586	63.09	96	104	10.1	48.57	High	High	High	High	High	High	High	High
Eukaryotic translation initiation factor 3 subunit M OS=Mus musculus OX=10090 GN=Eif3m PE=1 SV=1	Q99JX4	0	56.731	12	3	65	3	374	42.5	5.74	215.2	0.981	-0.027675	0.9999	76.56	105.5	94.5	72.07	81.41	High	High	High	High	High	High	High	High
Eukaryotic translation initiation factor 4 gamma 1 OS=Mus musculus OX=10090 GN=Eif4g1 PE=1 SV=1	Q6NZJ6	0	142.455	12	16	179	15	1600	176	5.4	414.48	1.07	0.0976108	0.828369	66.64	91.9	108.1	32.4	26.96	High	High	High	High	High	High	High	High
Eukaryotic translation initiation factor 4 gamma 2 OS=Mus musculus OX=10090 GN=Eif4g2 PE=1 SV=2	Q62448	0	104.538	14	9	106	9	906	102	7.14	343.62	1.053	0.0745054	0.894388	63.1	107.1	92.9	25.45	27.4	High	High	High	High	High	High	High	High
Eukaryotic translation initiation factor 4 gamma 3 OS=Mus musculus OX=10090 GN=Eif4g3 PE=1 SV=2	Q80XI3	0	21.395	4	4	17	4	1579	174.8	5.53	32.25	0.727	-0.459973	0.79162	23.1	49.8	150.2	47.76		Peak Found	High	High	High	Not Found	High	Not Found	High
Eukaryotic translation initiation factor 4E-binding protein 1 OS=Mus musculus OX=10090 GN=Eif4ebp1 PE=1 SV=3	Q60876	0	5.637	11	2	15	2	117	12.3	5.15	30.1	0.881	-0.182786	0.962674	37.82	93.7	106.3	30.63	52.83	Not Found	High	Peak Found	Peak Found	Not Found	Peak Found	Peak Found	Peak Found
Eukaryotic translation initiation factor 4H OS=Mus musculus OX=10090 GN=Eif4h PE=1 SV=3	Q9WUK2	0	25.155	23	4	20	4	248	27.3	7.23	41.7	1.015	0.0214797	0.995586	99.75	93.3	106.7	65.2	58.1	High	High	High	Peak Found	High	High	High	High
Eukaryotic translation initiation factor 5 OS=Mus musculus OX=10090 GN=Eif5 PE=1 SV=1	P59325	0	66.723	22	8	63	8	429	48.9	5.52	162.59	0.905	-0.14401	0.882907	86.16	110.6	89.4	57.62	46.75	High	High	High	High	Peak Found	High	High	High
Eukaryotic translation initiation factor 5A-1 OS=Mus musculus OX=10090 GN=Eif5a PE=1 SV=2	P63242	0	172.795	62	11	186	11	154	16.8	5.24	454.15	0.97	-0.0439433	0.990476	86	95.3	104.7	73.36	70.52	High	High	High	High	Peak Found	High	High	High
Eukaryotic translation initiation factor 5B OS=Mus musculus OX=10090 GN=Eif5b PE=1 SV=2	Q05D44	0	67.949	8	6	46	6	1216	137.5	5.59	116.6	0.927	-0.109359	0.93272	70.35	96.1	103.9	30.41	47.98	High	High	High	High	High	High	High	High
Eukaryotic translation initiation factor 6 OS=Mus musculus OX=10090 GN=Eif6 PE=1 SV=2	O55135	0	47.999	24	3	66	3	245	26.5	4.74	147.38	0.972	-0.0409718	0.990476	44.18	95.4	104.6	67.31	70.47	High	High	High	High	Peak Found	High	High	High
Excitatory amino acid transporter 2 OS=Mus musculus OX=10090 GN=Slc1a2 PE=1 SV=1	P43006	0	33.094	10	4	53	4	572	62	6.68	72.53	6.388	2.67536	0.000120061	119.06	172.9	27.1	31.52	100.36	High	Not Found	High	Not Found	Not Found	High	High	Not Found
Exocyst complex component 1 OS=Mus musculus OX=10090 GN=Exoc1 PE=1 SV=4	Q8R3S6	0	33.872	7	3	31	3	894	101.8	6.52	84.22	1.032	0.045443	0.98393	77.66	98.4	101.6	35.7	75.04	High	High	High	High	High	High	Peak Found	High
Exocyst complex component 2 OS=Mus musculus OX=10090 GN=Exoc2 PE=1 SV=1	Q9D4H1	0	26.587	7	4	26	4	924	103.9	7.18	52.83	1.258	0.331132	0.633056	71.1	108.3	91.7	18.11	39.54	High	High	High	High	Peak Found	High	High	High
Exocyst complex component 3 OS=Mus musculus OX=10090 GN=Exoc3 PE=1 SV=2	Q6KAR6	0	5.329	5	2	3	2	755	86.4	6.2	6.88	0.524	-0.932361	0.146472	33	60.3	139.7	36.11	47.15	Not Found	High	Peak Found	Not Found	Not Found	Peak Found	Peak Found	Peak Found
Exocyst complex component 4 OS=Mus musculus OX=10090 GN=Exoc4 PE=1 SV=2	O35382	0	38.56	6	4	15	4	975	110.5	6.49	41.31	0.875	-0.192645	0.983939	62.14	93.3	106.7	106.43	88.64	Not Found	High	High	High	Not Found	High	Not Found	High
Exocyst complex component 5 OS=Mus musculus OX=10090 GN=Exoc5 PE=1 SV=2	Q3TPX4	0	14.509	8	4	8	4	708	81.7	6.71	15.58									High	High	Peak Found	Peak Found	Not Found	High	Peak Found	High
Exocyst complex component 6 OS=Mus musculus OX=10090 GN=Exoc6 PE=1 SV=2	Q8R313	0	4.936	5	2	3	2	802	93	6.15	2.15									Peak Found	High	Not Found	High	Not Found	Not Found	Not Found	Peak Found
Exocyst complex component 6B OS=Mus musculus OX=10090 GN=Exoc6b PE=1 SV=1	A6H5Z3	0	30.406	11	5	16	5	810	94.1	6.39	28.29	0.475	-1.074	0.348444	16.42	47.8	152.2	68.15		Peak Found	High	High	High	Not Found	High	Peak Found	Peak Found
Exocyst complex component 7 OS=Mus musculus OX=10090 GN=Exoc7 PE=1 SV=2	O35250	0	16.576	6	3	9	3	697	79.9	6.98	23.81	0.868	-0.204233	0.962674	67.62	82.7	117.3	55.21	65.59	Peak Found	High	Peak Found	High	High	Peak Found	High	High
Exocyst complex component 8 OS=Mus musculus OX=10090 GN=Exoc8 PE=1 SV=1	Q6PGF7	0	19.944	10	4	11	4	716	81	5.4	28.83	1.347	0.42975	0.657543	95.25	116.3	83.7	97.9	95.86	High	Peak Found	High	Peak Found	Not Found	Peak Found	High	Peak Found
Exopolyphosphatase PRUNE1 OS=Mus musculus OX=10090 GN=Prune1 PE=1 SV=1	Q8BIW1	0	38.683	20	6	25	6	454	50.2	5.11	63.94	0.765	-0.386468	0.705155	65.61	85.6	114.4	80.64	35.8	Peak Found	High	High	High	Peak Found	High	High	High	Acetyl [N-Term]
Exosome complex component RRP41 OS=Mus musculus OX=10090 GN=Exosc4 PE=1 SV=3	Q921I9	0	11.693	14	2	4	2	245	26.2	6.15	4.76									Not Found	High	High	High	Not Found	Peak Found	High	Peak Found
Exosome complex exonuclease RRP42 OS=Mus musculus OX=10090 GN=Exosc7 PE=1 SV=2	Q9D0M0	0	30.417	19	3	41	3	291	31.8	5.19	101.56	0.944	-0.0831412	0.982111	65.72	114.3	85.7	45.89	49.72	High	High	High	High	High	High	High	High
Exosome complex exonuclease RRP44 OS=Mus musculus OX=10090 GN=Dis3 PE=1 SV=4	Q9CSH3	0	15.499	4	3	5	3	958	108.8	7.53	10.23	1.464	0.549916	0.359415	75.88	116.8	83.2	79.69	70.82	Peak Found	High	Peak Found	High	Peak Found	Peak Found	Peak Found	High
Exosome component 10 OS=Mus musculus OX=10090 GN=Exosc10 PE=1 SV=2	P56960	0	12.004	3	2	9	2	887	100.9	8.29	20.66	0.925	-0.112475	0.991386	34.89	96.1	103.9	48.32	51.73	Not Found	High	Not Found	High	Peak Found	High	Peak Found	High
Exosome RNA helicase MTR4 OS=Mus musculus OX=10090 GN=Mtrex PE=1 SV=1	Q9CZU3	0	38.775	10	7	36	7	1040	117.6	6.4	86.11	0.628	-0.671164	0.491955	33.47	96.1	103.9	28.46	60.12	High	High	High	High	High	High	Peak Found	High
Exostosin-like 3 OS=Mus musculus OX=10090 GN=Extl3 PE=1 SV=2	Q9WVL6	0	8.861	2	2	4	2	918	104.4	6.6	10.69	0.854	-0.227692	0.962674	0	92.1	107.9			High	Not Found	Not Found	High	Not Found	Peak Found	Not Found	Peak Found
Exportin-1 OS=Mus musculus OX=10090 GN=Xpo1 PE=1 SV=1	Q6P5F9	0	129.124	16	11	159	11	1071	123	6.07	445.74	0.878	-0.187707	0.625674	57.35	91.4	108.6	48.18	63.96	High	High	High	High	High	High	High	High
Exportin-2 OS=Mus musculus OX=10090 GN=Cse1l PE=1 SV=1	Q9ERK4	0	175.438	11	10	191	10	971	110.4	5.77	508.34	0.932	-0.101598	0.882907	81.88	82.1	117.9	35.13	118.6	High	High	High	High	High	High	High	High	Acetyl [N-Term]
Exportin-4 OS=Mus musculus OX=10090 GN=Xpo4 PE=1 SV=2	Q9ESJ0	0	27.59	4	2	29	2	1151	129.9	5.12	64.49	0.98	-0.0291463	0.9999	48.64	123.7	76.3	44.41	61.56	High	High	High	High	Peak Found	High	High	High
Exportin-5 OS=Mus musculus OX=10090 GN=Xpo5 PE=1 SV=1	Q924C1	0	64.242	9	7	72	7	1204	136.9	5.82	205.05	0.604	-0.72738	0.0818623	35.41	77.7	122.3	32.71	118.23	High	High	High	High	High	High	High	High	Acetyl [N-Term]
Exportin-7 OS=Mus musculus OX=10090 GN=Xpo7 PE=1 SV=3	Q9EPK7	0	26.569	8	5	11	5	1087	123.7	6.38	29.62	0.887	-0.172994	0.976368	56.8	86.4	113.6	68.39	36.33	Peak Found	High	High	High	Not Found	Peak Found	Peak Found	High
Exportin-T OS=Mus musculus OX=10090 GN=Xpot PE=1 SV=3	Q9CRT8	0	31.412	8	5	44	5	963	109.7	5.25	95.59	1.122	0.166073	0.917029	82.94	98.8	101.2	66.91	64.45	High	High	High	High	High	High	High	High	Acetyl [N-Term]
Extended synaptotagmin-1 OS=Mus musculus OX=10090 GN=Esyt1 PE=1 SV=2	Q3U7R1	0	156.778	24	17	158	17	1092	121.5	5.95	402.12	1.05	0.0703893	0.93272	77.79	91.6	108.4	35.36	47.11	High	High	High	High	High	High	High	High
Extended synaptotagmin-2 OS=Mus musculus OX=10090 GN=Esyt2 PE=1 SV=1	Q3TZZ7	0	87.22	20	11	89	11	845	94.1	7.75	240.14	1.019	0.0271541	0.981411	103.11	101.4	98.6	21.88	19.89	High	High	High	High	High	High	High	High
Ezrin OS=Mus musculus OX=10090 GN=Ezr PE=1 SV=3	P26040	0	236.822	26	12	343	8	586	69.4	6.1	895.23	0.976	-0.0350469	0.991386	72.54	106.3	93.7	38.25	26.82	High	High	High	High	High	High	High	High
FACT complex subunit SPT16 OS=Mus musculus OX=10090 GN=Supt16h PE=1 SV=2	Q920B9	0	46.692	11	9	41	9	1047	119.7	5.66	71.95	0.981	-0.027675	0.998919	91.25	112.8	87.2	74.38	65.29	High	High	High	High	High	High	High	High
FACT complex subunit SSRP1 OS=Mus musculus OX=10090 GN=Ssrp1 PE=1 SV=2	Q08943	0	48.903	13	7	67	7	708	80.8	6.76	176.67	0.926	-0.110916	0.897667	53.85	77.5	122.5	66.39	61.72	High	High	High	High	High	High	High	High
F-actin-capping protein subunit alpha-1 OS=Mus musculus OX=10090 GN=Capza1 PE=1 SV=4	P47753	0	151.591	57	9	145	7	286	32.9	5.55	329.13	1.23	0.298658	0.125159	80.22	115.9	84.1	33.97	43.61	High	High	High	High	High	High	High	High
F-actin-capping protein subunit alpha-2 OS=Mus musculus OX=10090 GN=Capza2 PE=1 SV=3	P47754	0	235.836	63	10	269	8	286	32.9	5.85	603.44	1.053	0.0745054	0.882907	80.14	101.9	98.1	36.26	29.33	High	High	High	High	High	High	High	High
F-actin-uncapping protein LRRC16A OS=Mus musculus OX=10090 GN=Carmil1 PE=1 SV=2	Q6EDY6	0	25.427	5	5	9	5	1374	151.8	7.8	25.74	0.816	-0.293359	0.868661	30.62	96.7	103.3	47.41	29.39	Not Found	High	High	Not Found	High	High	High	Not Found
Far upstream element-binding protein 1 OS=Mus musculus OX=10090 GN=Fubp1 PE=1 SV=1	Q91WJ8	0	23.553	11	4	17	4	651	68.5	7.93	41.28	0.655	-0.610433	0.745942	54.38	56.8	143.2	167.06	140.81	Peak Found	Peak Found	High	High	Peak Found	Not Found	High	High
Far upstream element-binding protein 2 OS=Mus musculus OX=10090 GN=Khsrp PE=1 SV=2	Q3U0V1	0	93.066	15	10	99	10	748	76.7	7.33	252.99	0.997	-0.00433459	0.995586	71.41	97.8	102.2	55.45	58.34	High	High	High	High	High	High	High	High
Farnesyl pyrophosphate synthase OS=Mus musculus OX=10090 GN=Fdps PE=1 SV=1	Q920E5	0	64.051	25	7	116	7	353	40.6	5.66	345.11	0.958	-0.0619024	0.962674	73.29	97.5	102.5	54.17	60.82	High	High	High	High	High	High	High	High
FAS-associated death domain protein OS=Mus musculus OX=10090 GN=Fadd PE=1 SV=1	Q61160	0	70.879	18	2	78	2	205	22.9	6.04	204.56	0.861	-0.215915	0.87494	37.73	85.3	114.7	50.09	21.34	Not Found	High	High	High	Not Found	High	High	High
FAS-associated factor 1 OS=Mus musculus OX=10090 GN=Faf1 PE=1 SV=2	P54731	0	29.877	10	5	19	5	649	73.8	4.86	42.64	1.121	0.164786	0.953708	77.13	114.9	85.1	39.72	45.43	High	High	High	High	Peak Found	High	Peak Found	High
FAS-associated factor 2 OS=Mus musculus OX=10090 GN=Faf2 PE=1 SV=2	Q3TDN2	0	72.613	22	6	56	6	445	52.4	5.47	171.52	1.012	0.0172093	0.995586	66.49	101	99	54.12	61.1	High	High	High	High	Peak Found	High	High	High
Fascin OS=Mus musculus OX=10090 GN=Fscn1 PE=1 SV=4	Q61553	0	213.527	37	12	198	12	493	54.5	6.89	557.58	0.906	-0.142417	0.775499	45.86	113.2	86.8	26.98	71.92	High	High	High	High	Peak Found	High	High	High
Fatty acid synthase OS=Mus musculus OX=10090 GN=Fasn PE=1 SV=2	P19096	0	356.324	17	29	454	29	2504	272.3	6.58	1028.56	0.904	-0.145605	0.764831	82.4	92.9	107.1	74.78	43.15	High	High	High	High	High	High	High	High	Acetyl [N-Term]
Fatty acid-binding protein 5 OS=Mus musculus OX=10090 GN=Fabp5 PE=1 SV=3	Q05816	0	310.079	82	13	318	13	135	15.1	6.54	744.83	1.688	0.755315	3.89691e-08	115.03	142.1	57.9	96.1	158.2	Peak Found	High	High	High	Peak Found	High	High	High
Fatty acid-binding protein, adipocyte OS=Mus musculus OX=10090 GN=Fabp4 PE=1 SV=3	P04117	0	63.46	38	5	75	5	132	14.6	8.4	159.24	1.715	0.778209	0.000738611	134.79	130.6	69.4	119.58	50.9	High	High	High	High	High	High	High	High
Fatty acid-binding protein, brain OS=Mus musculus OX=10090 GN=Fabp7 PE=1 SV=2	P51880	0	15.447	17	2	12	2	132	14.9	5.63	17.84	1.496	0.58111	0.764831	71.64	150.5	49.5	100.97	105.86	High	Peak Found	High	High	High	High	High	Peak Found	Acetyl [N-Term]
Fatty aldehyde dehydrogenase OS=Mus musculus OX=10090 GN=Aldh3a2 PE=1 SV=2	P47740	0	70.731	20	7	99	7	484	53.9	8.35	261.26	0.861	-0.215915	0.650053	68.76	92.4	107.6	70.99	81.7	High	High	High	High	High	High	High	High
F-BAR and double SH3 domains protein 2 OS=Mus musculus OX=10090 GN=Fchsd2 PE=1 SV=2	Q3USJ8	0	23.74	8	4	13	4	740	84.2	5.66	34.92	0.885	-0.176251	0.962674	33.77	92.3	107.7	40.32	32.86	High	High	High	High	Peak Found	High	High	High
F-BAR domain only protein 2 OS=Mus musculus OX=10090 GN=Fcho2 PE=1 SV=1	Q3UQN2	0	33.408	5	3	18	3	809	88.7	6.89	51.56	1.207	0.271426	0.805819	65.1	104.6	95.4	58.5	57.17	Not Found	High	High	High	Not Found	High	High	High
F-box only protein 2 OS=Mus musculus OX=10090 GN=Fbxo2 PE=1 SV=1	Q80UW2	0	11.408	19	3	7	3	297	33.7	4.28	17.45									Peak Found	Not Found	High	Not Found	Not Found	Peak Found	Not Found	Not Found
F-box only protein 22 OS=Mus musculus OX=10090 GN=Fbxo22 PE=1 SV=2	Q78JE5	0	30.299	7	2	22	2	402	44.2	7.61	68.99	1.063	0.0881416	0.962674	78.18	99.2	100.8	54.17	62.13	Not Found	High	Peak Found	High	High	High	Peak Found	High
F-box only protein 3 OS=Mus musculus OX=10090 GN=Fbxo3 PE=1 SV=1	Q9DC63	0	31.3	7	3	18	3	480	55.2	5.02	37.73	2.01	1.0072	0.319697	94.54	79.9	120.1	132.79	73.5	High	High	High	High	High	High	High	High
F-box/WD repeat-containing protein 8 OS=Mus musculus OX=10090 GN=Fbxw8 PE=1 SV=2	Q8BIA4	0	43.478	13	5	33	5	598	67.9	6.16	67.71	0.394	-1.34373	0.000782935	12.17	60.3	139.7	133.33	34.88	High	High	High	High	High	High	Peak Found	High
FERM domain-containing protein 8 OS=Mus musculus OX=10090 GN=Frmd8 PE=1 SV=2	Q3UFK8	0	41.484	15	5	52	5	466	51.8	6.44	108.56	1.087	0.120352	0.95053	56.82	97.2	102.8	75.1	36.29	High	High	High	High	High	High	High	High
FERM, ARHGEF and pleckstrin domain-containing protein 1 OS=Mus musculus OX=10090 GN=Farp1 PE=1 SV=1	F8VPU2	0	55.575	13	8	64	8	1048	118.8	7.88	118.43	0.871	-0.199255	0.855421	55.51	87.2	112.8	57.98	58.81	High	High	High	High	High	High	Peak Found	High
Fermitin family homolog 2 OS=Mus musculus OX=10090 GN=Fermt2 PE=1 SV=1	Q8CIB5	0	133.215	27	13	115	13	680	77.8	6.7	269.32	0.913	-0.131313	0.888326	82.68	106	94	80.43	89.71	High	High	High	High	Peak Found	High	High	High
Fermitin family homolog 3 OS=Mus musculus OX=10090 GN=Fermt3 PE=1 SV=1	Q8K1B8	0	32.97	12	4	30	4	665	75.6	7.05	73.61	0.977	-0.0335695	0.995586	77.43	104.5	95.5	56.45	69.17	High	High	High	High	High	High	High	High
Ferritin heavy chain OS=Mus musculus OX=10090 GN=Fth1 PE=1 SV=2	P09528	0	78.038	37	6	76	6	182	21.1	5.88	174.88	1.2	0.263034	0.271119	99.28	85	115	70.46	34.34	High	High	High	High	High	High	High	High
Ferritin light chain 1 OS=Mus musculus OX=10090 GN=Ftl1 PE=1 SV=2	P29391	0	108.653	44	5	99	5	183	20.8	6	205.71	1.023	0.0328061	0.962674	118.99	91.6	108.4	86.78	74.56	High	High	High	High	High	High	High	High
Ferrochelatase, mitochondrial OS=Mus musculus OX=10090 GN=Fech PE=1 SV=2	P22315	0	13.737	9	2	21	2	420	47.1	8.91	54.57	0.666	-0.586406	0.371801	32.79	85	115	99.07	67.69	Peak Found	High	High	High	Not Found	High	High	High
FH1/FH2 domain-containing protein 1 OS=Mus musculus OX=10090 GN=Fhod1 PE=1 SV=3	Q6P9Q4	0	84.517	11	8	82	8	1197	129.5	6.28	230.72	0.848	-0.237864	0.851237	49.95	90.8	109.2	19.67	70.45	High	High	High	High	High	High	High	High
Fibrillin-1 OS=Mus musculus OX=10090 GN=Fbn1 PE=1 SV=2	Q61554	0	1231.86	39	68	2031	67	2873	312.1	4.92	4334.03	0.918	-0.123434	0.828469	69.55	98.3	101.7	82.28	85.99	Peak Found	High	High	High	High	High	High	High
Fibrillin-2 OS=Mus musculus OX=10090 GN=Fbn2 PE=1 SV=2	Q61555	0	545.888	21	33	602	32	2907	313.6	4.84	1316.56	0.998	-0.00288828	0.995586	91.59	102.3	97.7	89.7	79.16	Peak Found	High	High	High	Peak Found	High	High	High
Fibronectin OS=Mus musculus OX=10090 GN=Fn1 PE=1 SV=4	P11276	0	1074.11	39	60	1555	60	2477	272.4	5.59	3765.1	1.052	0.0731347	0.889744	90.34	98.5	101.5	19.45	29.25	High	High	High	High	High	High	High	High
Fibronectin type III and SPRY domain-containing protein 1 OS=Mus musculus OX=10090 GN=Fsd1 PE=1 SV=1	Q7TPM6	0	39.884	12	3	40	3	496	55.5	6.67	125.38	1.1	0.137504	0.893756	79.42	109.2	90.8	34.84	25.81	High	High	High	High	Peak Found	High	High	High
Fibronectin type III domain-containing protein 3B OS=Mus musculus OX=10090 GN=Fndc3b PE=1 SV=1	Q6NWW9	0	76.451	12	11	59	11	1207	132.7	6.29	93.01	1.084	0.116365	0.956725	99.07	77.2	122.8	103.16	65.02	High	High	High	High	High	High	High	High
Fibronectin type-III domain-containing protein 3A OS=Mus musculus OX=10090 GN=Fndc3a PE=1 SV=3	Q8BX90	0	73.679	11	6	74	6	1198	131.9	6.64	179.01	0.989	-0.0159576	0.9999	44.94	99.7	100.3	39.48	62.48	High	High	High	High	High	High	High	High
Fibulin-1 OS=Mus musculus OX=10090 GN=Fbln1 PE=1 SV=2	Q08879	0	159.252	25	10	263	10	705	78	5.16	606.09	0.764	-0.388355	0.0403234	58.58	86	114	75.02	43.89	High	High	High	High	High	High	High	High
Fibulin-2 OS=Mus musculus OX=10090 GN=Fbln2 PE=1 SV=2	P37889	0	329.006	32	22	400	22	1221	131.7	4.68	975.29	0.887	-0.172994	0.705155	93.31	130	70	82.65	146.19	Peak Found	High	High	High	Peak Found	High	High	High
Fibulin-5 OS=Mus musculus OX=10090 GN=Fbln5 PE=1 SV=1	Q9WVH9	0	104.678	17	6	131	6	448	50.2	4.7	341.59	0.756	-0.403542	0.118249	56.33	87.9	112.1	92.89	68.65	Peak Found	High	High	High	High	High	High	High
Filamin A-interacting protein 1-like OS=Mus musculus OX=10090 GN=Filip1l PE=1 SV=2	Q6P6L0	0	5.689	3	2	3	2	1131	129.7	6.37	10.49									Not Found	Not Found	High	Not Found	Not Found	Peak Found	Not Found	High
Filamin-A OS=Mus musculus OX=10090 GN=Flna PE=1 SV=5	Q8BTM8	0	881.415	41	66	1358	64	2647	281	6.04	2937.74	0.953	-0.0694519	0.95053	75.62	100.3	99.7	54.41	44.27	High	High	High	High	High	High	High	High
Filamin-B OS=Mus musculus OX=10090 GN=Flnb PE=1 SV=3	Q80X90	0	919.967	41	63	1261	59	2602	277.7	5.71	2945.72	0.981	-0.027675	0.995586	78.62	99.1	100.9	35.6	24.4	High	High	High	High	High	High	High	High
Filamin-C OS=Mus musculus OX=10090 GN=Flnc PE=1 SV=3	Q8VHX6	0	541.358	25	43	736	38	2726	290.9	5.95	1511.17	0.866	-0.207561	0.537962	65.4	96.9	103.1	25.75	17.62	High	High	High	High	High	High	High	High	Acetyl [N-Term]
FK506-binding protein 15 OS=Mus musculus OX=10090 GN=Fkbp15 PE=1 SV=2	Q6P9Q6	0	145.266	15	11	151	11	1216	132.9	5.07	393.16	0.948	-0.077041	0.93272	77.53	101.4	98.6	23.19	36.87	High	High	High	High	High	High	High	High	Acetyl [N-Term]
Flavin reductase (NADPH) OS=Mus musculus OX=10090 GN=Blvrb PE=1 SV=3	Q923D2	0	34.348	37	4	40	4	206	22.2	7.01	120.21	1.146	0.196607	0.83341	66.64	122.6	77.4	75.99	70.31	Peak Found	High	High	High	Not Found	High	High	High
Flotillin-1 OS=Mus musculus OX=10090 GN=Flot1 PE=1 SV=1	O08917	0	130.086	33	12	117	12	428	47.5	7.15	298.85	0.947	-0.0785637	0.962674	89.9	103.6	96.4	49.53	60.92	High	High	High	High	High	High	High	High
Flotillin-2 OS=Mus musculus OX=10090 GN=Flot2 PE=1 SV=2	Q60634	0	164.642	40	17	187	17	428	47	5.2	445.01	1.047	0.0662614	0.911277	87.79	110.1	89.9	28.19	34.97	High	High	High	High	High	High	High	High
Focadhesin OS=Mus musculus OX=10090 GN=Focad PE=1 SV=1	A2AKG8	0	8.064	1	2	4	2	1798	198.8	6.74	8.73	0.829	-0.270556	0.962674	66.43	90.6	109.4	79.49	36.13	Not Found	High	Peak Found	High	Not Found	Peak Found	Peak Found	Peak Found
Focal adhesion kinase 1 OS=Mus musculus OX=10090 GN=Ptk2 PE=1 SV=4	P34152	0	46.34	3	2	45	2	1052	119.2	6.62	115.09	1.295	0.372952	0.609165	93.85	104.8	95.2	45.11	55.04	High	High	High	High	Peak Found	High	High	High
Follistatin-related protein 1 OS=Mus musculus OX=10090 GN=Fstl1 PE=1 SV=2	Q62356	0	63.464	14	3	117	3	306	34.5	5.85	198.4	0.963	-0.0543923	0.969362	40.74	98.6	101.4	40.1	47.89	High	High	High	High	High	High	High	High
Forkhead box protein C1 OS=Mus musculus OX=10090 GN=Foxc1 PE=1 SV=3	Q61572	0	15.329	6	2	9	2	553	56.9	8.51	22.49									Not Found	High	High	High	Not Found	High	High	High
Forkhead box protein O3 OS=Mus musculus OX=10090 GN=Foxo3 PE=1 SV=1	Q9WVH4	0	17.43	7	3	22	3	672	71	5.12	46.97	1.029	0.041243	0.994562	31.94	105.6	94.4	22.7	28.51	High	High	High	High	High	High	High	High
Forkhead box protein P1 OS=Mus musculus OX=10090 GN=Foxp1 PE=1 SV=1	P58462	0	24.365	10	3	27	3	705	78.8	6.67	47.17	0.545	-0.875672	0.0602738	30.56	76.8	123.2	47.03	45.32	Peak Found	High	High	High	Peak Found	High	High	High
Formin-binding protein 1 OS=Mus musculus OX=10090 GN=Fnbp1 PE=1 SV=2	Q80TY0	0	37.793	11	5	18	5	616	71.3	5.67	51.31	2.197	1.13553	0.111884	84.66	130.2	69.8	56.57	77.13	High	High	High	Peak Found	Peak Found	Peak Found	High	Peak Found
Formin-like protein 1 OS=Mus musculus OX=10090 GN=Fmnl1 PE=1 SV=1	Q9JL26	0	40.896	7	5	40	5	1094	122	5.82	98.99	1.821	0.864731	0.0145299	66.26	130.4	69.6	17.82	100.81	High	High	High	High	High	High	High	High
Formin-like protein 2 OS=Mus musculus OX=10090 GN=Fmnl2 PE=1 SV=2	A2APV2	0	46.812	7	6	49	4	1086	123	7.53	145.8	0.924	-0.114035	0.962674	80.97	117.5	82.5	33.2	38.07	Not Found	High	High	High	Peak Found	High	High	High
Formin-like protein 3 OS=Mus musculus OX=10090 GN=Fmnl3 PE=1 SV=2	Q6ZPF4	0	23.336	4	3	48	1	1028	117.1	6.67	132.22	0.824	-0.279284	0.791567	65.18	98.4	101.6	59.57	64.89	High	High	High	High	Peak Found	High	High	High
Four and a half LIM domains protein 1 OS=Mus musculus OX=10090 GN=Fhl1 PE=1 SV=3	P97447	0	39.768	29	5	43	5	280	31.9	8.37	118.66	0.946	-0.0800879	0.962674	58.33	85.3	114.7	76.03	26.92	Peak Found	High	High	High	Not Found	High	High	High
Four and a half LIM domains protein 2 OS=Mus musculus OX=10090 GN=Fhl2 PE=1 SV=1	O70433	0	56.608	40	6	56	6	279	32.1	7.3	100.74	1.068	0.0949116	0.958826	125.23	86.1	113.9	46.35	38.93	Not Found	High	High	High	Not Found	High	High	High
Fragile X mental retardation syndrome-related protein 2 OS=Mus musculus OX=10090 GN=Fxr2 PE=1 SV=1	Q9WVR4	0	42.637	14	6	40	5	673	73.7	6.23	94.39	0.893	-0.163268	0.893756	64.85	115	85	40.33	56.45	High	High	High	High	High	High	Peak Found	High
Fructose-bisphosphate aldolase A OS=Mus musculus OX=10090 GN=Aldoa PE=1 SV=2	P05064	0	432.345	57	16	954	14	364	39.3	8.09	2521.58	1.204	0.267835	0.189089	99.22	109	91	68.7	34.86	High	High	High	High	High	High	High	High
Fructose-bisphosphate aldolase C OS=Mus musculus OX=10090 GN=Aldoc PE=1 SV=4	P05063	0	111.934	34	9	115	7	363	39.4	7.12	336.2	1.273	0.348232	0.57657	132.13	126.3	73.7	77.83	79.59	Not Found	High	High	High	Not Found	High	Peak Found	High
Fucose mutarotase OS=Mus musculus OX=10090 GN=Fuom PE=1 SV=1	Q8R2K1	0	9.777	18	2	3	2	153	16.8	5.36	6.51									Not Found	High	Not Found	Peak Found	Not Found	High	High	Not Found
Fumarate hydratase, mitochondrial OS=Mus musculus OX=10090 GN=Fh PE=1 SV=3	P97807	0	118.616	30	8	97	8	507	54.3	9.04	256.15	0.898	-0.155213	0.839779	84.65	102.3	97.7	35.96	31.89	High	High	High	High	High	High	High	High
Fumarylacetoacetase OS=Mus musculus OX=10090 GN=Fah PE=1 SV=2	P35505	0	7.42	7	2	4	2	419	46.1	7.18	8.5	0.857	-0.222633	0.962674	68.42	76.2	123.8	104.75	44.01	High	Not Found	High	Peak Found	Peak Found	Not Found	Peak Found	Not Found
FYN-binding protein 1 OS=Mus musculus OX=10090 GN=Fyb1 PE=1 SV=2	O35601	0	18.448	6	3	14	3	819	90	6.98	24.84	1.274	0.349365	0.756706	61.31	98.1	101.9	23.36	47.52	High	High	High	High	Peak Found	Peak Found	Peak Found	Peak Found
FYVE and coiled-coil domain-containing protein 1 OS=Mus musculus OX=10090 GN=Fyco1 PE=1 SV=1	Q8VDC1	0	70.655	6	6	55	6	1437	162.2	4.98	197.71	1.535	0.618239	0.125159	38.6	126.7	73.3	18.91	19.24	High	High	High	High	High	High	High	High
G1/S-specific cyclin-D1 OS=Mus musculus OX=10090 GN=Ccnd1 PE=1 SV=1	P25322	0	36.964	13	2	32	2	295	33.4	5.11	82.43	0.877	-0.189351	0.898146	35.75	93.5	106.5	22.46	61.11	Not Found	High	High	High	Not Found	High	High	High
G1/S-specific cyclin-D3 OS=Mus musculus OX=10090 GN=Ccnd3 PE=1 SV=1	P30282	0	7.611	11	2	4	2	292	32.4	6.52	8.26									Not Found	Not Found	High	High	Not Found	Not Found	High	Not Found	Acetyl [N-Term]
Galactocerebrosidase OS=Mus musculus OX=10090 GN=Galc PE=1 SV=2	P54818	0	7.009	10	3	4	3	684	77.2	6.74	4.71	1.451	0.537048	0.746611	41.8	112.1	87.9	28.14	43.16	Not Found	High	Peak Found	High	Not Found	Peak Found	Not Found	Peak Found
Galactokinase OS=Mus musculus OX=10090 GN=Galk1 PE=1 SV=2	Q9R0N0	0	57.264	13	5	54	5	392	42.3	5.26	143.21	1.359	0.442545	0.346281	85.01	96.8	103.2	76.45	76.33	High	High	High	High	High	High	High	High
Galectin-1 OS=Mus musculus OX=10090 GN=Lgals1 PE=1 SV=3	P16045	0	239.685	50	8	880	8	135	14.9	5.49	2068.32	0.959	-0.0603973	0.962674	83.01	95	105	79.06	74.21	High	High	High	High	High	High	High	High
Galectin-3-binding protein OS=Mus musculus OX=10090 GN=Lgals3bp PE=1 SV=1	Q07797	0	174.631	25	9	216	9	577	64.5	5.14	568.06	0.826	-0.275786	0.249109	55.68	83.7	116.3	27.93	28.37	High	High	High	High	High	High	High	High
Gamma-adducin OS=Mus musculus OX=10090 GN=Add3 PE=1 SV=2	Q9QYB5	0	132.445	29	16	133	16	706	78.7	5.95	357.82	0.871	-0.199255	0.61895	58.96	104.6	95.4	13.77	48.56	High	High	High	High	High	High	High	High
Gamma-enolase OS=Mus musculus OX=10090 GN=Eno2 PE=1 SV=2	P17183	0	169.337	30	7	435	4	434	47.3	5.11	971.69	0.657	-0.606035	0.217307	62.69	85.7	114.3	78.53	56.45	High	High	High	High	Peak Found	High	High	High
Gamma-glutamyl hydrolase OS=Mus musculus OX=10090 GN=Ggh PE=1 SV=2	Q9Z0L8	0	10.332	10	2	4	2	317	35.4	7.5	7.75	1.216	0.282143	0.69804	67.07	103.9	96.1	66.38	45.95	Peak Found	High	Peak Found	Peak Found	Peak Found	High	High	Peak Found
Gamma-glutamylaminecyclotransferase OS=Mus musculus OX=10090 GN=Ggact PE=1 SV=1	Q923B0	0	8.362	21	2	4	2	149	17.1	5.29	4.52	0.909	-0.137648	0.983939	58.91	95.2	104.8	2.67	62.22	Not Found	High	Not Found	Peak Found	Not Found	High	Not Found	High
Gamma-interferon-inducible lysosomal thiol reductase OS=Mus musculus OX=10090 GN=Ifi30 PE=1 SV=3	Q9ESY9	0	64.726	19	5	58	5	248	27.8	5.01	153.36	1.138	0.186501	0.559509	68.25	99.5	100.5	94.85	78.98	Peak Found	High	High	High	Peak Found	High	High	High
Gamma-soluble NSF attachment protein OS=Mus musculus OX=10090 GN=Napg PE=1 SV=1	Q9CWZ7	0	58.784	20	4	72	4	312	34.7	5.41	214.99	0.932	-0.101598	0.976368	72.83	109.8	90.2	58.34	73.31	High	High	High	High	High	High	High	High
Gamma-synuclein OS=Mus musculus OX=10090 GN=Sncg PE=1 SV=1	Q9Z0F7	0	89.113	31	3	135	3	123	13.2	4.65	357.32	1.209	0.273814	0.399952	89.64	105	95	47.11	56.35	High	High	High	High	High	High	High	High
Gamma-tubulin complex component 2 OS=Mus musculus OX=10090 GN=Tubgcp2 PE=1 SV=2	Q921G8	0	19.892	5	3	14	3	905	103.2	6.77	23.58	1.058	0.0813396	0.963913	89.3	107.3	92.7	53.56	47.34	High	High	Peak Found	High	High	High	High	High
Gamma-tubulin complex component 3 OS=Mus musculus OX=10090 GN=Tubgcp3 PE=1 SV=2	P58854	0	57.027	9	5	43	5	905	103.4	8.32	112.4	0.866	-0.207561	0.894803	74.9	104.8	95.2	18.42	27.68	Peak Found	High	High	High	High	High	High	High
Ganglioside GM2 activator OS=Mus musculus OX=10090 GN=Gm2a PE=1 SV=2	Q60648	0	44.586	20	2	46	2	193	20.8	5.9	150.67	0.872	-0.1976	0.917029	84.59	89.7	110.3	121.64	126.66	Peak Found	High	High	High	Peak Found	High	High	High
Ganglioside-induced differentiation-associated protein 1-like 1 OS=Mus musculus OX=10090 GN=Gdap1l1 PE=1 SV=1	Q8VE33	0	16.628	9	2	18	2	370	42.3	6.6	41.33	1.796	0.844787	0.559509	48.27	137.5	62.5	35.75	17.09	High	High	High	High	Not Found	Peak Found	High	High
Gap junction alpha-1 protein OS=Mus musculus OX=10090 GN=Gja1 PE=1 SV=2	P23242	0	7.258	10	2	5	2	382	43	8.76	5.76	1.304	0.382944	0.868661	135.88	113.2	86.8	85.91	149.02	High	High	High	High	Not Found	Peak Found	Peak Found	Peak Found
Gasdermin-D OS=Mus musculus OX=10090 GN=Gsdmdc1 PE=1 SV=1	Q9D8T2	0	16.793	10	3	18	3	487	53.2	5.1	47.6	0.852	-0.231075	0.760118	32.92	89.5	110.5	57.68	52.11	Not Found	High	High	High	Not Found	High	Peak Found	High
GATOR complex protein MIOS OS=Mus musculus OX=10090 GN=Mios PE=1 SV=2	Q8VE19	0	30.813	9	5	19	5	875	98.3	6.71	48.32	0.535	-0.902389	0.348444	18.13	69.7	130.3	64.21	24.69	Not Found	High	High	High	High	High	Peak Found	High
GDH/6PGL endoplasmic bifunctional protein OS=Mus musculus OX=10090 GN=H6pd PE=1 SV=2	Q8CFX1	0	115.008	14	9	165	9	789	88.9	6.93	443.44	1.262	0.335712	0.0665227	77.95	115.4	84.6	26.7	12.34	High	High	High	High	High	High	High	High
GDP-fucose protein O-fucosyltransferase 1 OS=Mus musculus OX=10090 GN=Pofut1 PE=1 SV=1	Q91ZW2	0	26.989	19	5	18	5	393	44.7	8.41	36.51	0.82	-0.286304	0.825632	81.13	114	86	62.15	78.63	High	High	High	High	Peak Found	High	High	High
GDP-fucose protein O-fucosyltransferase 2 OS=Mus musculus OX=10090 GN=Pofut2 PE=1 SV=1	Q8VHI3	0	10.467	6	2	5	2	429	49.4	6.48	10.7	1.359	0.442545	0.721275	41.85	125	75	7.2	36.96	Not Found	High	Not Found	High	Peak Found	Peak Found	Not Found	High
GDP-L-fucose synthase OS=Mus musculus OX=10090 GN=Tsta3 PE=1 SV=3	P23591	0	44.607	15	3	60	3	321	35.9	6.74	136.09	1.101	0.138814	0.89325	61.41	112.4	87.6	57.42	59.88	High	High	High	High	High	High	High	High
GDP-Man:Man(3)GlcNAc(2)-PP-Dol alpha-1,2-mannosyltransferase OS=Mus musculus OX=10090 GN=Alg11 PE=2 SV=1	Q3TZM9	0	6.67	6	2	2	2	492	55.2	8.29	3.7									Not Found	High	Not Found	Not Found	Not Found	High	Peak Found	Not Found
GDP-mannose 4,6 dehydratase OS=Mus musculus OX=10090 GN=Gmds PE=1 SV=1	Q8K0C9	0	76.544	28	7	82	7	372	42	7.03	188.02	0.911	-0.134477	0.849115	89.25	89.1	110.9	84.61	69.35	High	High	High	High	Peak Found	High	High	High
Gelsolin OS=Mus musculus OX=10090 GN=Gsn PE=1 SV=3	P13020	0	262.486	26	11	369	11	780	85.9	6.18	988.47	0.987	-0.018878	0.995717	84.27	95.5	104.5	37.22	27.96	High	High	High	High	High	High	High	High
Gem-associated protein 5 OS=Mus musculus OX=10090 GN=Gemin5 PE=1 SV=2	Q8BX17	0	21.454	2	2	21	2	1502	166.5	6.71	60.9	1.084	0.116365	0.924116	54.75	103.5	96.5	37.97	48.25	Not Found	High	High	High	Not Found	High	High	High
GEM-interacting protein OS=Mus musculus OX=10090 GN=Gmip PE=1 SV=1	Q6PGG2	0	13.191	4	2	4	2	971	107.5	5.77	11.9									Not Found	Not Found	High	Not Found	High	Not Found	Not Found	Not Found
General transcription and DNA repair factor IIH helicase subunit XPB OS=Mus musculus OX=10090 GN=Ercc3 PE=2 SV=1	P49135	0	31.793	5	2	32	2	783	89.1	7.18	85.44	1.153	0.205393	0.857109	84.42	124	76	52.64	44.85	High	High	High	High	High	High	High	High
General transcription factor 3C polypeptide 1 OS=Mus musculus OX=10090 GN=Gtf3c1 PE=1 SV=2	Q8K284	0	17.617	1	2	15	2	2101	237.3	7.25	40.37	0.964	-0.0528949	0.9999	32.68	92.7	107.3	45.73	47.11	High	High	High	High	Peak Found	High	Peak Found	High
General transcription factor IIE subunit 1 OS=Mus musculus OX=10090 GN=Gtf2e1 PE=1 SV=1	Q9D0D5	0	20.191	9	2	11	2	440	49.6	4.86	37.58									Peak Found	High	High	Peak Found	Not Found	High	High	Peak Found
General transcription factor II-I OS=Mus musculus OX=10090 GN=Gtf2i PE=1 SV=3	Q9ESZ8	0	18.38	5	3	7	3	998	112.2	6.55	18.79	1.034	0.0482362	0.994562	38.91	92.1	107.9	31.95	42.88	Peak Found	High	High	Peak Found	High	High	Not Found	Peak Found
General vesicular transport factor p115 OS=Mus musculus OX=10090 GN=Uso1 PE=1 SV=2	Q9Z1Z0	0	145.25	19	13	89	13	959	106.9	4.93	219.12	0.97	-0.0439433	0.982111	76.21	96.6	103.4	34.56	25.59	High	High	High	High	High	High	High	High
Gephyrin OS=Mus musculus OX=10090 GN=Gphn PE=1 SV=2	Q8BUV3	0	25.411	11	4	22	4	769	83.2	5.6	62.11	1.124	0.168642	0.917029	72.55	109.6	90.4	41.26	27.11	High	High	High	High	High	High	High	High
Geranylgeranyl transferase type-2 subunit alpha OS=Mus musculus OX=10090 GN=Rabggta PE=1 SV=1	Q9JHK4	0	6.703	4	2	9	2	567	64.9	5.8	21.19	1.15	0.201634	0.88674	52.77	116.8	83.2	45.99	42.94	Not Found	High	Peak Found	High	Not Found	Peak Found	Peak Found	Peak Found
Geranylgeranyl transferase type-2 subunit beta OS=Mus musculus OX=10090 GN=Rabggtb PE=1 SV=2	P53612	0	8.494	9	2	7	2	339	37.8	5.16	8.24	1.101	0.138814	0.969675	16.46	104.8	95.2	16.52	5.75	High	High	High	High	Peak Found	Peak Found	Peak Found	High
GH3 domain-containing protein OS=Mus musculus OX=10090 GN=Ghdc PE=2 SV=2	Q99J23	0	4.729	7	2	2	2	532	58.5	7.56	2.08	1.201	0.264236	0.93272	8.93	109.1	90.9	8.59	1.51	Not Found	High	Not Found	High	Not Found	Peak Found	Not Found	Peak Found
Girdin OS=Mus musculus OX=10090 GN=Ccdc88a PE=1 SV=2	Q5SNZ0	0	15.546	3	3	8	3	1873	215.8	6.24	13.04	0.852	-0.231075	0.908643	54.17	77.2	122.8	78.06	82.18	Not Found	High	High	High	Not Found	High	Peak Found	High
Glia maturation factor beta OS=Mus musculus OX=10090 GN=Gmfb PE=1 SV=3	Q9CQI3	0	33.1	25	4	56	4	142	16.7	5.16	152.78	0.989	-0.0159576	0.999197	98.91	88.7	111.3	101.78	84.3	High	High	High	High	High	High	High	High
Glia maturation factor gamma OS=Mus musculus OX=10090 GN=Gmfg PE=1 SV=1	Q9ERL7	0	24.429	20	2	25	2	142	16.7	5.71	80.01	1.903	0.928276	0.0674934	105.01	134.2	65.8	89.35	123.24	High	High	High	High	High	High	High	Peak Found
Glia-derived nexin OS=Mus musculus OX=10090 GN=Serpine2 PE=1 SV=2	Q07235	0	10.967	7	3	4	3	397	44.2	9.85	9.7	0.692	-0.531156	0.788468	42.57	81.8	118.2	83.55	23.58	Peak Found	High	Peak Found	High	High	High	Not Found	Peak Found
Glial fibrillary acidic protein OS=Mus musculus OX=10090 GN=Gfap PE=1 SV=4	P03995	0	214.227	45	20	221	19	430	49.9	5.34	620.2	0.874	-0.194295	0.602986	88.52	68.6	131.4	152.02	70.18	High	High	High	High	High	High	High	High
Glucocorticoid receptor OS=Mus musculus OX=10090 GN=Nr3c1 PE=1 SV=1	P06537	0	5.722	5	2	5	2	783	86	6.35	5.37	0.917	-0.125006	0.995586	50.62	75.9	124.1	66.15	34.85	High	Not Found	High	Peak Found	Not Found	Peak Found	Peak Found	Peak Found
Glucosamine 6-phosphate N-acetyltransferase OS=Mus musculus OX=10090 GN=Gnpnat1 PE=1 SV=1	Q9JK38	0	41.597	32	5	30	5	184	20.8	7.69	73.41	1.018	0.0257376	0.995586	65.58	109.6	90.4	43.32	55	High	High	High	High	Peak Found	High	Peak Found	High
Glucosamine-6-phosphate isomerase 1 OS=Mus musculus OX=10090 GN=Gnpda1 PE=1 SV=3	O88958	0	39.631	23	4	46	3	289	32.5	6.6	107.62	0.937	-0.093879	0.93272	88.76	108.8	91.2	35.61	44.32	High	High	Peak Found	High	High	High	High	High
Glucosamine-6-phosphate isomerase 2 OS=Mus musculus OX=10090 GN=Gnpda2 PE=1 SV=1	Q9CRC9	0	20.259	25	4	35	3	276	31.1	6.9	88.63	0.655	-0.610433	0.392796	33.06	79.1	120.9	59.16	12.2	High	High	Peak Found	High	Not Found	High	High	Peak Found
Glucose-6-phosphate 1-dehydrogenase X OS=Mus musculus OX=10090 GN=G6pdx PE=1 SV=3	Q00612	0	37.586	18	6	41	6	515	59.2	6.49	94.56	1.139	0.187768	0.768273	88.01	106.4	93.6	60.12	67.84	High	High	High	High	High	High	Peak Found	High
Glucose-6-phosphate isomerase OS=Mus musculus OX=10090 GN=Gpi PE=1 SV=4	P06745	0	255.985	25	12	309	12	558	62.7	8.13	773.89	1.178	0.23634	0.300906	88.96	107.9	92.1	92.24	81.56	High	High	High	High	High	High	High	High
Glucose-induced degradation protein 8 homolog OS=Mus musculus OX=10090 GN=Gid8 PE=1 SV=1	Q9D7M1	0	32.727	33	5	21	5	228	26.8	4.97	42.18	1.035	0.0496308	0.990476	99.93	109.9	90.1	97.64	83.02	High	High	Peak Found	High	High	High	Peak Found	High
Glutamate dehydrogenase 1, mitochondrial OS=Mus musculus OX=10090 GN=Glud1 PE=1 SV=1	P26443	0	191.999	38	17	290	17	558	61.3	8	709.2	0.965	-0.0513992	0.968942	80.59	100.3	99.7	25.87	19.52	High	High	High	High	High	High	High	High
Glutamate receptor 2 OS=Mus musculus OX=10090 GN=Gria2 PE=1 SV=3	P23819	0	21.905	7	4	13	4	883	98.6	7.39	10.8									High	Not Found	Peak Found	Not Found	Not Found	Not Found	Not Found	Not Found
Glutamate--cysteine ligase regulatory subunit OS=Mus musculus OX=10090 GN=Gclm PE=1 SV=1	O09172	0	15.63	11	2	11	2	274	30.5	5.52	38.67	0.921	-0.118727	0.963898	57.99	98.8	101.2	39.68	76.15	High	High	High	High	Peak Found	High	High	High
Glutamate-rich WD repeat-containing protein 1 OS=Mus musculus OX=10090 GN=Grwd1 PE=1 SV=2	Q810D6	0	9.518	8	2	3	2	446	49.2	4.81	6.63									Peak Found	High	Not Found	High	Not Found	Peak Found	Not Found	Peak Found
Glutaminase kidney isoform, mitochondrial OS=Mus musculus OX=10090 GN=Gls PE=1 SV=1	D3Z7P3	0	79.144	15	7	76	7	674	73.9	7.99	187.18	0.766	-0.384584	0.601426	61.54	94.7	105.3	64.82	56.48	High	High	High	High	High	High	High	High
Glutamine amidotransferase-like class 1 domain-containing protein 1 OS=Mus musculus OX=10090 GN=Gatd1 PE=1 SV=1	Q8BFQ8	0	13.807	14	2	10	2	220	23.3	7.05	19	0.776	-0.365871	0.724234	15.49	92.3	107.7	12.17	18.71	Peak Found	High	High	High	Peak Found	Peak Found	High	Peak Found
Glutamine synthetase OS=Mus musculus OX=10090 GN=Glul PE=1 SV=6	P15105	0	42.471	18	4	55	4	373	42.1	7.08	155.77	1.056	0.0786098	0.962674	89.55	117.4	82.6	58.85	51.74	High	High	High	High	High	High	High	High
Glutamine--fructose-6-phosphate aminotransferase [isomerizing] 1 OS=Mus musculus OX=10090 GN=Gfpt1 PE=1 SV=3	P47856	0	103.87	22	9	129	8	697	78.5	6.84	319.64	1.036	0.051024	0.961015	97.3	102.9	97.1	66.23	55.92	High	High	High	High	High	High	High	High
Glutamine--fructose-6-phosphate aminotransferase [isomerizing] 2 OS=Mus musculus OX=10090 GN=Gfpt2 PE=1 SV=3	Q9Z2Z9	0	73.419	15	7	83	6	682	77	7.15	215.52	0.982	-0.0262051	0.995586	84.31	101	99	43.17	40.96	High	High	High	High	High	High	High	High
Glutamine--tRNA ligase OS=Mus musculus OX=10090 GN=Qars PE=1 SV=1	Q8BML9	0	89.891	15	9	83	9	775	87.6	7.31	239.23	1.058	0.0813396	0.954983	72.82	100.1	99.9	64.04	62.92	High	High	High	High	High	High	High	High
Glutamyl aminopeptidase OS=Mus musculus OX=10090 GN=Enpep PE=1 SV=1	P16406	0	50.966	10	6	57	6	945	107.9	5.44	116.17	0.59	-0.761213	0.0197077	36.46	84.7	115.3	84.11	64.44	High	High	Peak Found	High	High	High	Peak Found	High
Glutaredoxin-1 OS=Mus musculus OX=10090 GN=Glrx PE=1 SV=3	Q9QUH0	0	44.681	31	3	47	3	107	11.9	8.37	153.4	1.746	0.804054	0.0258108	137.46	155.4	44.6	55.44	107.65	High	High	High	High	Peak Found	High	High	High
Glutaredoxin-3 OS=Mus musculus OX=10090 GN=Glrx3 PE=1 SV=1	Q9CQM9	0	46.494	24	6	45	6	337	37.8	5.59	108.15	1.016	0.0229004	0.995586	47.08	105.6	94.4	45.82	37.9	High	High	High	High	High	High	High	High
Glutaredoxin-related protein 5, mitochondrial OS=Mus musculus OX=10090 GN=Glrx5 PE=1 SV=2	Q80Y14	0	28.532	22	2	47	2	152	16.3	6.55	119.08	1.042	0.0593553	0.95053	20.36	101.9	98.1	13.81	14.61	High	High	High	High	High	High	High	High
Glutaryl-CoA dehydrogenase, mitochondrial OS=Mus musculus OX=10090 GN=Gcdh PE=1 SV=2	Q60759	0	11.502	13	3	4	3	438	48.6	8.73	4.89	1.147	0.197865	0.923494	48.63	119.1	80.9	41.5	46.01	Peak Found	Peak Found	Peak Found	High	Not Found	High	Peak Found	High
Glutathione hydrolase 7 OS=Mus musculus OX=10090 GN=Ggt7 PE=1 SV=2	Q99JP7	0	24.833	10	4	12	4	662	70.2	5.06	26.18	0.536	-0.899695	0.366154	7.5	68.8	131.2	27.98	38.29	High	High	Not Found	High	Peak Found	High	Peak Found	High
Glutathione peroxidase 1 OS=Mus musculus OX=10090 GN=Gpx1 PE=1 SV=2	P11352	0	41.456	32	5	67	5	201	22.3	7.21	151.97	0.749	-0.416962	0.633056	70.37	101	99	62.48	104.94	High	Peak Found	High	High	High	High	High	High
Glutathione peroxidase 7 OS=Mus musculus OX=10090 GN=Gpx7 PE=1 SV=1	Q99LJ6	0	16.08	20	4	22	4	186	21	8.27	38.09	0.754	-0.407364	0.608272	72.23	81.8	118.2	83.23	70.9	High	High	High	High	High	High	Peak Found	High
Glutathione reductase, mitochondrial OS=Mus musculus OX=10090 GN=Gsr PE=1 SV=3	P47791	0	63.632	13	3	39	3	500	53.6	7.99	107.86	0.967	-0.0484122	0.995586	34.48	95.3	104.7	19.36	41.61	Not Found	High	High	High	Not Found	High	High	High
Glutathione S-transferase A4 OS=Mus musculus OX=10090 GN=Gsta4 PE=1 SV=3	P24472	0.001	4.648	5	2	2	2	222	25.5	7.39	1.88	7.244	2.85679	2.04912e-05	401.11	175.7	24.3		132.65	Peak Found	Not Found	High	Not Found	High	Peak Found	Not Found	Not Found
Glutathione S-transferase kappa 1 OS=Mus musculus OX=10090 GN=Gstk1 PE=1 SV=3	Q9DCM2	0	19.29	14	2	15	2	226	25.7	8.88	32.43	0.838	-0.254978	0.917029	61.5	92.6	107.4	70.94	28.72	High	High	High	High	High	High	Peak Found	High
Glutathione S-transferase Mu 1 OS=Mus musculus OX=10090 GN=Gstm1 PE=1 SV=2	P10649	0	72.979	43	8	56	6	218	26	7.94	120.55	0.896	-0.158429	0.93272	75.96	111.1	88.9	59.36	77.57	High	Peak Found	High	High	Peak Found	High	High	High
Glutathione S-transferase Mu 2 OS=Mus musculus OX=10090 GN=Gstm2 PE=1 SV=2	P15626	0	77.351	49	9	87	8	218	25.7	7.39	195.01	0.9	-0.152003	0.764831	63.86	100.5	99.5	33.35	51.03	High	High	High	High	High	High	High	High
Glutathione S-transferase Mu 3 OS=Mus musculus OX=10090 GN=Gstm3 PE=1 SV=2	P19639	0	29.742	13	2	21	1	218	25.7	7.77	38.58									High	Peak Found	Not Found	Peak Found	Peak Found	Not Found	Peak Found	Not Found
Glutathione S-transferase Mu 5 OS=Mus musculus OX=10090 GN=Gstm5 PE=1 SV=1	P48774	0	44.169	16	4	48	4	224	26.6	7.21	125.87	0.831	-0.26708	0.617861	51.97	105.4	94.6	67.36	55.09	Peak Found	High	High	High	Peak Found	High	High	High
Glutathione S-transferase omega-1 OS=Mus musculus OX=10090 GN=Gsto1 PE=1 SV=2	O09131	0	20.232	14	2	20	2	240	27.5	7.36	56.78	0.971	-0.0424568	0.999722	118.04	98.5	101.5	115.33	107.47	Not Found	High	High	High	Not Found	Peak Found	Peak Found	Peak Found
Glutathione S-transferase P 1 OS=Mus musculus OX=10090 GN=Gstp1 PE=1 SV=2	P19157	0	238.12	34	7	395	7	210	23.6	7.87	1037.81	0.899	-0.153607	0.751841	69.86	95.7	104.3	56.57	29.17	High	High	High	High	High	High	High	High
Glutathione S-transferase theta-3 OS=Mus musculus OX=10090 GN=Gstt3 PE=1 SV=1	Q99L20	0	38.322	21	4	17	4	241	27.4	7.74	51.09	0.672	-0.573467	0.346229	28.97	84.3	115.7	35.13	37.28	High	High	High	Peak Found	Peak Found	High	High	High
Glutathione synthetase OS=Mus musculus OX=10090 GN=Gss PE=1 SV=1	P51855	0	51.155	20	6	38	6	474	52.2	5.8	94.86	0.807	-0.309359	0.47431	39.77	100.2	99.8	57.44	64.92	High	High	High	High	Peak Found	High	High	High
Glyceraldehyde-3-phosphate dehydrogenase OS=Mus musculus OX=10090 GN=Gapdh PE=1 SV=2	P16858	0	380.688	69	20	5424	20	333	35.8	8.25	11458.3	1.141	0.190299	0.484118	97.49	112.5	87.5	12.27	9.63	High	High	High	High	High	High	High	High
Glycerol-3-phosphate dehydrogenase [NAD(+)], cytoplasmic OS=Mus musculus OX=10090 GN=Gpd1 PE=1 SV=3	P13707	0	10.463	14	3	6	3	349	37.5	7.17	11.94	0.103	-3.27928	5.68375e-15	11	18.6	181.4	140.01		High	High	Not Found	High	Not Found	Peak Found	Not Found	Not Found
Glycerol-3-phosphate dehydrogenase 1-like protein OS=Mus musculus OX=10090 GN=Gpd1l PE=1 SV=2	Q3ULJ0	0	36.488	14	3	28	3	351	38.2	6.77	62.84	0.796	-0.32916	0.667071	78.2	122.3	77.7	56.39	91.79	Not Found	High	High	High	Peak Found	High	Peak Found	High
Glycerol-3-phosphate dehydrogenase, mitochondrial OS=Mus musculus OX=10090 GN=Gpd2 PE=1 SV=2	Q64521	0	69.114	19	8	51	8	727	80.9	6.61	119.39	0.981	-0.027675	0.994562	73.46	92.5	107.5	18.37	13.79	High	High	High	High	Peak Found	High	High	High
Glycerol-3-phosphate phosphatase OS=Mus musculus OX=10090 GN=Pgp PE=1 SV=1	Q8CHP8	0	49.865	34	7	41	7	321	34.5	5.35	107.56	1.14	0.189034	0.837114	112.8	107.1	92.9	69.44	34.41	Peak Found	High	High	High	Peak Found	High	High	High
Glycine amidinotransferase, mitochondrial OS=Mus musculus OX=10090 GN=Gatm PE=1 SV=1	Q9D964	0	62.368	17	4	29	4	423	48.3	7.88	90.34	1.155	0.207893	0.884919	89.79	93.9	106.1	85.39	70.64	Not Found	High	High	High	Not Found	High	High	High
Glycine--tRNA ligase OS=Mus musculus OX=10090 GN=Gars PE=1 SV=1	Q9CZD3	0	107.121	17	8	148	8	729	81.8	6.65	409.81	1.04	0.0565835	0.917029	54.31	97.4	102.6	19.95	29	High	High	High	High	High	High	High	High
Glycogen [starch] synthase, muscle OS=Mus musculus OX=10090 GN=Gys1 PE=1 SV=2	Q9Z1E4	0	43.332	9	6	44	6	738	83.9	6.11	90.69	1.579	0.659011	0.146472	115.78	108.4	91.6	58.68	49.09	High	High	High	High	Peak Found	Peak Found	High	High
Glycogen phosphorylase, brain form OS=Mus musculus OX=10090 GN=Pygb PE=1 SV=3	Q8CI94	0	433.416	44	30	464	24	843	96.7	6.73	1142.51	0.962	-0.0558912	0.962674	88.56	92.9	107.1	31.46	35.91	High	High	High	High	High	High	High	High
Glycogen phosphorylase, liver form OS=Mus musculus OX=10090 GN=Pygl PE=1 SV=4	Q9ET01	0	122.773	19	14	126	10	850	97.4	7.09	269.31	1.501	0.585924	0.00402003	89.62	133	67	41.24	52.42	High	High	High	High	High	High	High	High
Glycogen phosphorylase, muscle form OS=Mus musculus OX=10090 GN=Pygm PE=1 SV=3	Q9WUB3	0	69.377	17	12	53	5	842	97.2	7.11	96.33	0.825	-0.277534	0.893756	59.18	89.3	110.7	37.83	65.61	High	High	High	High	High	High	Peak Found	High
Glycogenin-1 OS=Mus musculus OX=10090 GN=Gyg1 PE=1 SV=3	Q9R062	0	53.251	6	2	33	2	333	37.4	5.29	86.41	0.89	-0.168123	0.935415	66.22	96.3	103.7	69.2	81.3	High	High	High	High	Peak Found	High	High	High
Glycophorin-C OS=Mus musculus OX=10090 GN=Gypc PE=1 SV=2	Q78HU7	0	76.705	33	3	84	3	95	10.3	5.35	204.69	0.715	-0.483985	0.154046	37.66	97.7	102.3	52.27	35.17	High	High	High	High	High	High	High	High
Glycosaminoglycan xylosylkinase OS=Mus musculus OX=10090 GN=Fam20b PE=1 SV=1	Q8VCS3	0	6.719	11	3	3	3	409	46.6	6.95	2.83									High	Not Found	High	Not Found	Not Found	Not Found	Peak Found	Not Found
Glycosylphosphatidylinositol anchor attachment 1 protein OS=Mus musculus OX=10090 GN=Gpaa1 PE=1 SV=3	Q9WTK3	0	22.163	8	3	7	3	621	67.9	8.4	17.85	0.581	-0.78339	0.324024	40.72	90.5	109.5	67.81	79.8	High	High	Peak Found	High	Peak Found	High	Not Found	Peak Found
Glycylpeptide N-tetradecanoyltransferase 1 OS=Mus musculus OX=10090 GN=Nmt1 PE=1 SV=1	O70310	0	74.345	15	6	74	4	496	56.9	8	217.87	0.821	-0.284546	0.79162	71.39	89.6	110.4	66.11	74.9	High	High	High	High	High	High	High	High
Glycylpeptide N-tetradecanoyltransferase 2 OS=Mus musculus OX=10090 GN=Nmt2 PE=1 SV=1	O70311	0	50.766	13	5	50	3	529	60.4	7.8	157.23									Not Found	Peak Found	High	Peak Found	Not Found	High	Peak Found	Not Found
Glyoxalase domain-containing protein 4 OS=Mus musculus OX=10090 GN=Glod4 PE=1 SV=1	Q9CPV4	0	143.329	43	10	138	10	298	33.3	5.47	353.62	1.107	0.146655	0.671464	69.15	103.9	96.1	33.48	52.61	High	High	High	High	High	High	High	High
Glyoxylate reductase/hydroxypyruvate reductase OS=Mus musculus OX=10090 GN=Grhpr PE=1 SV=1	Q91Z53	0	55.039	17	3	55	3	328	35.3	7.65	170.93	0.93	-0.104697	0.962674	117.91	80.3	119.7	108.78	80.58	Peak Found	High	High	High	Peak Found	High	High	High
Glypican-1 OS=Mus musculus OX=10090 GN=Gpc1 PE=1 SV=1	Q9QZF2	0	131.42	31	10	113	10	557	61.3	7.05	294.01	1.092	0.126973	0.835006	104.83	94.1	105.9	48.84	31.15	High	High	High	High	High	High	High	High
Glypican-4 OS=Mus musculus OX=10090 GN=Gpc4 PE=1 SV=2	P51655	0	53.712	12	4	60	3	557	62.5	6.33	153.45	1.219	0.285698	0.880893	127.33	107.9	92.1	90.39	89.93	High	High	High	High	High	Peak Found	High	High
Glypican-6 OS=Mus musculus OX=10090 GN=Gpc6 PE=1 SV=1	Q9R087	0	97.308	16	6	101	5	555	63	5.43	291.78	0.884	-0.177882	0.717469	50.06	94.3	105.7	25.23	6.61	High	High	High	High	High	High	High	High
GMP synthase [glutamine-hydrolyzing] OS=Mus musculus OX=10090 GN=Gmps PE=1 SV=2	Q3THK7	0	71.413	21	10	104	10	693	76.7	6.73	232.56	1.001	0.00144197	0.9999	86.26	100.9	99.1	49.77	48.91	High	High	High	High	High	High	High	High
Golgi apparatus membrane protein TVP23 homolog B OS=Mus musculus OX=10090 GN=Tvp23b PE=1 SV=1	Q9D8T4	0	13.04	19	2	10	2	205	23.3	8.34	10.82	1.12	0.163499	0.954983	90.05	98.6	101.4	38.7	84.52	High	High	Peak Found	High	High	Peak Found	Peak Found	High	Acetyl [N-Term]
Golgi apparatus protein 1 OS=Mus musculus OX=10090 GN=Glg1 PE=1 SV=1	Q61543	0	253.074	27	19	219	19	1175	133.6	6.84	553.89	0.957	-0.0634092	0.959795	67.26	112.8	87.2	63.22	68.22	High	High	High	High	High	High	High	High
Golgi integral membrane protein 4 OS=Mus musculus OX=10090 GN=Golim4 PE=1 SV=1	Q8BXA1	0	48.685	7	3	31	3	655	76.7	4.83	72.98	1.327	0.408168	0.782187	95.68	122.7	77.3	93.26	99.54	High	High	High	High	High	Peak Found	High	High
Golgi phosphoprotein 3 OS=Mus musculus OX=10090 GN=Golph3 PE=1 SV=1	Q9CRA5	0	24.099	23	4	35	4	298	33.7	6.44	85.59	0.839	-0.253257	0.702957	65.4	82.9	117.1	67.79	52.06	High	High	High	High	High	High	High	High
Golgi reassembly-stacking protein 2 OS=Mus musculus OX=10090 GN=Gorasp2 PE=1 SV=3	Q99JX3	0	29.109	10	3	38	3	451	47	4.79	90.74	1.034	0.0482362	0.976368	105.58	90.4	109.6	76.86	62.41	High	High	High	High	High	High	High	High
Golgi resident protein GCP60 OS=Mus musculus OX=10090 GN=Acbd3 PE=1 SV=3	Q8BMP6	0	49.433	19	5	30	5	525	60.1	5.11	70.04	0.876	-0.190997	0.913966	106.07	85	115	48.72	61.08	High	High	High	High	High	High	High	High
Golgi SNAP receptor complex member 1 OS=Mus musculus OX=10090 GN=Gosr1 PE=1 SV=2	O88630	0.002	3.951	13	2	2	2	250	28.5	9.29	3.01	1.636	0.710173	0.57657	99.72	124.1	75.9	59.04	109.89	Not Found	Peak Found	Not Found	High	Not Found	Peak Found	Peak Found	Peak Found
Golgi-associated plant pathogenesis-related protein 1 OS=Mus musculus OX=10090 GN=Glipr2 PE=1 SV=3	Q9CYL5	0	13.973	14	2	9	2	154	17.1	9.51	28.23	0.803	-0.316528	0.869377	79.51	82.1	117.9	101.98	119.84	Not Found	Peak Found	High	Peak Found	Peak Found	Peak Found	High	Not Found
Golgin subfamily A member 1 OS=Mus musculus OX=10090 GN=Golga1 PE=1 SV=2	Q9CW79	0	33.128	10	5	19	5	758	87.3	5.52	28.86									High	High	High	High	High	High	Not Found	High
Golgin subfamily A member 2 OS=Mus musculus OX=10090 GN=Golga2 PE=1 SV=3	Q921M4	0	80.462	14	9	76	9	999	113.2	5	177.4	1.142	0.191563	0.722029	84.39	108.4	91.6	11.53	11.71	High	High	High	High	High	High	High	High
Golgin subfamily A member 3 OS=Mus musculus OX=10090 GN=Golga3 PE=1 SV=3	P55937	0	248.109	17	20	200	20	1487	167.1	5.4	545.38	1.033	0.0468403	0.962674	89.72	107.5	92.5	36	37.68	High	High	High	High	High	High	High	High
Golgin subfamily A member 4 OS=Mus musculus OX=10090 GN=Golga4 PE=1 SV=2	Q91VW5	0	104.792	11	15	71	15	2238	257.4	5.36	184.53	0.976	-0.0350469	0.990476	58.82	102.6	97.4	43.11	54.17	High	High	High	High	High	High	High	High
Golgin subfamily A member 5 OS=Mus musculus OX=10090 GN=Golga5 PE=1 SV=2	Q9QYE6	0	98.684	16	7	93	7	729	82.3	6.23	227.03	1.168	0.22404	0.775499	97.18	112.5	87.5	53.09	88.4	High	High	High	High	High	High	High	High
GPI transamidase component PIG-S OS=Mus musculus OX=10090 GN=Pigs PE=1 SV=3	Q6PD26	0	58.461	15	5	57	5	555	61.7	6.93	141.96	1.224	0.291604	0.690753	88.26	109.4	90.6	52.38	48.6	High	High	High	High	High	High	High	High
GPI-anchor transamidase OS=Mus musculus OX=10090 GN=Pigk PE=1 SV=2	Q9CXY9	0	44.083	17	4	35	4	395	44.9	6.54	71.67	1.006	0.00863031	0.995586	71.08	125.7	74.3	63.03	80.43	Peak Found	High	High	High	Peak Found	High	Peak Found	High
GPN-loop GTPase 3 OS=Mus musculus OX=10090 GN=Gpn3 PE=2 SV=1	Q9D3W4	0	16.415	12	2	7	2	284	32.8	4.53	19.65	0.831	-0.26708	0.911396	19.83	107.6	92.4	13.55	76.75	Not Found	High	High	High	Not Found	High	Not Found	Peak Found
G-protein coupled receptor 84 OS=Mus musculus OX=10090 GN=Gpr84 PE=1 SV=1	Q8CIM5	0	18.234	8	2	15	2	396	43.7	9.73	27.78									Not Found	High	High	High	Peak Found	Not Found	Not Found	High
G-protein coupled receptor-associated sorting protein 1 OS=Mus musculus OX=10090 GN=Gprasp1 PE=1 SV=1	Q5U4C1	0	9.771	3	2	4	2	1347	151.7	5.08	7.44									High	High	Peak Found	High	Not Found	Peak Found	Not Found	High
GRB10-interacting GYF protein 2 OS=Mus musculus OX=10090 GN=Gigyf2 PE=1 SV=2	Q6Y7W8	0	19.867	3	4	16	4	1291	149.1	5.57	38.29	1.515	0.599318	0.577068	60.32	123.3	76.7	52.4	54.69	Peak Found	High	High	Peak Found	Peak Found	Peak Found	High	High
GRB2-associated-binding protein 1 OS=Mus musculus OX=10090 GN=Gab1 PE=1 SV=2	Q9QYY0	0	42.567	11	5	31	5	695	76.8	5.67	84.5	0.583	-0.778432	0.168327	42.95	91.3	108.7	79.21	58.26	High	High	High	High	High	High	High	High
GRB2-associated-binding protein 2 OS=Mus musculus OX=10090 GN=Gab2 PE=1 SV=2	Q9Z1S8	0	19.221	6	3	12	3	665	73.2	8.31	28.88	0.899	-0.153607	0.982111	67.44	94.7	105.3	105.85	85.03	Not Found	High	High	High	Not Found	Peak Found	Not Found	High
G-rich sequence factor 1 OS=Mus musculus OX=10090 GN=Grsf1 PE=1 SV=2	Q8C5Q4	0	33.154	10	3	33	3	479	53	6.67	85.81	0.805	-0.312939	0.791999	34.94	79.9	120.1	36.9	15.11	High	High	High	High	High	High	Peak Found	High
GRIP and coiled-coil domain-containing protein 1 OS=Mus musculus OX=10090 GN=Gcc1 PE=1 SV=2	Q9D4H2	0	51.255	7	3	29	3	778	87.6	5.54	85.42	0.76	-0.395929	0.861836	37.25	98.3	101.7	61.82	55.46	High	High	High	High	High	High	High	High
GRIP and coiled-coil domain-containing protein 2 OS=Mus musculus OX=10090 GN=Gcc2 PE=1 SV=2	Q8CHG3	0	65.136	6	7	54	7	1679	194.3	5.12	119.4	1.217	0.283329	0.69804	63.46	109.8	90.2	32.22	23.32	High	High	High	High	High	High	High	High
GRIP1-associated protein 1 OS=Mus musculus OX=10090 GN=Gripap1 PE=1 SV=1	Q8VD04	0	85.308	12	6	48	6	806	92.7	5.25	143.5	0.916	-0.12658	0.962674	41.74	128.5	71.5	45.12	67.43	High	High	High	High	High	High	High	High
Group XV phospholipase A2 OS=Mus musculus OX=10090 GN=Pla2g15 PE=1 SV=1	Q8VEB4	0	23.877	8	2	38	2	412	47.3	6.47	82.35	0.858	-0.22095	0.745942	33.93	93.2	106.8	50.11	21.08	Not Found	High	High	High	Not Found	High	High	High
Growth arrest and DNA damage-inducible proteins-interacting protein 1 OS=Mus musculus OX=10090 GN=Gadd45gip1 PE=1 SV=1	Q9CR59	0	5.896	15	2	3	2	222	25.8	10.27	2.59									Not Found	Not Found	High	Not Found	Not Found	Not Found	Not Found	Not Found
Growth arrest-specific protein 2 OS=Mus musculus OX=10090 GN=Gas2 PE=1 SV=1	P11862	0	97.188	39	9	85	9	314	34.9	8.57	213.46	1.008	0.0114956	0.995586	79.66	89.7	110.3	39.16	53.86	High	High	High	High	Peak Found	High	High	High
Growth arrest-specific protein 6 OS=Mus musculus OX=10090 GN=Gas6 PE=2 SV=2	Q61592	0	30.308	8	3	28	3	674	74.6	5.52	41.37	2.441	1.28747	0.0931667	97.61	134.1	65.9	73.38	87.71	High	High	High	High	High	High	High	High
Growth arrest-specific protein 7 OS=Mus musculus OX=10090 GN=Gas7 PE=1 SV=1	Q60780	0	68.133	10	3	50	3	421	48.1	7.83	138.84	1.306	0.385155	0.545174	76.1	97.3	102.7	113.12	78.11	Peak Found	High	High	High	Peak Found	High	High	High
Growth factor receptor-bound protein 10 OS=Mus musculus OX=10090 GN=Grb10 PE=1 SV=2	Q60760	0	74.652	15	7	63	7	621	70.5	9.07	153.19	0.967	-0.0484122	0.982111	75.67	95.1	104.9	44.4	11.71	Peak Found	High	High	High	Peak Found	High	High	High
Growth factor receptor-bound protein 2 OS=Mus musculus OX=10090 GN=Grb2 PE=1 SV=1	Q60631	0	36.914	41	7	31	7	217	25.2	6.32	46.58	1.166	0.221568	0.911277	70.84	120	80	32.52	24.49	Not Found	High	High	High	Peak Found	High	High	High	Acetyl [N-Term]
GrpE protein homolog 1, mitochondrial OS=Mus musculus OX=10090 GN=Grpel1 PE=1 SV=1	Q99LP6	0	19.019	12	2	34	2	217	24.3	8.38	94.81	1.068	0.0949116	0.855421	79.46	107.1	92.9	58.95	60.88	High	High	High	High	High	High	High	High
GrpE protein homolog 2, mitochondrial OS=Mus musculus OX=10090 GN=Grpel2 PE=2 SV=2	O88396	0	9.805	10	2	7	2	224	25	7.72	17.72	0.874	-0.194295	0.964944	71.48	91.4	108.6	85.14	89.19	Not Found	High	High	High	Not Found	High	Peak Found	Peak Found
GTP:AMP phosphotransferase AK3, mitochondrial OS=Mus musculus OX=10090 GN=Ak3 PE=1 SV=3	Q9WTP7	0	39.059	26	5	37	5	227	25.4	8.84	92.37	1.031	0.0440443	0.976368	89.25	91.9	108.1	101.54	89.59	High	High	High	High	High	High	High	High
GTPase NRas OS=Mus musculus OX=10090 GN=Nras PE=1 SV=1	P08556	0	51.531	30	5	59	2	189	21.2	5.17	122.94	1.139	0.187768	0.777815	87.59	109.6	90.4	37.87	99.4	High	High	High	High	Peak Found	High	High	High
GTPase-activating protein and VPS9 domain-containing protein 1 OS=Mus musculus OX=10090 GN=Gapvd1 PE=1 SV=2	Q6PAR5	0	45.858	6	4	26	4	1458	162.3	5.19	80.85	0.619	-0.691989	0.0477402	44.03	75.9	124.1	90.48	42.6	Peak Found	High	High	Peak Found	Not Found	Peak Found	High	Peak Found
GTP-binding nuclear protein Ran OS=Mus musculus OX=10090 GN=Ran PE=1 SV=3	P62827	0	37.923	36	5	21	5	216	24.4	7.49	41.04	1.436	0.522056	0.0272344	83.4	118.4	81.6	84.17	82.31	High	High	Peak Found	High	Not Found	High	Peak Found	High
GTP-binding protein 1 OS=Mus musculus OX=10090 GN=Gtpbp1 PE=1 SV=2	O08582	0	32.796	7	3	22	3	668	72.3	8.29	47.47	0.838	-0.254978	0.901803	74.17	111.2	88.8	85.22	77.48	High	High	High	High	High	High	High	High
GTP-binding protein Rheb OS=Mus musculus OX=10090 GN=Rheb PE=1 SV=1	Q921J2	0	19.387	17	2	22	2	184	20.4	5.92	62.72	1.071	0.0989585	0.945161	39.37	104.2	95.8	21.78	36.59	High	High	High	High	High	High	High	High
GTP-binding protein SAR1a OS=Mus musculus OX=10090 GN=Sar1a PE=1 SV=1	P36536	0	26.34	20	2	15	2	198	22.4	6.93	32.2	1.352	0.435095	0.833903	91.5	116.2	83.8	82.01	73.33	Not Found	High	High	High	Not Found	High	Peak Found	High
GTP-binding protein SAR1b OS=Mus musculus OX=10090 GN=Sar1b PE=1 SV=1	Q9CQC9	0	5.005	14	2	2	2	198	22.4	6.11	6.89	0.987	-0.018878	0.995586	0	99.3	100.7			Not Found	Not Found	High	Not Found	Not Found	High	Peak Found	Not Found
Guanine nucleotide exchange factor for Rab-3A OS=Mus musculus OX=10090 GN=Rab3il1 PE=1 SV=1	Q8VDV3	0	34.759	25	5	25	5	383	42.7	6.38	52.36	0.782	-0.354759	0.760502	37.31	102.7	97.3	9.44	53.06	Peak Found	High	High	High	Peak Found	High	Peak Found	High
Guanine nucleotide exchange factor VAV2 OS=Mus musculus OX=10090 GN=Vav2 PE=1 SV=1	Q60992	0	21.471	7	4	11	4	868	99.9	6.84	26.27	1.256	0.328836	0.893756	7.54	111.4	88.6		7.18	Not Found	High	High	High	Not Found	High	Not Found	High
Guanine nucleotide-binding protein G(i) subunit alpha-1 OS=Mus musculus OX=10090 GN=Gnai1 PE=1 SV=1	B2RSH2	0	57.253	24	7	35	2	354	40.3	5.97	51.15									High	High	High	High	High	High	Peak Found	Peak Found
Guanine nucleotide-binding protein G(i) subunit alpha-2 OS=Mus musculus OX=10090 GN=Gnai2 PE=1 SV=5	P08752	0	221.624	53	14	299	9	355	40.5	5.45	726.47	1.034	0.0482362	0.941006	71.74	100.7	99.3	11.42	9.1	High	High	High	High	High	High	High	High
Guanine nucleotide-binding protein G(I)/G(S)/G(T) subunit beta-1 OS=Mus musculus OX=10090 GN=Gnb1 PE=1 SV=3	P62874	0	233.111	66	12	500	8	340	37.4	6	1088.81	1.009	0.0129262	0.990476	97.35	108.4	91.6	90.26	61.85	High	High	High	High	Peak Found	High	High	High
Guanine nucleotide-binding protein G(I)/G(S)/G(T) subunit beta-2 OS=Mus musculus OX=10090 GN=Gnb2 PE=1 SV=3	P62880	0	181.644	36	9	419	6	340	37.3	6	847.07	0.907	-0.140826	0.839204	81.28	113.4	86.6	67.88	89.85	High	High	High	High	Peak Found	High	High	High
Guanine nucleotide-binding protein G(k) subunit alpha OS=Mus musculus OX=10090 GN=Gnai3 PE=1 SV=3	Q9DC51	0	118.182	33	9	129	5	354	40.5	5.69	289.62	0.889	-0.169745	0.688622	56.21	102.8	97.2	20.09	14.93	High	High	High	High	High	High	High	High
Guanine nucleotide-binding protein G(o) subunit alpha OS=Mus musculus OX=10090 GN=Gnao1 PE=1 SV=3	P18872	0	84.454	38	9	120	6	354	40.1	5.53	209.02	1.117	0.159629	0.84916	98.25	100.2	99.8	41.26	33.66	High	High	High	High	High	High	High	High
Guanine nucleotide-binding protein G(olf) subunit alpha OS=Mus musculus OX=10090 GN=Gnal PE=1 SV=1	Q8CGK7	0	6.116	7	2	2	1	381	44.3	6.65	0									High	Not Found	Not Found	Not Found	Not Found	Not Found	Not Found	Not Found
Guanine nucleotide-binding protein G(q) subunit alpha OS=Mus musculus OX=10090 GN=Gnaq PE=1 SV=4	P21279	0	74.777	30	8	75	8	359	42.1	5.68	147.12	0.942	-0.086201	0.962674	89.15	102.4	97.6	74.35	72.22	High	High	High	High	High	High	High	High
Guanine nucleotide-binding protein G(s) subunit alpha isoforms short OS=Mus musculus OX=10090 GN=Gnas PE=1 SV=1	P63094	0	98.912	26	8	126	7	394	45.6	5.96	217.33	0.846	-0.24127	0.58359	60.95	95.3	104.7	79.66	78.54	High	High	High	High	High	High	High	High
Guanine nucleotide-binding protein subunit alpha-11 OS=Mus musculus OX=10090 GN=Gna11 PE=1 SV=1	P21278	0	20.185	12	3	26	3	359	42	5.97	60.99	1.059	0.0827026	0.962674	91.03	107.7	92.3	108.56	123.14	High	High	High	High	Peak Found	High	High	High
Guanine nucleotide-binding protein subunit alpha-13 OS=Mus musculus OX=10090 GN=Gna13 PE=1 SV=1	P27601	0	39.262	16	5	38	5	377	44	8.21	92.41	1.154	0.206643	0.819239	129.92	109.1	90.9	54.03	65.09	High	High	High	High	High	High	High	High
Guanine nucleotide-binding protein subunit beta-4 OS=Mus musculus OX=10090 GN=Gnb4 PE=1 SV=4	P29387	0	22.658	19	3	18	1	340	37.4	6.16	39.11	1.092	0.126973	0.968942	0	104.4	95.6			High	Not Found	Not Found	Not Found	Peak Found	Not Found	Not Found	Not Found
Guanine nucleotide-binding protein-like 1 OS=Mus musculus OX=10090 GN=Gnl1 PE=1 SV=4	P36916	0	43.016	8	3	36	3	607	68.7	5.68	105.45	1.197	0.259423	0.764831	104	113.6	86.4	59.43	38.03	High	High	High	High	High	High	High	High
Guanine nucleotide-binding protein-like 3 OS=Mus musculus OX=10090 GN=Gnl3 PE=1 SV=2	Q8CI11	0	24.617	9	3	30	3	538	60.7	9.11	50.74	0.808	-0.307573	0.924116	60.49	94.6	105.4	85.7	83.73	Not Found	High	High	High	Not Found	High	Peak Found	High
Guanylate kinase OS=Mus musculus OX=10090 GN=Guk1 PE=1 SV=2	Q64520	0	17.666	18	2	14	2	198	21.9	6.55	44.34	1.328	0.409255	0.609165	89.54	111	89	56.5	76.1	Peak Found	High	High	High	Peak Found	High	High	High
Guanylate-binding protein 2 OS=Mus musculus OX=10090 GN=Gbp2 PE=1 SV=1	Q9Z0E6	0	120.933	12	6	98	6	589	66.7	5.71	284.99	1.078	0.108357	0.825632	82.29	102.3	97.7	37.69	63.71	High	High	High	High	High	High	High	High
Guanylate-binding protein 4 OS=Mus musculus OX=10090 GN=Gbp4 PE=1 SV=1	Q61107	0	42.06	12	5	33	5	620	70.8	6.64	75.03	1.013	0.0186342	0.995586	91.6	77.8	122.2	68.52	38.38	High	High	Peak Found	High	High	High	Peak Found	High	Acetyl [N-Term]
H(+)/Cl(-) exchange transporter 7 OS=Mus musculus OX=10090 GN=Clcn7 PE=1 SV=1	O70496	0	30.328	4	2	39	2	803	88.7	7.27	103.2	0.927	-0.109359	0.991386	80.83	104	96	83.22	78.66	High	High	High	High	High	High	High	High
H-2 class I histocompatibility antigen, D-B alpha chain OS=Mus musculus OX=10090 GN=H2-D1 PE=1 SV=2	P01899	0	37.282	16	4	41	3	362	40.8	6.73	106.89	0.918	-0.123434	0.947492	42.03	96.5	103.5	18.48	16.91	High	High	High	High	High	High	High	High
H-2 class I histocompatibility antigen, D-D alpha chain OS=Mus musculus OX=10090 GN=H2-D1 PE=1 SV=1	P01900	0	22.729	10	3	22	2	365	41.1	6.65	60.18									Peak Found	High	High	High	Peak Found	High	High	Peak Found
H-2 class I histocompatibility antigen, K-B alpha chain OS=Mus musculus OX=10090 GN=H2-K1 PE=1 SV=1	P01901	0	56.216	30	7	66	7	369	41.3	6.39	148.55	0.94	-0.0892673	0.932385	93.56	98.7	101.3	72.44	75.65	High	High	High	High	High	High	High	High
Haloacid dehalogenase-like hydrolase domain-containing protein 2 OS=Mus musculus OX=10090 GN=Hdhd2 PE=1 SV=2	Q3UGR5	0	11.074	11	2	9	2	259	28.7	6.05	6.11									Not Found	High	High	High	Not Found	Not Found	High	High
Hamartin OS=Mus musculus OX=10090 GN=Tsc1 PE=1 SV=1	Q9EP53	0	14.634	4	3	6	3	1161	128.7	6.37	14.46									Not Found	High	High	Not Found	Not Found	Peak Found	Not Found	High
HBS1-like protein OS=Mus musculus OX=10090 GN=Hbs1l PE=1 SV=2	Q69ZS7	0	45.018	10	4	38	4	682	75.1	6.46	81.67	1.092	0.126973	0.89325	105.03	99.7	100.3	68.67	76.25	High	High	High	High	High	High	High	High
HCLS1-binding protein 3 OS=Mus musculus OX=10090 GN=Hs1bp3 PE=1 SV=2	Q3TC93	0	84.875	26	6	85	6	395	43.7	4.98	258.53	1.158	0.211635	0.657543	42.26	106.2	93.8	56.91	63.96	Peak Found	High	High	High	High	High	High	High
HD domain-containing protein 2 OS=Mus musculus OX=10090 GN=Hddc2 PE=1 SV=1	Q3SXD3	0	37.58	29	3	25	3	199	22.7	5.02	64.74	1.432	0.518031	0.205944	71.51	101.3	98.7	59.65	52.9	Peak Found	High	High	High	Not Found	High	High	High
HEAT repeat-containing protein 5A OS=Mus musculus OX=10090 GN=Heatr5a PE=1 SV=2	Q5PRF0	0	31.912	4	5	16	5	2038	219.8	6.76	28.3	0.793	-0.334607	0.788468	47.78	86.4	113.6	82.71	86.98	Not Found	High	Peak Found	High	Not Found	High	Peak Found	Peak Found	Acetyl [N-Term]
HEAT repeat-containing protein 5B OS=Mus musculus OX=10090 GN=Heatr5b PE=1 SV=3	Q8C547	0	5.839	2	2	2	2	2070	224.2	7.14	3.48									High	Not Found	Not Found	Not Found	Not Found	Not Found	High	Not Found	Acetyl [N-Term]
HEAT repeat-containing protein 6 OS=Mus musculus OX=10090 GN=Heatr6 PE=1 SV=1	Q6P1G0	0.001	4.489	2	2	2	2	1184	128.8	7.24	0									Not Found	High	Not Found	Not Found	Not Found	Not Found	Not Found	Not Found
Heat shock 70 kDa protein 12A OS=Mus musculus OX=10090 GN=Hspa12a PE=1 SV=1	Q8K0U4	0	147.912	29	12	184	12	675	74.8	6.77	449.72	0.924	-0.114035	0.868661	74.32	103	97	23.28	48.23	High	High	High	High	High	High	High	High
Heat shock 70 kDa protein 12B OS=Mus musculus OX=10090 GN=Hspa12b PE=1 SV=1	Q9CZJ2	0	5.966	5	2	2	2	685	76.1	8.47	2.84									Not Found	High	High	Not Found	Not Found	Not Found	Not Found	Not Found	Acetyl [N-Term]
Heat shock 70 kDa protein 13 OS=Mus musculus OX=10090 GN=Hspa13 PE=1 SV=1	Q8BM72	0	18.355	5	3	10	3	471	51.7	5.63	31.77	1.133	0.180148	0.959795	77.86	106.2	93.8	87.01	53.28	Not Found	High	Not Found	High	High	High	Not Found	High
Heat shock 70 kDa protein 14 OS=Mus musculus OX=10090 GN=Hspa14 PE=1 SV=2	Q99M31	0	43.455	11	4	36	4	509	54.6	5.92	92.19	0.856	-0.224317	0.868661	58.46	91.6	108.4	9.63	28.16	High	High	High	High	High	High	High	High
Heat shock 70 kDa protein 1A OS=Mus musculus OX=10090 GN=Hspa1a PE=1 SV=2	Q61696	0	147.297	18	10	272	4	641	70	5.72	657.23	0.981	-0.027675	0.995586	71.86	99.8	100.2	55.06	70.32	High	High	High	High	High	High	High	High
Heat shock 70 kDa protein 1-like OS=Mus musculus OX=10090 GN=Hspa1l PE=1 SV=4	P16627	0	88.208	15	8	134	2	641	70.6	6.24	321.99									Not Found	Not Found	Not Found	Not Found	Not Found	Not Found	Not Found	High
Heat shock 70 kDa protein 4 OS=Mus musculus OX=10090 GN=Hspa4 PE=1 SV=1	Q61316	0	394.952	42	27	522	25	841	94.1	5.24	1342.12	0.979	-0.0306192	0.995586	87.52	100.2	99.8	35.97	39.41	High	High	High	High	High	High	High	High
Heat shock 70 kDa protein 4L OS=Mus musculus OX=10090 GN=Hspa4l PE=1 SV=2	P48722	0	133.984	20	11	128	9	838	94.3	5.74	329.76	1.223	0.290424	0.570465	72.3	85.6	114.4	36.81	61.88	High	High	High	High	High	High	High	High
Heat shock cognate 71 kDa protein OS=Mus musculus OX=10090 GN=Hspa8 PE=1 SV=1	P63017	0	561.444	57	33	1308	22	646	70.8	5.52	3023.32	0.991	-0.013043	0.9999	95.72	94.2	105.8	71.91	56.97	High	High	High	High	High	High	High	High
Heat shock factor-binding protein 1 OS=Mus musculus OX=10090 GN=Hsbp1 PE=1 SV=1	Q9CQZ1	0	7.343	59	3	3	3	76	8.6	4.31	4.76									Not Found	High	Not Found	High	Not Found	Peak Found	Not Found	Peak Found
Heat shock protein 105 kDa OS=Mus musculus OX=10090 GN=Hsph1 PE=1 SV=2	Q61699	0	223.107	28	17	293	16	858	96.3	5.53	781.04	0.88	-0.184425	0.634308	58.14	99.6	100.4	16.86	26.09	High	High	High	High	High	High	High	High
Heat shock protein 75 kDa, mitochondrial OS=Mus musculus OX=10090 GN=Trap1 PE=1 SV=1	Q9CQN1	0	128.789	29	14	147	13	706	80.2	6.68	400.06	1.051	0.0717627	0.892379	82.74	101.1	98.9	38.82	52.65	High	High	High	High	High	High	High	High
Heat shock protein beta-1 OS=Mus musculus OX=10090 GN=Hspb1 PE=1 SV=3	P14602	0	31.3	21	3	37	3	209	23	6.55	105.05	1.325	0.405992	0.206831	53.07	115.3	84.7	43.48	20.72	High	High	High	High	High	High	High	High
Heat shock protein HSP 90-alpha OS=Mus musculus OX=10090 GN=Hsp90aa1 PE=1 SV=4	P07901	0	416.907	52	26	681	18	733	84.7	5.01	1340.94	1.033	0.0468403	0.946558	97.07	104.2	95.8	54.74	51.74	High	High	High	High	High	High	High	High
Heat shock protein HSP 90-beta OS=Mus musculus OX=10090 GN=Hsp90ab1 PE=1 SV=3	P11499	0	660.339	54	34	1096	24	724	83.2	5.03	2311.19	1.009	0.0129262	0.990476	84.21	101.2	98.8	49.69	39.72	High	High	High	High	High	High	High	High
Heat shock-related 70 kDa protein 2 OS=Mus musculus OX=10090 GN=Hspa2 PE=1 SV=2	P17156	0	183.261	22	14	325	4	633	69.6	5.67	754.47	1.041	0.0579701	0.972811	18.67	101.8	98.2	19.9	52.22	High	High	High	High	Peak Found	High	High	High
Helicase with zinc finger domain 2 OS=Mus musculus OX=10090 GN=Helz2 PE=1 SV=1	E9QAM5	0	9.237	1	3	7	3	2947	331.4	8.07	12.21	1.124	0.168642	0.962674	75.65	108.9	91.1	99.54	125.5	Peak Found	High	Peak Found	High	High	Peak Found	Peak Found	High
Hematopoietic lineage cell-specific protein OS=Mus musculus OX=10090 GN=Hcls1 PE=1 SV=2	P49710	0	50.474	17	5	22	5	486	54.2	4.84	66.31	1.136	0.183963	0.962674	126.2	119.3	80.7	81.5	109.65	High	High	High	High	Peak Found	Peak Found	High	Peak Found
Hematopoietic progenitor cell antigen CD34 OS=Mus musculus OX=10090 GN=Cd34 PE=1 SV=1	Q64314	0	10.429	16	3	5	3	382	41	5.3	4.95	0.496	-1.01159	0.125159	24.57	60	140	85.39	59.39	High	Peak Found	High	Peak Found	Peak Found	High	Peak Found	Peak Found
Heme oxygenase 1 OS=Mus musculus OX=10090 GN=Hmox1 PE=1 SV=1	P14901	0	43.081	20	4	32	4	289	32.9	6.54	98.87	1.59	0.669027	0.227957	75.44	136.4	63.6	74.36	105.19	High	High	High	High	Peak Found	High	High	High	Acetyl [N-Term]
Heme oxygenase 2 OS=Mus musculus OX=10090 GN=Hmox2 PE=1 SV=1	O70252	0	60.348	36	8	53	8	315	35.7	5.87	101.92	1.041	0.0579701	0.959795	81.88	104.4	95.6	15.25	18.01	High	High	High	High	High	High	High	High
Heme-binding protein 1 OS=Mus musculus OX=10090 GN=Hebp1 PE=1 SV=2	Q9R257	0	19.371	28	3	28	3	190	21.1	5.26	58.51	1.301	0.379621	0.7144	114.72	112.7	87.3	81.98	91.22	High	High	High	High	High	Peak Found	High	High
Hemoglobin subunit beta-1 OS=Mus musculus OX=10090 GN=Hbb-b1 PE=1 SV=2	P02088	0	39.873	20	2	77	1	147	15.8	7.65	147.92									High	Not Found	High	Not Found	Not Found	High	Not Found	High
Hemoglobin subunit beta-2 OS=Mus musculus OX=10090 GN=Hbb-b2 PE=1 SV=2	P02089	0	16.724	20	2	15	1	147	15.9	8.05	21.82									High	Not Found	Peak Found	Not Found	Not Found	High	Not Found	Peak Found
Heparan sulfate 2-O-sulfotransferase 1 OS=Mus musculus OX=10090 GN=Hs2st1 PE=1 SV=2	Q8R3H7	0	20.08	12	3	17	3	356	41.8	8.57	41.02	0.918	-0.123434	0.89325	41.19	87.6	112.4	24.53	29.03	Peak Found	High	High	High	Peak Found	Peak Found	High	High
Hepatocyte growth factor-regulated tyrosine kinase substrate OS=Mus musculus OX=10090 GN=Hgs PE=1 SV=2	Q99LI8	0	26.506	10	3	11	3	775	86	6.16	36.55	1.379	0.463622	0.634308	122.78	118	82	86.67	36.63	High	Peak Found	High	High	Not Found	Peak Found	High	Peak Found
Hepatoma-derived growth factor OS=Mus musculus OX=10090 GN=Hdgf PE=1 SV=2	P51859	0	93.88	35	5	113	5	237	26.3	4.83	217.15	0.919	-0.121863	0.829393	75.65	100.1	99.9	31.78	26.8	High	High	High	High	High	High	High	High
Hermansky-Pudlak syndrome 3 protein homolog OS=Mus musculus OX=10090 GN=Hps3 PE=2 SV=2	Q91VB4	0	9.186	2	2	3	2	1002	113.1	5.6	5.11	0.677	-0.562772	0.768273	0	80.7	119.3			Not Found	High	High	Peak Found	Not Found	Not Found	High	Not Found
Heterochromatin protein 1-binding protein 3 OS=Mus musculus OX=10090 GN=Hp1bp3 PE=1 SV=1	Q3TEA8	0	46.507	16	5	51	5	554	60.8	9.7	103.66	1.208	0.27262	0.687222	131.13	117.4	82.6	84.84	82.55	High	High	High	High	High	High	High	High
Heterogeneous nuclear ribonucleoprotein A/B OS=Mus musculus OX=10090 GN=Hnrnpab PE=1 SV=1	Q99020	0	88.391	27	9	107	9	285	30.8	7.91	302.68	1.035	0.0496308	0.95053	100.7	97	103	54.73	61.69	High	High	High	High	High	High	High	High
Heterogeneous nuclear ribonucleoprotein A0 OS=Mus musculus OX=10090 GN=Hnrnpa0 PE=1 SV=1	Q9CX86	0	69.622	23	3	62	3	305	30.5	9.31	163.78	1.146	0.196607	0.660475	112.3	99.6	100.4	92.97	108.09	High	High	High	High	Peak Found	High	High	High
Heterogeneous nuclear ribonucleoprotein A1 OS=Mus musculus OX=10090 GN=Hnrnpa1 PE=1 SV=2	P49312	0	68.455	27	7	97	7	320	34.2	9.23	271.3	0.959	-0.0603973	0.962674	79.3	101	99	73.94	77.17	High	High	High	High	High	High	High	High
Heterogeneous nuclear ribonucleoprotein A3 OS=Mus musculus OX=10090 GN=Hnrnpa3 PE=1 SV=1	Q8BG05	0	146.267	29	13	146	13	379	39.6	9.01	327.86	0.973	-0.0394883	0.990476	75.52	96.7	103.3	54.33	44.81	High	High	High	High	High	High	High	High
Heterogeneous nuclear ribonucleoprotein D0 OS=Mus musculus OX=10090 GN=Hnrnpd PE=1 SV=2	Q60668	0	113.549	26	9	108	8	355	38.3	7.81	246.51	0.91	-0.136062	0.788468	64.39	99	101	55.19	61	High	High	High	High	High	High	High	High
Heterogeneous nuclear ribonucleoprotein D-like OS=Mus musculus OX=10090 GN=Hnrnpdl PE=1 SV=1	Q9Z130	0	121	30	7	196	6	301	33.5	7.31	386.32	0.897	-0.15682	0.805819	48.94	94.7	105.3	42.05	25.95	High	High	High	High	High	High	High	High	Acetyl [N-Term]
Heterogeneous nuclear ribonucleoprotein F OS=Mus musculus OX=10090 GN=Hnrnpf PE=1 SV=3	Q9Z2X1	0	210.252	43	11	338	10	415	45.7	5.49	823.51	1.205	0.269033	0.184433	76.49	108	92	40.98	35.29	High	High	High	High	High	High	High	High	Acetyl [N-Term]
Heterogeneous nuclear ribonucleoprotein H OS=Mus musculus OX=10090 GN=Hnrnph1 PE=1 SV=3	O35737	0	220.343	38	11	526	7	449	49.2	6.3	1287.64	0.905	-0.14401	0.764831	61.41	91.4	108.6	30.23	25.06	High	High	High	High	High	High	High	High	Acetyl [N-Term]
Heterogeneous nuclear ribonucleoprotein H2 OS=Mus musculus OX=10090 GN=Hnrnph2 PE=1 SV=1	P70333	0	197.127	31	10	339	7	449	49.2	6.3	834.94	0.983	-0.0247367	0.995586	60.38	103.8	96.2	36.02	34.1	High	High	High	High	High	High	High	High
Heterogeneous nuclear ribonucleoprotein K OS=Mus musculus OX=10090 GN=Hnrnpk PE=1 SV=1	P61979	0	248.165	48	16	309	16	463	50.9	5.54	784.61	0.948	-0.077041	0.93272	64.58	104.2	95.8	23.76	24.33	High	High	High	High	High	High	High	High	Acetyl [N-Term]
Heterogeneous nuclear ribonucleoprotein L OS=Mus musculus OX=10090 GN=Hnrnpl PE=1 SV=2	Q8R081	0	194.217	28	12	175	12	586	63.9	8.1	451.13	0.889	-0.169745	0.689315	55.03	96.2	103.8	62.5	52.07	High	High	High	High	High	High	High	High
Heterogeneous nuclear ribonucleoprotein L-like OS=Mus musculus OX=10090 GN=Hnrnpll PE=1 SV=3	Q921F4	0	89.846	18	8	89	8	591	64.1	5.85	231.37	1.1	0.137504	0.754579	62.61	98.8	101.2	40.51	58.54	High	High	High	High	High	High	High	High
Heterogeneous nuclear ribonucleoprotein M OS=Mus musculus OX=10090 GN=Hnrnpm PE=1 SV=3	Q9D0E1	0	116.537	19	12	151	12	729	77.6	8.63	392.42	0.897	-0.15682	0.745942	57.97	89.5	110.5	59.76	66.94	High	High	High	High	High	High	High	High
Heterogeneous nuclear ribonucleoprotein Q OS=Mus musculus OX=10090 GN=Syncrip PE=1 SV=2	Q7TMK9	0	230.127	41	21	280	21	623	69.6	8.59	588.12	0.998	-0.00288828	0.995586	74.5	98.6	101.4	29.63	36.61	High	High	High	High	High	High	High	High
Heterogeneous nuclear ribonucleoprotein U OS=Mus musculus OX=10090 GN=Hnrnpu PE=1 SV=1	Q8VEK3	0	242.438	28	15	374	15	800	87.9	6.24	826.74	1.054	0.0758749	0.882907	74.79	102.3	97.7	32.64	19.61	High	High	High	High	High	High	High	High
Heterogeneous nuclear ribonucleoprotein U-like protein 1 OS=Mus musculus OX=10090 GN=Hnrnpul1 PE=1 SV=1	Q8VDM6	0	41.06	10	6	29	6	859	95.9	6.58	59	0.912	-0.132894	0.990476	113.16	108.7	91.3	99.75	101.62	High	High	High	High	High	High	High	Peak Found
Heterogeneous nuclear ribonucleoprotein U-like protein 2 OS=Mus musculus OX=10090 GN=Hnrnpul2 PE=1 SV=2	Q00PI9	0	188	24	12	246	12	745	84.9	4.89	669.83	1.123	0.167358	0.602986	53.4	102.5	97.5	23.98	12.15	High	High	High	High	High	High	High	High
Heterogeneous nuclear ribonucleoproteins A2/B1 OS=Mus musculus OX=10090 GN=Hnrnpa2b1 PE=1 SV=2	O88569	0	98.995	31	8	142	8	353	37.4	8.95	275.05	0.945	-0.0816138	0.923121	78.96	103.8	96.2	63.46	69.97	High	High	High	High	High	High	High	High
Hexokinase-1 OS=Mus musculus OX=10090 GN=Hk1 PE=1 SV=3	P17710	0	197.975	26	20	181	17	974	108.2	6.8	456.7	1.189	0.249749	0.400126	86.22	100.4	99.6	49.09	23.36	High	High	High	High	Peak Found	High	High	High
Hexokinase-2 OS=Mus musculus OX=10090 GN=Hk2 PE=1 SV=1	O08528	0	112	19	13	122	9	917	102.5	6.11	309.72	1.308	0.387363	0.105073	80.32	116.3	83.7	56.98	41.16	High	High	High	High	Peak Found	High	High	High
Hexokinase-3 OS=Mus musculus OX=10090 GN=Hk3 PE=1 SV=2	Q3TRM8	0	34.303	11	7	29	5	922	100	5.94	86.77									Not Found	High	Not Found	High	Peak Found	Peak Found	Peak Found	Peak Found
High affinity cationic amino acid transporter 1 OS=Mus musculus OX=10090 GN=Slc7a1 PE=1 SV=1	Q09143	0	33.43	7	2	49	1	622	67	7.06	106.73	1.467	0.552869	0.0885313	107.71	117.5	82.5	35.94	83.79	High	High	High	High	Peak Found	High	High	High
High mobility group protein B1 OS=Mus musculus OX=10090 GN=Hmgb1 PE=1 SV=2	P63158	0	26.577	21	4	26	3	215	24.9	5.74	64.58	0.798	-0.325539	0.422996	60.37	105.2	94.8	39.56	63.18	Not Found	Peak Found	Peak Found	Peak Found	Not Found	High	High	Peak Found
High mobility group protein B2 OS=Mus musculus OX=10090 GN=Hmgb2 PE=1 SV=3	P30681	0	20.052	13	2	23	1	210	24.1	7.31	54.23									Not Found	Not Found	High	Not Found	Not Found	Not Found	Not Found	Not Found
High mobility group protein B3 OS=Mus musculus OX=10090 GN=Hmgb3 PE=1 SV=3	O54879	0	9.321	7	2	5	2	200	23	8.37	11.86	0.621	-0.687335	0.746611	34.16	76.6	123.4	63.47		Not Found	High	High	High	Not Found	High	Peak Found	Peak Found
Hippocalcin-like protein 1 OS=Mus musculus OX=10090 GN=Hpcal1 PE=1 SV=2	P62748	0	26.257	23	4	33	4	193	22.3	5.5	58.82	1.17	0.226509	0.678275	21.03	103.1	96.9	29.2	16.57	High	High	High	High	High	High	High	High
Histidine triad nucleotide-binding protein 1 OS=Mus musculus OX=10090 GN=Hint1 PE=1 SV=3	P70349	0	8.277	55	3	3	3	126	13.8	6.87	2.61									Not Found	High	Not Found	Not Found	Not Found	Peak Found	Not Found	Peak Found
Histidine triad nucleotide-binding protein 2, mitochondrial OS=Mus musculus OX=10090 GN=Hint2 PE=1 SV=1	Q9D0S9	0	16.452	23	2	6	2	163	17.3	9.82	12.63	0.905	-0.14401	0.953708	94.28	93.3	106.7	108.06	109.05	High	High	High	High	Not Found	Peak Found	Peak Found	High
Histidine triad nucleotide-binding protein 3 OS=Mus musculus OX=10090 GN=Hint3 PE=1 SV=1	Q9CPS6	0	18.221	18	2	12	2	165	18.8	6.33	16.39	1.124	0.168642	0.914179	45.77	125.2	74.8	150.06	70.99	High	High	High	High	Peak Found	High	Peak Found	High
Histidine--tRNA ligase, cytoplasmic OS=Mus musculus OX=10090 GN=Hars PE=1 SV=2	Q61035	0	79.478	31	11	49	10	509	57.4	6	99.88	0.897	-0.15682	0.840766	64.37	90.9	109.1	56.76	46.34	High	High	High	High	High	High	High	High
Histone deacetylase 1 OS=Mus musculus OX=10090 GN=Hdac1 PE=1 SV=1	O09106	0	11.812	7	2	7	1	482	55	5.48	8.51	1.536	0.619178	0.745942	129.44	121.1	78.9	93.01		Not Found	High	High	High	Not Found	Not Found	Not Found	High
Histone deacetylase 2 OS=Mus musculus OX=10090 GN=Hdac2 PE=1 SV=1	P70288	0	5.525	6	2	2	1	488	55.3	5.91	2									Not Found	High	Not Found	Not Found	Not Found	Not Found	Not Found	Not Found
Histone deacetylase 6 OS=Mus musculus OX=10090 GN=Hdac6 PE=1 SV=3	Q9Z2V5	0	7.618	2	2	4	2	1149	125.7	5.78	12.07	1.377	0.461529	0.754579	16.68	116.1	83.9	64.41	7.45	Not Found	High	High	Peak Found	Not Found	Peak Found	Not Found	Peak Found
Histone H1.0 OS=Mus musculus OX=10090 GN=H1f0 PE=2 SV=4	P10922	0	63.513	11	3	150	3	194	20.8	10.9	403.56	0.939	-0.0908029	0.895648	51.18	102.1	97.9	20.75	29.46	High	High	High	High	High	High	High	High
Histone H1.4 OS=Mus musculus OX=10090 GN=Hist1h1e PE=1 SV=2	P43274	0	15.83	7	2	6	2	219	22	11.11	6.36	0.954	-0.0679388	0.9999	86.07	111	89	69.31	84.31	High	High	High	High	Peak Found	Peak Found	High	Peak Found
Histone H2A type 2-C OS=Mus musculus OX=10090 GN=Hist2h2ac PE=1 SV=3	Q64523	0	96.558	36	5	178	2	129	14	10.9	407.39	1.277	0.352759	0.359415	79.41	115.6	84.4	84.45	84.82	Not Found	High	High	Peak Found	Not Found	High	High	High
Histone H2A type 3 OS=Mus musculus OX=10090 GN=Hist3h2a PE=1 SV=3	Q8BFU2	0	133.49	35	5	234	2	130	14.1	11.05	512.1	0.854	-0.227692	0.432791	84.8	105.8	94.2	38.64	41.67	High	High	High	High	High	High	High	High
Histone H2A.V OS=Mus musculus OX=10090 GN=H2afv PE=1 SV=3	Q3THW5	0	14.318	20	3	10	2	128	13.5	10.58	8.79	1.162	0.21661	0.880893	94.17	95.4	104.6	56.87	36.34	High	High	High	High	High	Peak Found	Not Found	Peak Found
Histone H2AX OS=Mus musculus OX=10090 GN=H2afx PE=1 SV=2	P27661	0	39.878	32	3	35	1	143	15.1	10.74	30.73	0.319	-1.64837	0.0686355	9.14	48.4	151.6	86.22	25.91	Not Found	Peak Found	High	High	Not Found	Peak Found	Not Found	Peak Found
Histone H2B type 1-B OS=Mus musculus OX=10090 GN=Hist1h2bb PE=1 SV=3	Q64475	0	161.137	50	9	519	6	126	13.9	10.32	1421.92	0.965	-0.0513992	0.968942	54.42	96.4	103.6	49.15	51.79	High	High	High	High	High	High	High	High
Histone H2B type 3-A OS=Mus musculus OX=10090 GN=Hist3h2ba PE=1 SV=3	Q9D2U9	0	127.669	40	4	446	1	126	14	10.37	1352.67	0.147	-2.76611	3.05671e-06	11.88	25.6	174.4	136.59		Not Found	Peak Found	Peak Found	Not Found	Not Found	Not Found	High	Not Found
Histone H3.3 OS=Mus musculus OX=10090 GN=H3f3a PE=1 SV=2	P84244	0	13.021	15	3	22	3	136	15.3	11.27	4.18	0.99	-0.0144996	0.995586	95.51	97.5	102.5	132	127.11	High	High	High	High	High	High	High	High
Histone H4 OS=Mus musculus OX=10090 GN=Hist1h4a PE=1 SV=2	P62806	0	224.295	58	12	511	12	103	11.4	11.36	1188.67	0.988	-0.0174171	0.998261	95.32	98.2	101.8	35.72	48.08	High	High	High	High	High	High	High	High
Histone-binding protein RBBP7 OS=Mus musculus OX=10090 GN=Rbbp7 PE=1 SV=1	Q60973	0	33.133	22	5	31	5	425	47.8	5.05	62.14	0.919	-0.121863	0.917029	79.19	104	96	23.41	17.99	High	High	High	High	High	High	High	High
Histone-lysine N-methyltransferase SETD7 OS=Mus musculus OX=10090 GN=Setd7 PE=1 SV=2	Q8VHL1	0	13.852	9	2	6	2	366	40.5	4.65	17.71	0.989	-0.0159576	0.995586	78.63	89.1	110.9	48.24	60.93	Peak Found	High	Peak Found	High	High	Peak Found	High	High
HIV Tat-specific factor 1 homolog OS=Mus musculus OX=10090 GN=Htatsf1 PE=1 SV=1	Q8BGC0	0	35.183	5	2	45	2	757	86.2	4.4	96.1	1.079	0.109695	0.9495	72.49	108.8	91.2	110.82	115.55	High	High	High	High	High	High	High	High
Homeobox protein cut-like 1 OS=Mus musculus OX=10090 GN=Cux1 PE=1 SV=3	P53564	0	37.34	4	5	33	5	1515	165.5	6.32	57.01	1.036	0.051024	0.978311	65.67	105.4	94.6	63.56	62.29	High	High	High	High	Peak Found	High	Peak Found	High
Homer protein homolog 3 OS=Mus musculus OX=10090 GN=Homer3 PE=1 SV=2	Q99JP6	0	29.995	18	4	27	4	356	39.7	5.36	48.69	1.487	0.572405	0.652297	107.25	123.1	76.9	76.85	71.84	High	High	High	High	High	High	High	High
Host cell factor 1 OS=Mus musculus OX=10090 GN=Hcfc1 PE=1 SV=2	Q61191	0	15.928	1	2	11	2	2045	210.3	7.18	28.37	1.533	0.616358	0.172811	50.43	117.1	82.9	27.08	65.43	High	High	High	Peak Found	Peak Found	High	High	High
Hsc70-interacting protein OS=Mus musculus OX=10090 GN=St13 PE=1 SV=1	Q99L47	0	63.119	19	6	80	6	371	41.6	5.26	170.98	1.103	0.141433	0.800694	122.58	115.9	84.1	48.51	72.93	High	High	High	High	High	High	High	High
Hsp70-binding protein 1 OS=Mus musculus OX=10090 GN=Hspbp1 PE=1 SV=1	Q99P31	0	47.221	21	6	45	6	357	39.1	5.36	91.47	0.995	-0.00723157	0.995586	65.47	113.4	86.6	95.37	100.76	High	High	High	High	High	High	High	High
Hsp90 co-chaperone Cdc37 OS=Mus musculus OX=10090 GN=Cdc37 PE=1 SV=1	Q61081	0	159.285	26	9	257	9	379	44.6	5.34	591.39	0.838	-0.254978	0.32631	71.64	97.1	102.9	63.85	23.24	High	High	High	High	High	High	High	High
Huntingtin OS=Mus musculus OX=10090 GN=Htt PE=1 SV=2	P42859	0	43.995	2	4	41	4	3119	344.5	6.29	84.42	1.179	0.237564	0.764831	53.51	102.8	97.2	52.17	50.19	High	High	High	High	High	High	Peak Found	High
Huntingtin-interacting protein 1 OS=Mus musculus OX=10090 GN=Hip1 PE=1 SV=2	Q8VD75	0	104.216	19	10	58	10	1029	115.1	5.43	146.18	0.996	-0.00578235	0.998261	79.48	100.3	99.7	61.42	58.89	High	High	High	High	High	High	High	High
Huntingtin-interacting protein K OS=Mus musculus OX=10090 GN=Hypk PE=1 SV=2	Q9CR41	0	49.135	43	6	43	6	129	14.7	4.93	114.72	1.007	0.0100637	0.995586	95.99	102.6	97.4	38.82	46.05	Peak Found	High	High	High	Peak Found	High	High	High
Hydroxyacid-oxoacid transhydrogenase, mitochondrial OS=Mus musculus OX=10090 GN=Adhfe1 PE=1 SV=2	Q8R0N6	0	8.679	10	3	4	3	465	49.9	7.58	3.59									High	Not Found	Peak Found	Not Found	Not Found	Not Found	Not Found	Not Found
Hydroxyacyl-coenzyme A dehydrogenase, mitochondrial OS=Mus musculus OX=10090 GN=Hadh PE=1 SV=2	Q61425	0	18.489	16	3	32	3	314	34.4	8.65	62.27	1.062	0.0867838	0.953708	26.26	96.3	103.7	83.8	74.69	Not Found	High	High	High	Not Found	High	High	High
Hydroxymethylglutaryl-CoA lyase, mitochondrial OS=Mus musculus OX=10090 GN=Hmgcl PE=1 SV=2	P38060	0	31.885	15	3	33	3	325	34.2	8.41	77.2	1.089	0.123004	0.9593	34.36	104.3	95.7	38.14	15.85	Not Found	High	High	High	Not Found	High	High	High
Hydroxymethylglutaryl-CoA synthase, cytoplasmic OS=Mus musculus OX=10090 GN=Hmgcs1 PE=1 SV=1	Q8JZK9	0	98.224	21	9	76	9	520	57.5	5.99	198.66	0.546	-0.873027	0.000599129	27.44	87.7	112.3	51.95	76.71	High	High	High	High	High	High	Peak Found	High
Hydroxysteroid dehydrogenase-like protein 2 OS=Mus musculus OX=10090 GN=Hsdl2 PE=1 SV=1	Q2TPA8	0	18.851	6	2	16	2	490	54.2	6.74	36.48	0.99	-0.0144996	0.995586	31.41	117.2	82.8	37.81	67.94	Not Found	High	High	High	Not Found	High	High	High
Hypoxanthine-guanine phosphoribosyltransferase OS=Mus musculus OX=10090 GN=Hprt1 PE=1 SV=3	P00493	0	44.512	50	7	64	7	218	24.6	6.68	155.66	0.84	-0.251539	0.473402	64.75	93.9	106.1	49.28	50.7	High	High	High	High	High	High	High	High
Hypoxia up-regulated protein 1 OS=Mus musculus OX=10090 GN=Hyou1 PE=1 SV=1	Q9JKR6	0	535.117	36	28	729	28	999	111.1	5.19	1913.53	1.01	0.0143553	0.988636	74.57	102.1	97.9	20.15	25.34	High	High	High	High	High	High	High	High
Ig gamma-1 chain C region, membrane-bound form OS=Mus musculus OX=10090 GN=Ighg1 PE=1 SV=2	P01869	0	10.396	19	3	8	3	393	43.4	6.44	7.62									Not Found	Not Found	Not Found	Not Found	Not Found	Not Found	Not Found	High
Immunity-related GTPase family M protein 1 OS=Mus musculus OX=10090 GN=Irgm1 PE=1 SV=1	Q60766	0	22.425	12	4	15	4	409	46.5	8.28	29.1	0.816	-0.293359	0.805819	51.01	93.3	106.7	46.78	44.43	Peak Found	High	High	High	High	High	Peak Found	High
Immunoglobulin kappa constant OS=Mus musculus OX=10090 GN=Igkc PE=1 SV=2	P01837	0	8.226	31	2	4	2	107	11.9	5.9	0									Not Found	Not Found	Not Found	Not Found	Not Found	Not Found	Not Found	High
Immunoglobulin superfamily containing leucine-rich repeat protein OS=Mus musculus OX=10090 GN=Islr PE=1 SV=1	Q6GU68	0	35.108	20	6	67	6	428	45.6	5.38	148.24	1.467	0.552869	0.102068	135.85	122.3	77.7	86.32	88.56	High	High	High	High	High	High	High	High
Immunoglobulin superfamily member 10 OS=Mus musculus OX=10090 GN=Igsf10 PE=2 SV=2	Q3V1M1	0	28.996	3	4	18	4	2594	285.4	9.29	42.96	1.181	0.240009	0.828469	56.63	101.1	98.9	40.34	37.92	Not Found	High	High	High	Not Found	Peak Found	High	High
Immunoglobulin superfamily member 8 OS=Mus musculus OX=10090 GN=Igsf8 PE=1 SV=2	Q8R366	0	39.109	11	4	36	4	611	65	7.99	82.92	0.528	-0.92139	0.0367693	35.03	71.9	128.1	109.41	39.89	High	High	High	High	High	High	High	High
Immunoglobulin-binding protein 1 OS=Mus musculus OX=10090 GN=Igbp1 PE=1 SV=1	Q61249	0	39.622	24	5	34	5	340	38.9	6.18	90.25	1.143	0.192825	0.839204	123.38	107.6	92.4	59.67	74.36	High	High	High	High	High	High	High	High
Importin subunit alpha-1 OS=Mus musculus OX=10090 GN=Kpna2 PE=1 SV=2	P52293	0	31.682	6	2	30	2	529	57.9	5.68	81.91	0.841	-0.249822	0.861836	38.78	86.8	113.2	34.52	39.29	High	High	High	High	High	High	High	High
Importin subunit alpha-3 OS=Mus musculus OX=10090 GN=Kpna4 PE=1 SV=1	O35343	0	139.721	30	8	118	7	521	57.9	4.94	314.06	1.143	0.192825	0.548498	83.16	84.8	115.2	58.91	60.88	Not Found	High	High	High	Not Found	High	High	High
Importin subunit alpha-4 OS=Mus musculus OX=10090 GN=Kpna3 PE=1 SV=1	O35344	0	48.128	19	5	51	4	521	57.7	4.94	122.17	0.751	-0.413115	0.331096	50.96	88.6	111.4	93.49	83.21	Peak Found	High	High	High	High	High	High	High
Importin subunit alpha-5 OS=Mus musculus OX=10090 GN=Kpna1 PE=1 SV=2	Q60960	0	9.373	7	3	4	1	538	60.1	5.01	10.23	0.725	-0.463947	0.837114	38.55	51.3	148.7	138.79	104.67	Not Found	High	Peak Found	Not Found	Not Found	Peak Found	Not Found	Peak Found
Importin subunit alpha-7 OS=Mus musculus OX=10090 GN=Kpna6 PE=1 SV=2	O35345	0	10.296	9	3	4	1	536	59.9	4.94	12.17									Not Found	Not Found	Not Found	High	Not Found	Not Found	Not Found	Not Found
Importin subunit beta-1 OS=Mus musculus OX=10090 GN=Kpnb1 PE=1 SV=2	P70168	0	216.099	25	14	350	14	876	97.1	4.78	867.68	1.024	0.0342157	0.962674	83.69	104.6	95.4	40.11	40.34	High	High	High	High	High	High	High	High	Acetyl [N-Term]
Importin-4 OS=Mus musculus OX=10090 GN=Ipo4 PE=1 SV=1	Q8VI75	0	33.546	7	5	43	5	1082	119.2	5.03	79.33	0.774	-0.369595	0.417913	61.76	87.4	112.6	105.18	100.43	High	High	High	High	High	High	High	High	Acetyl [N-Term]
Importin-5 OS=Mus musculus OX=10090 GN=Ipo5 PE=1 SV=3	Q8BKC5	0	216.698	27	18	181	17	1097	123.5	4.93	446.24	0.995	-0.00723157	0.995586	64.19	105.5	94.5	45.17	52.7	High	High	High	High	High	High	High	High
Importin-7 OS=Mus musculus OX=10090 GN=Ipo7 PE=1 SV=2	Q9EPL8	0	28.382	5	4	81	4	1038	119.4	4.82	168.08	1.16	0.214125	0.764831	103.27	103	97	57.34	66.71	High	High	High	High	High	High	High	High	Acetyl [N-Term]
Importin-9 OS=Mus musculus OX=10090 GN=Ipo9 PE=1 SV=3	Q91YE6	0	63.654	7	4	41	4	1041	116	4.81	113.21	0.865	-0.209228	0.833903	51.64	112.6	87.4	46.66	65.42	Not Found	High	High	High	High	High	High	High
Inactive glycosyltransferase 25 family member 3 OS=Mus musculus OX=10090 GN=Cercam PE=3 SV=1	A3KGW5	0	9.916	4	2	4	2	592	67.6	6.76	9.79	0.377	-1.40736	0.0048298	7.55	54.8	145.2	49.29	5.57	Not Found	High	Peak Found	High	Not Found	High	Not Found	Peak Found
Inactive serine protease 35 OS=Mus musculus OX=10090 GN=Prss35 PE=2 SV=1	Q8C0F9	0	21.611	12	3	8	3	409	45.8	9.66	24.81									Not Found	High	High	Peak Found	Peak Found	High	High	Peak Found
Inactive tyrosine-protein kinase 7 OS=Mus musculus OX=10090 GN=Ptk7 PE=1 SV=1	Q8BKG3	0	69.416	15	10	76	10	1062	117.5	6.84	167.63	1.041	0.0579701	0.976368	69.03	100.9	99.1	76.96	56.74	High	High	High	High	High	High	High	High
Inactive tyrosine-protein kinase PEAK1 OS=Mus musculus OX=10090 GN=Peak1 PE=1 SV=4	Q69Z38	0	22.232	5	4	15	4	1735	191	6.87	20.2	0.869	-0.202572	0.961288	73.5	93.6	106.4	86.88	71.45	Peak Found	High	High	High	High	High	Peak Found	High
Inhibitor of nuclear factor kappa-B kinase subunit beta OS=Mus musculus OX=10090 GN=Ikbkb PE=1 SV=1	O88351	0	8.457	3	2	2	2	757	86.6	6.4	5.66									Not Found	Not Found	Not Found	High	Not Found	Not Found	High	Not Found
Inhibitor of nuclear factor kappa-B kinase-interacting protein OS=Mus musculus OX=10090 GN=Ikbip PE=1 SV=2	Q9DBZ1	0	91.016	35	10	106	9	373	42.5	5.1	257.11	0.797	-0.327348	0.125159	40.44	90.5	109.5	50.16	38.83	High	High	High	High	High	High	High	High
Inner nuclear membrane protein Man1 OS=Mus musculus OX=10090 GN=Lemd3 PE=1 SV=2	Q9WU40	0	20	3	2	20	2	921	100.2	7.55	50.98	0.554	-0.852042	0.20739	25.44	87.6	112.4	61.99	47.71	Peak Found	High	High	High	High	High	High	High
Inorganic pyrophosphatase 2, mitochondrial OS=Mus musculus OX=10090 GN=Ppa2 PE=1 SV=1	Q91VM9	0	50.595	23	5	45	5	330	38.1	6.98	108.22	1.023	0.0328061	0.982111	82.87	106.9	93.1	38.83	41.36	Peak Found	High	High	High	Not Found	High	High	High
Inorganic pyrophosphatase OS=Mus musculus OX=10090 GN=Ppa1 PE=1 SV=1	Q9D819	0	62.611	32	6	42	6	289	32.6	5.6	104.44	1.053	0.0745054	0.956063	83.3	118.6	81.4	45.9	79.96	High	High	High	High	Peak Found	High	High	High
Inosine triphosphate pyrophosphatase OS=Mus musculus OX=10090 GN=Itpa PE=1 SV=2	Q9D892	0	41.991	45	5	63	5	198	21.9	5.87	124.34	0.864	-0.210897	0.954983	49.28	94.8	105.2	23.53	13.93	High	High	High	High	Peak Found	High	High	High
Inosine-5'-monophosphate dehydrogenase 2 OS=Mus musculus OX=10090 GN=Impdh2 PE=1 SV=2	P24547	0	34.302	9	5	46	5	514	55.8	7.28	102.12	0.799	-0.323733	0.648962	49.08	92	108	57.28	42.46	High	High	High	High	High	High	High	High
Inositol 1,4,5-trisphosphate receptor type 1 OS=Mus musculus OX=10090 GN=Itpr1 PE=1 SV=2	P11881	0	15.769	2	4	6	4	2749	313	6.04	7.78									High	High	Not Found	High	Not Found	Not Found	Not Found	Not Found
Inositol 1,4,5-trisphosphate receptor type 2 OS=Mus musculus OX=10090 GN=Itpr2 PE=1 SV=4	Q9Z329	0	25.53	1	2	23	2	2701	307.3	6.44	55.58	0.881	-0.182786	0.93272	29.9	94.1	105.9	59.4	51.92	Not Found	High	High	High	Peak Found	High	Peak Found	High
Inositol 1,4,5-trisphosphate receptor type 3 OS=Mus musculus OX=10090 GN=Itpr3 PE=1 SV=3	P70227	0	117.983	5	8	88	8	2670	304.1	6.54	249.46	0.904	-0.145605	0.857109	57.9	111.1	88.9	30.29	72.4	High	High	High	High	High	High	High	High
Inositol monophosphatase 1 OS=Mus musculus OX=10090 GN=Impa1 PE=1 SV=1	O55023	0	28.068	11	3	29	3	277	30.4	5.19	22.29	0.969	-0.0454314	0.995586	45.21	98.6	101.4	53.02	50.82	Not Found	High	High	High	Not Found	High	High	High
Inositol monophosphatase 3 OS=Mus musculus OX=10090 GN=Impad1 PE=1 SV=1	Q80V26	0	13.716	11	2	11	2	356	38.6	6.47	33.72	0.94	-0.0892673	0.982111	78.05	99.6	100.4	51.58	39.67	Peak Found	High	Peak Found	High	Not Found	Peak Found	High	High
Inositol polyphosphate 1-phosphatase OS=Mus musculus OX=10090 GN=Inpp1 PE=1 SV=2	P49442	0	47.998	19	6	52	6	396	43.3	5.01	137.84	1.03	0.0426443	0.968942	117.92	107.3	92.7	36.82	45.67	High	High	High	High	High	High	High	High
Inositol-3-phosphate synthase 1 OS=Mus musculus OX=10090 GN=Isyna1 PE=1 SV=1	Q9JHU9	0	30.361	11	3	113	3	557	60.9	6.42	254.57	0.736	-0.442222	0.523117	45.43	80.5	119.5	73.04	34.58	High	High	High	High	High	High	High	High	Acetyl [N-Term]
Insulin receptor substrate 1 OS=Mus musculus OX=10090 GN=Irs1 PE=1 SV=1	P35569	0	30.627	5	4	28	4	1233	130.6	8.73	58.63	0.825	-0.277534	0.937986	82.27	99.8	100.2	102.33	111.49	High	High	High	High	High	High	Peak Found	High
Insulin-degrading enzyme OS=Mus musculus OX=10090 GN=Ide PE=1 SV=1	Q9JHR7	0	30.417	7	5	24	5	1019	117.7	6.54	62.15	1.478	0.563646	0.0844853	93.6	103.3	96.7	56.17	45.89	Peak Found	High	High	High	Peak Found	High	High	High
Insulin-like growth factor 2 mRNA-binding protein 2 OS=Mus musculus OX=10090 GN=Igf2bp2 PE=1 SV=1	Q5SF07	0	54.289	11	4	50	4	592	65.5	8.03	137.47	1.412	0.49774	0.421598	62.28	124.1	75.9	40.53	50.61	High	High	High	High	High	High	High	High
Insulin-like growth factor 2 mRNA-binding protein 3 OS=Mus musculus OX=10090 GN=Igf2bp3 PE=1 SV=1	Q9CPN8	0	16.18	6	2	15	2	579	63.5	8.87	42.88	0.678	-0.560643	0.705155	35.07	68.3	131.7	44.26	78.91	Peak Found	High	High	High	Not Found	High	Not Found	High
Insulin-like growth factor II OS=Mus musculus OX=10090 GN=Igf2 PE=1 SV=1	P09535	0	58.839	26	5	116	5	180	20	9.16	270.95	0.789	-0.341903	0.092783	71.97	90	110	42.05	41.8	High	High	High	High	High	High	High	High
Insulin-like growth factor-binding protein 7 OS=Mus musculus OX=10090 GN=Igfbp7 PE=1 SV=3	Q61581	0.001	4.644	12	2	3	2	281	29	8.31	0	0.948	-0.077041	0.995586	56.99	100.3	99.7	71.58	64.67	Not Found	Not Found	Peak Found	High	Not Found	Not Found	High	Peak Found
Integrator complex subunit 1 OS=Mus musculus OX=10090 GN=Ints1 PE=1 SV=2	Q6P4S8	0	29.58	2	3	21	3	2195	245	6.28	53.83	0.801	-0.320126	0.751841	47.91	88.9	111.1	64.95	42.53	Peak Found	High	High	High	Not Found	High	Peak Found	High
Integrin alpha-1 OS=Mus musculus OX=10090 GN=Itga1 PE=1 SV=2	Q3V3R4	0	40.944	8	7	28	7	1179	130.7	6.2	40.81	1.513	0.597412	0.633056	106.14	87.6	112.4	119.09	85.52	High	High	High	High	Not Found	High	High	High
Integrin alpha-11 OS=Mus musculus OX=10090 GN=Itga11 PE=1 SV=1	P61622	0	11.947	3	3	7	3	1188	132.9	6.83	9.05	0.971	-0.0424568	0.9999	81.49	90.4	109.6	36.3	64.51	Not Found	High	High	High	Not Found	Peak Found	High	Peak Found
Integrin alpha-2 OS=Mus musculus OX=10090 GN=Itga2 PE=1 SV=2	Q62469	0	23.554	5	3	24	3	1178	128.9	5.21	76.54	1.036	0.051024	0.976368	30.09	105.9	94.1	23.87	19.98	High	High	High	High	Not Found	High	High	High
Integrin alpha-5 OS=Mus musculus OX=10090 GN=Itga5 PE=1 SV=3	P11688	0	136.588	15	11	176	11	1053	115	5.95	476.85	0.881	-0.182786	0.756053	41.8	90.5	109.5	19.62	45.93	High	High	High	High	High	High	High	High
Integrin alpha-6 OS=Mus musculus OX=10090 GN=Itga6 PE=1 SV=3	Q61739	0	59.913	15	9	59	9	1091	122.1	7.03	156.81	1.303	0.381837	0.323637	103.27	120.8	79.2	57.55	73.28	Peak Found	High	High	High	High	High	High	High
Integrin alpha-M OS=Mus musculus OX=10090 GN=Itgam PE=1 SV=2	P05555	0	50.625	7	6	30	6	1153	127.4	7.27	70.51									Not Found	High	Peak Found	High	Not Found	High	Not Found	High
Integrin alpha-V OS=Mus musculus OX=10090 GN=Itgav PE=1 SV=2	P43406	0	122.002	20	15	128	15	1044	115.3	5.63	317.79	1.094	0.129613	0.745942	90.7	103.2	96.8	72.67	84.32	High	High	High	High	High	High	High	High
Integrin beta-1 OS=Mus musculus OX=10090 GN=Itgb1 PE=1 SV=1	P09055	0	120.049	16	9	169	9	798	88.2	5.94	401.87	0.928	-0.107803	0.868661	68.36	102.9	97.1	28.9	24.96	High	High	High	High	High	High	High	High
Integrin beta-2 OS=Mus musculus OX=10090 GN=Itgb2 PE=1 SV=2	P11835	0	96.97	21	10	83	10	771	85	7.12	268.26	1.335	0.41684	0.085249	37.53	112.1	87.9	20.03	31.07	High	High	High	High	High	High	High	High	Acetyl [N-Term]
Integrin beta-4 OS=Mus musculus OX=10090 GN=Itgb4 PE=1 SV=1	A2A863	0	40.231	5	6	23	6	1818	201.5	5.88	63.25	1.183	0.24245	0.851237	66.31	92.6	107.4	40.87	32.97	Not Found	High	High	High	Not Found	High	High	High
Integrin beta-5 OS=Mus musculus OX=10090 GN=Itgb5 PE=1 SV=2	O70309	0	42.401	8	5	24	5	798	87.9	6.16	54.2	1.05	0.0703893	0.976368	93.99	100	100	15.63	59.26	Not Found	High	High	High	Peak Found	High	High	High
Integrin beta-like protein 1 OS=Mus musculus OX=10090 GN=Itgbl1 PE=2 SV=2	Q8VDV0	0	10.229	11	2	5	2	494	53.9	5.49	10.23									Not Found	Not Found	High	High	Not Found	Not Found	Not Found	High
Integrin-linked kinase-associated serine/threonine phosphatase 2C OS=Mus musculus OX=10090 GN=Ilkap PE=1 SV=1	Q8R0F6	0	9.594	13	3	5	3	392	42.7	7.36	7.29									Not Found	High	High	Not Found	Not Found	High	Not Found	High	Acetyl [N-Term]
Integrin-linked protein kinase OS=Mus musculus OX=10090 GN=Ilk PE=1 SV=2	O55222	0	68.272	18	7	95	7	452	51.3	8.07	209.54	1.088	0.121679	0.764831	71.2	99.5	100.5	23.55	23.59	High	High	High	High	High	High	High	High	Acetyl [N-Term]
Inter-alpha-trypsin inhibitor heavy chain H5 OS=Mus musculus OX=10090 GN=Itih5 PE=1 SV=1	Q8BJD1	0	30.795	7	6	20	6	952	106.7	8.16	26.55	0.69	-0.535332	0.655051	37.68	96.2	103.8	22.57	84.48	High	High	High	High	Peak Found	High	Peak Found	Peak Found
Intercellular adhesion molecule 1 OS=Mus musculus OX=10090 GN=Icam1 PE=1 SV=1	P13597	0	94.494	17	9	148	9	537	58.8	6.13	412.85	0.864	-0.210897	0.523117	71.3	89.2	110.8	61.66	64.05	High	High	High	High	High	High	High	High
Interferon regulatory factor 3 OS=Mus musculus OX=10090 GN=Irf3 PE=1 SV=1	P70671	0	15.586	9	2	6	2	419	46.8	5.43	8.8	0.905	-0.14401	0.989908	34.62	95	105	38.78		High	Peak Found	Not Found	Peak Found	Peak Found	Not Found	Not Found	High
Interferon-activable protein 205-B OS=Mus musculus OX=10090 GN=Mnda PE=1 SV=1	P0DOV1	0	77.141	33	8	85	8	425	46.9	8	220.1	1.033	0.0468403	0.984648	60.07	104.4	95.6	41.6	42.81	High	High	High	High	High	High	High	High
Interferon-induced helicase C domain-containing protein 1 OS=Mus musculus OX=10090 GN=Ifih1 PE=1 SV=1	Q8R5F7	0	13.783	3	2	7	2	1025	115.9	6.25	13.94	0.365	-1.45403	0.00240035	12.66	42.6	157.4	56.82	78.47	Peak Found	High	High	Peak Found	Not Found	High	Peak Found	Peak Found
Interferon-induced protein with tetratricopeptide repeats 1 OS=Mus musculus OX=10090 GN=Ifit1 PE=1 SV=2	Q64282	0	18.037	15	4	13	4	463	53.7	7.52	27.87	0.572	-0.805913	0.125159	21.09	72.7	127.3	50.94	73.21	High	High	Peak Found	High	Peak Found	High	Peak Found	High
Interferon-induced protein with tetratricopeptide repeats 3 OS=Mus musculus OX=10090 GN=Ifit3 PE=1 SV=1	Q64345	0	13.644	7	2	12	2	403	47.2	5.64	34.38	0.701	-0.512514	0.799133	63.66	82.4	117.6	128.64	126.36	High	High	Peak Found	High	High	High	Peak Found	High
Interferon-induced transmembrane protein 2 OS=Mus musculus OX=10090 GN=Ifitm2 PE=1 SV=1	Q99J93	0	19.743	24	2	8	2	144	15.7	7.3	20.44	1.318	0.39835	0.85924	15.87	113.7	86.3	6.73	15.78	High	Not Found	High	Not Found	Peak Found	Not Found	High	Not Found
Interferon-induced transmembrane protein 3 OS=Mus musculus OX=10090 GN=Ifitm3 PE=1 SV=1	Q9CQW9	0	64.882	31	2	51	2	137	14.9	7.4	124.4	0.685	-0.545824	0.41792	61.59	68.7	131.3	183.49	172.22	High	High	High	High	High	High	High	High	Acetyl [N-Term]
Interferon-induced, double-stranded RNA-activated protein kinase OS=Mus musculus OX=10090 GN=Eif2ak2 PE=1 SV=2	Q03963	0	27.247	10	3	18	3	515	58.2	8.57	53.69	0.646	-0.630394	0.165349	45.91	98.9	101.1	75.67	99.89	High	High	High	High	High	High	Peak Found	High
Interferon-inducible GTPase 1 OS=Mus musculus OX=10090 GN=Iigp1 PE=1 SV=2	Q9QZ85	0	26.338	18	5	10	5	413	47.5	6.33	20.51	0.458	-1.12658	0.240867	17.93	68.7	131.3	78.42	118.92	High	High	Peak Found	High	Not Found	High	Not Found	High
Interleukin enhancer-binding factor 2 OS=Mus musculus OX=10090 GN=Ilf2 PE=1 SV=1	Q9CXY6	0	121.959	27	5	130	5	390	43	5.26	322.17	0.989	-0.0159576	0.995717	47.75	101.8	98.2	46.57	42.29	High	High	High	High	High	High	High	High
Interleukin enhancer-binding factor 3 OS=Mus musculus OX=10090 GN=Ilf3 PE=1 SV=2	Q9Z1X4	0	99.847	18	8	91	8	898	96	8.76	218.19	0.915	-0.128156	0.87651	54.79	104.4	95.6	28.91	65.86	High	High	High	High	High	High	High	High
Interleukin-1 receptor antagonist protein OS=Mus musculus OX=10090 GN=Il1rn PE=2 SV=1	P25085	0	88.856	23	4	124	4	178	20.3	6.19	388.02	0.89	-0.168123	0.692301	75.42	96.5	103.5	90.79	69.28	High	High	High	High	High	High	High	High
Interleukin-1 receptor-associated kinase 3 OS=Mus musculus OX=10090 GN=Irak3 PE=1 SV=2	Q8K4B2	0	10.777	4	2	10	2	609	68.4	6.79	20.79	0.679	-0.558517	0.84916	0	80.9	119.1			Peak Found	High	Peak Found	High	Not Found	High	Not Found	Peak Found
Interleukin-6 receptor subunit beta OS=Mus musculus OX=10090 GN=Il6st PE=1 SV=2	Q00560	0	58.878	13	6	53	6	917	102.4	5.52	145	0.946	-0.0800879	0.976368	41.18	95.6	104.4	18.58	53.64	High	High	High	High	High	High	High	High
Intersectin-1 OS=Mus musculus OX=10090 GN=Itsn1 PE=1 SV=2	Q9Z0R4	0	48.653	5	4	43	4	1714	194.2	7.91	106.12	1.216	0.282143	0.764831	54.32	125	75	72.24	67.52	High	High	High	High	Not Found	High	High	High
Intersectin-2 OS=Mus musculus OX=10090 GN=Itsn2 PE=1 SV=2	Q9Z0R6	0	11.391	3	3	4	3	1659	188.8	8.13	7.48	0.451	-1.1488	0.323637	39.01	62.1	137.9	123.19	42.98	Not Found	High	High	Peak Found	Peak Found	High	Peak Found	Not Found
Intraflagellar transport protein 122 homolog OS=Mus musculus OX=10090 GN=Ift122 PE=1 SV=1	Q6NWV3	0	14.062	5	4	6	4	1182	134.7	6.98	10.11									Not Found	High	Not Found	Peak Found	Peak Found	High	Not Found	High
Inverted formin-2 OS=Mus musculus OX=10090 GN=Inf2 PE=1 SV=1	Q0GNC1	0	106.768	9	7	49	7	1273	138.5	5.21	142.75	1.111	0.151859	0.89325	46.47	111.8	88.2	54.21	8.99	Peak Found	High	High	High	Not Found	High	High	High
IQ motif and SEC7 domain-containing protein 1 OS=Mus musculus OX=10090 GN=Iqsec1 PE=1 SV=2	Q8R0S2	0	21.408	5	3	11	3	961	107.9	7.14	24.02	0.95	-0.0740006	0.995586	48.35	117	83	57.71	54.34	Not Found	High	Peak Found	High	Peak Found	High	Peak Found	High
Iron-sulfur cluster assembly 2 homolog, mitochondrial OS=Mus musculus OX=10090 GN=Isca2 PE=1 SV=2	Q9DCB8	0	20.072	32	4	21	4	154	16.7	5.6	54.37	1.233	0.302173	0.745942	120.5	151.6	48.4	54.45	121.67	Not Found	High	High	High	Peak Found	Peak Found	High	High
Isoamyl acetate-hydrolyzing esterase 1 homolog OS=Mus musculus OX=10090 GN=Iah1 PE=1 SV=1	Q9DB29	0	74.368	24	4	103	4	249	28	5.52	290.41	0.922	-0.117161	0.893756	33.4	96.2	103.8	69.09	51.45	High	High	High	High	High	High	High	High
Isoaspartyl peptidase/L-asparaginase OS=Mus musculus OX=10090 GN=Asrgl1 PE=1 SV=1	Q8C0M9	0	13.286	13	2	8	2	326	33.9	7.65	13.92	1.15	0.201634	0.954983	36.39	108.4	91.6	59.57	73.31	Peak Found	High	Peak Found	High	Not Found	Peak Found	Peak Found	Peak Found
Isobutyryl-CoA dehydrogenase, mitochondrial OS=Mus musculus OX=10090 GN=Acad8 PE=1 SV=2	Q9D7B6	0	22.433	14	3	13	3	413	45	8.13	35.29									Peak Found	High	High	High	Not Found	High	Not Found	High
Isochorismatase domain-containing protein 1 OS=Mus musculus OX=10090 GN=Isoc1 PE=1 SV=1	Q91V64	0	24.259	13	3	16	3	297	32	7.39	39.34	1.112	0.153157	0.906719	111.35	106.7	93.3	72.93	62.37	High	High	High	High	High	High	High	High
Isocitrate dehydrogenase [NAD] subunit alpha, mitochondrial OS=Mus musculus OX=10090 GN=Idh3a PE=1 SV=1	Q9D6R2	0	58.364	12	3	76	3	366	39.6	6.73	173.7	0.952	-0.0709665	0.9495	79.15	95.1	104.9	67.13	68.81	High	High	High	High	High	High	High	High
Isocitrate dehydrogenase [NAD] subunit gamma 1, mitochondrial OS=Mus musculus OX=10090 GN=Idh3g PE=1 SV=1	P70404	0	33.546	23	4	16	4	393	42.8	9.01	28.08	0.873	-0.195946	0.837117	71.18	79.4	120.6	96.05	80.07	Not Found	High	High	High	Peak Found	High	Peak Found	High
Isocitrate dehydrogenase [NADP] cytoplasmic OS=Mus musculus OX=10090 GN=Idh1 PE=1 SV=2	O88844	0	272.289	54	19	404	19	414	46.6	7.17	951.71	0.951	-0.0724828	0.946558	77.11	95.2	104.8	9.79	22.78	High	High	High	High	High	High	High	High
Isocitrate dehydrogenase [NADP], mitochondrial OS=Mus musculus OX=10090 GN=Idh2 PE=1 SV=3	P54071	0	129.795	32	13	141	13	452	50.9	8.69	401.7	0.908	-0.139236	0.780761	55.03	101.2	98.8	68.95	71.16	High	High	High	High	High	High	High	High
Isoform 1 of Core histone macro-H2A.1 OS=Mus musculus OX=10090 GN=H2afy	Q9QZQ8-2	0	112.09	39	9	106	8	369	39.3	9.83	295.48	1.049	0.0690147	0.923494	87	98.2	101.8	43.48	43.86	High	High	High	High	High	High	High	High
Isoform 1 of Endophilin-B2 OS=Mus musculus OX=10090 GN=Sh3glb2	Q8R3V5-1	0	41.327	18	5	36	5	395	44.1	5.99	96.6	0.979	-0.0306192	0.995586	76.04	112.2	87.8	17.81	13.77	Peak Found	High	High	High	High	High	High	High
Isoform 1 of Kinesin-like protein KIF2A OS=Mus musculus OX=10090 GN=Kif2a	P28740-1	0	69.289	19	7	82	7	716	80.8	6.16	210.99	1.166	0.221568	0.792829	68.26	93.8	106.2	40.95	7.35	High	High	High	High	High	High	High	High
Isoform 1 of TRIO and F-actin-binding protein OS=Mus musculus OX=10090 GN=Triobp	Q99KW3-1	0	54.96	19	8	34	8	580	66.9	6.3	81.85	1.482	0.567545	0.545021	94.52	103.7	96.3	51.95	72.87	Peak Found	High	High	High	High	High	High	High
Isoform 1 of Unconventional myosin-XVIIIa OS=Mus musculus OX=10090 GN=Myo18a	Q9JMH9-1	0	241.382	14	19	220	19	2035	230.8	6.16	609.73	1.207	0.271426	0.180613	77.51	110.5	89.5	54.8	50.36	High	High	High	High	High	High	High	High
Isoform 2 of 1-phosphatidylinositol 3-phosphate 5-kinase OS=Mus musculus OX=10090 GN=Pikfyve	Q9Z1T6-1	0	8.871	2	3	3	3	2052	231.9	6.6	6.5	1.684	0.751892	0.638761	114.93	128.3	71.7	87.01	66.66	Peak Found	High	Peak Found	Peak Found	Not Found	Peak Found	Peak Found	High
Isoform 2 of Astrocytic phosphoprotein PEA-15 OS=Mus musculus OX=10090 GN=Pea15	Q62048-2	0	68.052	39	5	49	1	108	12.5	5.17	93.64	0.778	-0.362158	0.82095	49.52	93.9	106.1	94.89	78.23	Peak Found	High	High	Peak Found	Not Found	High	High	Peak Found
Isoform 2 of ATP-dependent (S)-NAD(P)H-hydrate dehydratase OS=Mus musculus OX=10090 GN=Naxd	Q9CZ42-2	0	49.043	16	3	81	1	298	32.1	7.47	191.69	0.911	-0.134477	0.960079	40.33	94.8	105.2	34.75	39.74	High	High	High	High	High	High	High	High	Acetyl [N-Term]
Isoform 2 of ATP-dependent RNA helicase A OS=Mus musculus OX=10090 GN=Dhx9	O70133-2	0	146.392	14	11	187	11	1381	149.5	6.83	492.43	1.05	0.0703893	0.89325	99.42	95.1	104.9	74.63	67.64	High	High	High	High	High	High	High	High
Isoform 2 of CAP-Gly domain-containing linker protein 2 OS=Mus musculus OX=10090 GN=Clip2	Q9Z0H8-2	0	86.199	18	11	73	10	1012	111.8	6.55	173.02	1.033	0.0468403	0.982111	72.41	104.1	95.9	54.15	27.99	High	High	High	High	High	High	High	High
Isoform 2 of Cationic amino acid transporter 2 OS=Mus musculus OX=10090 GN=Slc7a2	P18581-2	0	27.379	7	3	30	2	658	71.7	6.28	47.24	0.777	-0.364013	0.829393	70.32	67.1	132.9	99.18	67.32	High	High	High	High	High	Peak Found	High	High
Isoform 2 of Clathrin light chain B OS=Mus musculus OX=10090 GN=Cltb	Q6IRU5-2	0	45.097	18	2	29	1	211	23.2	4.68	71.57	0.816	-0.293359	0.93272	80.04	89.9	110.1	126.44	110.46	Peak Found	Peak Found	High	High	Peak Found	Peak Found	High	Peak Found
Isoform 2 of CLIP-associating protein 1 OS=Mus musculus OX=10090 GN=Clasp1	Q80TV8-2	0	48.285	10	8	47	1	1525	167.8	9	123.89									High	Not Found	Not Found	Not Found	Not Found	Not Found	Not Found	Not Found
Isoform 2 of CLIP-associating protein 2 OS=Mus musculus OX=10090 GN=Clasp2	Q8BRT1-5	0	30.301	13	4	13	2	600	66.3	6.67	39.81									Not Found	High	Not Found	Not Found	Not Found	Peak Found	Not Found	Not Found
Isoform 2 of Collagen alpha-1(XVIII) chain OS=Mus musculus OX=10090 GN=Col18a1	P39061-1	0	65.589	11	8	40	8	1527	155.9	5.4	87.67	1.039	0.0551957	0.965661	69.02	119.5	80.5	58.86	79.27	High	High	High	High	Peak Found	High	High	High
Isoform 2 of Ephexin-1 OS=Mus musculus OX=10090 GN=Ngef	Q8CHT1-2	0	10.502	10	3	4	3	620	71.4	5.24	2.44									High	Not Found	Not Found	Not Found	Not Found	Not Found	Not Found	Not Found	Acetyl [N-Term]
Isoform 2 of Glucosidase 2 subunit beta OS=Mus musculus OX=10090 GN=Prkcsh	O08795-2	0	78.637	26	7	128	7	528	59.5	4.48	280.07	0.649	-0.62371	0.437432	54.48	96.8	103.2	105.51	115.11	High	High	High	High	High	Peak Found	High	High
Isoform 2 of Inhibitor of nuclear factor kappa-B kinase-interacting protein OS=Mus musculus OX=10090 GN=Ikbip	Q9DBZ1-2	0	118.103	30	8	96	7	345	38.5	8.66	229.73	0.929	-0.106249	0.897667	82.48	100.7	99.3	66.2	38.67	High	High	High	High	High	High	High	High
Isoform 2 of Leucine-rich repeat flightless-interacting protein 1 OS=Mus musculus OX=10090 GN=Lrrfip1	Q3UZ39-2	0	71.492	21	7	50	3	628	71.3	6.04	118.57	1.863	0.897628	0.459399	67.96	107.8	92.2	63.28	44.64	Peak Found	High	High	High	High	Peak Found	Peak Found	Peak Found
Isoform 2 of Mitogen-activated protein kinase kinase kinase 20 OS=Mus musculus OX=10090 GN=Map3k20	Q9ESL4-2	0	21.41	10	3	18	3	454	51.3	5.35	26.74	1.377	0.461529	0.480321	140.49	94.2	105.8	111.5	102.26	Not Found	High	Peak Found	High	Not Found	High	Peak Found	High
Isoform 2 of Myomegalin OS=Mus musculus OX=10090 GN=Pde4dip	Q80YT7-2	0	13.673	3	2	5	1	1118	126.5	5.34	6.47									High	Not Found	Not Found	Not Found	High	Not Found	Not Found	High
Isoform 2 of Myotubularin-related protein 6 OS=Mus musculus OX=10090 GN=Mtmr6	Q8VE11-2	0	46.185	13	6	48	6	655	75.7	8.1	107.74	0.974	-0.0380063	0.995586	115.82	82.6	117.4	98.31	102.21	High	High	High	High	High	High	High	High
Isoform 2 of Plasminogen activator inhibitor 1 RNA-binding protein OS=Mus musculus OX=10090 GN=Serbp1	Q9CY58-2	0	62.228	27	9	110	3	392	42.9	8.44	243.43	0.851	-0.232769	0.625369	80.94	106.1	93.9	50.57	66.45	High	Peak Found	High	Peak Found	Peak Found	High	High	High
Isoform 2 of Protein SET OS=Mus musculus OX=10090 GN=Set	Q9EQU5-2	0	87.009	27	9	100	9	277	32.1	4.22	223.71	1.057	0.0799754	0.868661	103.8	93.8	106.2	26.98	34.84	High	High	High	High	High	High	High	High
Isoform 2 of Protein SON OS=Mus musculus OX=10090 GN=Son	Q9QX47-2	0	70.892	4	6	88	1	2126	229.9	5.39	253.45									Not Found	Not Found	Not Found	Not Found	Not Found	Not Found	Not Found	Not Found
Isoform 2 of Ras-related protein Rab-6A OS=Mus musculus OX=10090 GN=Rab6a	P35279-2	0	76.428	32	6	108	1	208	23.5	5.54	306.61	1.141	0.190299	0.837114	71.24	102	98	60.63	30.11	High	High	High	High	High	High	High	High
Isoform 2 of Rho guanine nucleotide exchange factor 18 OS=Mus musculus OX=10090 GN=Arhgef18	Q6P9R4-1	0	15.572	7	5	10	5	1021	114.3	6.21	21.12	1.151	0.202888	0.923494	106.51	108.1	91.9	81.45	71.96	High	High	Not Found	High	High	Peak Found	Not Found	Peak Found
Isoform 2 of Serine/threonine-protein kinase DCLK1 OS=Mus musculus OX=10090 GN=Dclk1	Q9JLM8-2	0	172.276	35	10	185	1	363	40.4	9.69	486.77	1.272	0.347099	0.754579	112.19	112	88	92.38	76.86	High	Peak Found	High	High	High	High	High	High
Isoform 2 of Spectrin alpha chain, non-erythrocytic 1 OS=Mus musculus OX=10090 GN=Sptan1	P16546-2	0	2206.58	57	128	2679	2	2452	282.2	5.31	6806.28	0.957	-0.0634092	0.959795	58.57	98.2	101.8	62.43	40.35	High	High	High	High	High	High	High	High	Acetyl [N-Term]
Isoform 2 of Synaptopodin OS=Mus musculus OX=10090 GN=Synpo	Q8CC35-2	0	87.105	11	6	123	1	901	96.2	9.64	269.69	2.148	1.10299	0.0844853	128.87	122.2	77.8	107.03	126.21	High	High	Peak Found	High	High	Peak Found	Peak Found	High	Acetyl [N-Term]
Isoform 2 of Tenascin OS=Mus musculus OX=10090 GN=Tnc	Q80YX1-2	0	174.612	14	17	240	1	2019	221.7	4.91	605.75									Peak Found	High	Peak Found	High	Not Found	Peak Found	Peak Found	High
Isoform 2 of Transportin-1 OS=Mus musculus OX=10090 GN=Tnpo1	Q8BFY9-2	0	149.535	23	12	124	10	890	101.2	4.96	294.07	1.074	0.102994	0.857109	60.07	101.9	98.1	11.86	25.78	Peak Found	High	High	High	Not Found	High	High	High	Acetyl [N-Term]
Isoform 2 of Tropomyosin alpha-1 chain OS=Mus musculus OX=10090 GN=Tpm1	P58771-2	0	340.625	60	26	331	3	284	32.7	4.75	737.07	0.963	-0.0543923	0.964944	93.68	96.4	103.6	64	77.07	Not Found	Peak Found	Peak Found	Peak Found	Not Found	High	High	Not Found
Isoform 2 of Tropomyosin alpha-3 chain OS=Mus musculus OX=10090 GN=Tpm3	P21107-2	0	234.599	45	17	423	3	248	29	4.78	868.01	0.891	-0.166503	0.946558	99.45	92.1	107.9	87.17	86.53	High	High	High	High	Peak Found	High	High	High
Isoform 2 of Tropomyosin beta chain OS=Mus musculus OX=10090 GN=Tpm2	P58774-2	0	201.786	53	17	214	4	284	32.9	4.67	514.34	1.207	0.271426	0.346281	115.71	100.7	99.3	80.98	91.49	High	High	High	High	High	High	High	High
Isoform 2 of Tyrosine-protein phosphatase non-receptor type substrate 1 OS=Mus musculus OX=10090 GN=Sirpa	P97797-2	0	70.482	16	4	69	1	509	56	8.28	180.73	1.799	0.847195	0.0089788	115.44	121.7	78.3	100.8	110.45	High	High	High	High	Not Found	High	High	High
Isoform 2 of Ubiquilin-1 OS=Mus musculus OX=10090 GN=Ubqln1	Q8R317-2	0	65.027	20	6	44	1	554	58.6	4.93	110.6	1.486	0.571434	0.764831	136.88	117.9	82.1	151.04	135.2	High	High	High	High	High	High	High	High
Isoform 2 of Ubiquitin carboxyl-terminal hydrolase isozyme L5 OS=Mus musculus OX=10090 GN=Uchl5	Q9WUP7-2	0	43.677	16	3	55	1	328	37.5	5.4	155.32	0.991	-0.013043	0.9999	71.94	98.6	101.4	64.96	60.05	Not Found	High	High	High	Not Found	High	High	High
Isoform 2 of Vascular cell adhesion protein 1 OS=Mus musculus OX=10090 GN=Vcam1	P29533-2	0	70.806	33	8	80	2	345	38.3	5.44	188.84	0.845	-0.242977	0.947546	39.24	91.6	108.4	53.35	35.6	Not Found	High	High	High	Not Found	High	High	High
Isoform 2B of GTPase KRas OS=Mus musculus OX=10090 GN=Kras	P32883-2	0	59.821	49	7	71	4	188	21.5	8.12	147.02	0.729	-0.456009	0.0602738	42.65	86.3	113.7	51.15	52.36	High	High	High	High	High	High	High	High
Isoform 2C of Voltage-dependent calcium channel subunit alpha-2/delta-1 OS=Mus musculus OX=10090 GN=Cacna2d1	O08532-3	0	57.561	18	11	28	1	1079	121.9	5.17	61.83									Not Found	Not Found	High	Not Found	Not Found	Not Found	Not Found	Not Found
Isoform 3 of Band 4.1-like protein 3 OS=Mus musculus OX=10090 GN=Epb41l3	Q9WV92-3	0	274.317	36	20	246	4	917	101.9	5.4	612.71	1.024	0.0342157	0.962674	84.55	99.8	100.2	49.51	29.75	High	High	High	High	Not Found	High	High	High
Isoform 3 of Centrosomal protein of 170 kDa OS=Mus musculus OX=10090 GN=Cep170	Q6A065-3	0	29.539	21	4	29	1	321	35.5	5.39	87.54									Not Found	Not Found	Not Found	High	Not Found	Not Found	Not Found	High
Isoform 3 of Dynamin-1 OS=Mus musculus OX=10090 GN=Dnm1	P39053-3	0	115.5	23	12	106	1	851	95.9	6.76	221.44									High	Not Found	Not Found	Not Found	Not Found	Not Found	Not Found	Not Found
Isoform 3 of F-actin-capping protein subunit beta OS=Mus musculus OX=10090 GN=Capzb	P47757-4	0	95.645	43	11	89	11	301	33.7	6.43	167.7	1.103	0.141433	0.893756	107.97	105.6	94.4	94.74	90.44	High	High	High	High	High	High	High	High
Isoform 3 of G-protein-signaling modulator 1 OS=Mus musculus OX=10090 GN=Gpsm1	Q6IR34-3	0	44.695	15	6	37	6	650	71.9	6.15	94.29	1.061	0.0854247	0.962674	71.1	94.1	105.9	34.71	25.72	High	High	High	High	Peak Found	High	High	High	Acetyl [N-Term]
Isoform 3 of Kinesin-like protein KIF1B OS=Mus musculus OX=10090 GN=Kif1b	Q60575-3	0	40.412	9	7	23	1	1150	130	8.34	60.5	1.241	0.311503	0.895648	54.97	108.8	91.2	28.66	50.91	Not Found	Peak Found	Peak Found	High	Not Found	Not Found	Peak Found	Peak Found
Isoform 3 of Microtubule-actin cross-linking factor 1 OS=Mus musculus OX=10090 GN=Macf1	Q9QXZ0-3	0	459.654	15	51	370	1	5270	601.4	5.45	947.99	0.917	-0.125006	0.990476	49.74	90.7	109.3	70.37	40.11	High	High	High	High	Peak Found	Peak Found	High	High
Isoform 3 of Microtubule-associated protein 6 OS=Mus musculus OX=10090 GN=Map6	Q7TSJ2-3	0	7.225	12	2	3	2	306	32.8	9.48	2.44									High	Not Found	Not Found	High	Peak Found	Not Found	Not Found	Not Found	Acetyl [N-Term]
Isoform 3 of PDZ and LIM domain protein 5 OS=Mus musculus OX=10090 GN=Pdlim5	Q8CI51-3	0	64.218	40	6	61	1	239	26.3	9.67	120.91	0.57	-0.810966	0.663199	38.15	112.7	87.3	54.03	87.59	Not Found	Peak Found	High	High	Not Found	High	Peak Found	High
Isoform 3 of Serine protease HTRA3 OS=Mus musculus OX=10090 GN=Htra3	Q9D236-1	0	26.894	10	3	15	3	459	49.3	6.98	50.71	0.951	-0.0724828	0.991386	67.54	91.9	108.1	50.34	62.46	High	Peak Found	High	Peak Found	Peak Found	Peak Found	High	High
Isoform 3 of YTH domain-containing family protein 3 OS=Mus musculus OX=10090 GN=Ythdf3	Q8BYK6-3	0	23.132	6	2	14	2	596	65.4	9.23	17.76	0.465	-1.1047	0.388331	27.96	63.5	136.5	92.96		High	High	High	High	High	High	Not Found	Not Found
Isoform 4 of Active breakpoint cluster region-related protein OS=Mus musculus OX=10090 GN=Abr	Q5SSL4-4	0	22.51	6	4	29	4	822	93.7	6.44	50.56	0.992	-0.011588	0.999692	61.54	102.1	97.9	55.88	41.84	High	High	High	High	High	High	High	High	Acetyl [N-Term]
Isoform 4 of Ankyrin-2 OS=Mus musculus OX=10090 GN=Ank2	Q8C8R3-4	0	233.011	13	28	235	24	3959	432.6	5.16	489.43	0.963	-0.0543923	0.969362	82.63	92.7	107.3	41.02	53.99	High	High	High	High	High	High	High	High
Isoform 4 of Kalirin OS=Mus musculus OX=10090 GN=Kalrn	A2CG49-4	0	5.923	5	2	2	1	673	75.7	6.84	2.32									High	Not Found	Not Found	Not Found	Not Found	Not Found	Not Found	Not Found
Isoform 4 of Mitochondrial fission factor OS=Mus musculus OX=10090 GN=Mff	Q6PCP5-4	0	34.197	33	3	44	1	218	25.1	5.4	98.66									Not Found	High	Not Found	Not Found	Not Found	Not Found	Not Found	Not Found
Isoform 5 of Formin-1 OS=Mus musculus OX=10090 GN=Fmn1	Q05860-5	0	5.322	3	2	2	2	1204	133.1	5.71	2.39									Not Found	High	Not Found	Not Found	Not Found	Not Found	Not Found	Not Found
Isoform 5 of Phosphatidylinositol-binding clathrin assembly protein OS=Mus musculus OX=10090 GN=Picalm	Q7M6Y3-5	0	106.42	15	5	93	1	655	70.9	8.37	256.51	1.068	0.0949116	0.84916	87.05	101.9	98.1	43.22	36.71	High	High	High	High	High	High	Peak Found	High
Isoform 6 of CUGBP Elav-like family member 2 OS=Mus musculus OX=10090 GN=Celf2	Q9Z0H4-6	0	34.499	5	2	20	2	524	55.8	8.6	60.92	1.154	0.206643	0.89325	29.73	100.1	99.9	27.96	21.51	Not Found	High	High	High	Not Found	High	High	High	Acetyl [N-Term]
Isoform 6 of Palladin OS=Mus musculus OX=10090 GN=Palld	Q9ET54-6	0	165.155	12	11	162	11	1391	150.5	6.24	425.71	0.939	-0.0908029	0.895648	60.94	101.8	98.2	35.57	20.13	High	High	High	High	High	High	High	High
Isoform 7 of Band 4.1-like protein 3 OS=Mus musculus OX=10090 GN=Epb41l3	Q9WV92-7	0	219.918	37	20	207	4	823	91.8	5.5	488.83	1.033	0.0468403	0.983939	87.95	86.8	113.2	76.58	58.66	High	Peak Found	High	High	High	Peak Found	Peak Found	High
Isoform 9 of Kinectin OS=Mus musculus OX=10090 GN=Ktn1	Q61595-9	0	238.961	30	25	208	25	1252	143.6	6.2	526.86	0.893	-0.163268	0.745942	62.33	97.2	102.8	48.65	49.66	High	High	High	High	High	High	High	High
Isoform A1-I of V-type proton ATPase 116 kDa subunit a isoform 1 OS=Mus musculus OX=10090 GN=Atp6v0a1	Q9Z1G4-2	0	84.568	13	9	96	9	838	96.2	6.57	156.52	1.168	0.22404	0.768273	77.99	100.4	99.6	93.71	48.07	High	High	High	High	High	High	High	High
Isoform Alpha-7X2B of Integrin alpha-7 OS=Mus musculus OX=10090 GN=Itga7	Q61738-5	0	32.349	4	3	28	3	1135	124.6	5.91	78.96	1.795	0.843984	0.0164006	88.69	136.9	63.1	68.14	81.61	High	High	High	High	High	High	High	High
Isoform B of Fragile X mental retardation syndrome-related protein 1 OS=Mus musculus OX=10090 GN=Fxr1	Q61584-3	0	57.244	11	4	57	4	677	76.2	7.53	143.19	1.076	0.105678	0.941077	83.69	105.4	94.6	39.81	38.28	High	High	High	High	Peak Found	High	High	High
Isoform B of Reticulon-4 OS=Mus musculus OX=10090 GN=Rtn4	Q99P72-5	0	80.211	26	5	169	1	356	38.4	4.78	421.28									Not Found	Peak Found	Not Found	High	Not Found	Not Found	Not Found	Not Found
Isoform C1 of Heterogeneous nuclear ribonucleoproteins C1/C2 OS=Mus musculus OX=10090 GN=Hnrnpc	Q9Z204-2	0	132.245	30	9	153	9	300	33	5.03	444.51	0.991	-0.013043	0.9999	75.1	93.5	106.5	56.44	43.87	High	High	High	High	High	High	High	High
Isoform Ib of Synapsin-1 OS=Mus musculus OX=10090 GN=Syn1	O88935-1	0	12.661	7	2	8	2	670	70	9.83	7.94									High	Not Found	Not Found	Not Found	Not Found	Not Found	Not Found	Not Found
Isoform J of Receptor-type tyrosine-protein phosphatase delta OS=Mus musculus OX=10090 GN=Ptprd	Q64487-10	0	21.172	4	4	20	2	1903	213.4	6.55	39.09	1.35	0.432959	0.845187	196.05	114.9	85.1	112.8		High	Peak Found	High	High	Not Found	High	Not Found	High
Isoform M1 of Pyruvate kinase PKM OS=Mus musculus OX=10090 GN=Pkm	P52480-2	0	1019.01	57	35	2269	2	531	57.9	7.14	6589.86	1.259	0.332278	0.136315	54.58	111.1	88.9	36.02	28.69	High	High	High	High	High	High	High	High
Isoform NFIX1 of Nuclear factor 1 X-type OS=Mus musculus OX=10090 GN=Nfix	P70257-1	0	17.985	11	3	14	3	441	48.8	8.47	21.21	1.245	0.316146	0.893756	97.74	108.6	91.4	68.97	89.74	High	High	High	Not Found	High	High	High	Not Found
Isoform PLEC-1A of Plectin OS=Mus musculus OX=10090 GN=Plec	Q9QXS1-3	0	2102.56	38	147	2675	1	4543	517	5.8	6505.73	1.14	0.189034	0.717532	48.01	104.6	95.4	15.21	48.91	High	High	High	High	High	High	High	High
Isoform Rpn10B of 26S proteasome non-ATPase regulatory subunit 4 OS=Mus musculus OX=10090 GN=Psmd4	O35226-2	0	98.414	28	6	107	1	379	41	4.79	294.8	1.225	0.292782	0.893756	121.81	106.1	93.9	98.59	97.68	Peak Found	Peak Found	High	High	High	Peak Found	High	High
Isoform Smooth muscle of Myosin light polypeptide 6 OS=Mus musculus OX=10090 GN=Myl6	Q60605-2	0	168.049	55	7	345	1	151	17	4.55	898.48	1.259	0.332278	0.0702479	41.43	109.4	90.6	21.94	20.6	Not Found	High	High	High	Not Found	High	High	High
Isoleucine--tRNA ligase, cytoplasmic OS=Mus musculus OX=10090 GN=Iars PE=1 SV=2	Q8BU30	0	115.858	16	14	104	14	1262	144.2	6.55	200.11	0.954	-0.0679388	0.959795	73.14	91.3	108.7	79.19	83.63	High	High	High	High	High	High	High	High
Isoleucine--tRNA ligase, mitochondrial OS=Mus musculus OX=10090 GN=Iars2 PE=1 SV=1	Q8BIJ6	0	84.097	10	7	48	7	1012	112.7	6.81	106.14	0.942	-0.086201	0.984581	58.17	91.1	108.9	72.57	41.77	High	High	High	High	Peak Found	High	High	High
Isopentenyl-diphosphate Delta-isomerase 1 OS=Mus musculus OX=10090 GN=Idi1 PE=1 SV=1	P58044	0	51.104	23	4	44	4	227	26.3	6.16	111.6	0.762	-0.392137	0.350356	49.18	88.7	111.3	80.89	63.82	Peak Found	High	High	High	Peak Found	High	High	High
IST1 homolog OS=Mus musculus OX=10090 GN=Ist1 PE=1 SV=1	Q9CX00	0	25.224	15	2	14	2	362	39.4	5.44	33.75	1.095	0.130931	0.962674	27.47	104.5	95.5	26.53	4.27	Not Found	High	High	High	Not Found	High	High	High
Junction plakoglobin OS=Mus musculus OX=10090 GN=Jup PE=1 SV=3	Q02257	0	58.567	19	9	43	7	745	81.7	6.14	78.31	0.767	-0.382702	0.820983	50.07	85.9	114.1	31.14	9.99	Peak Found	High	High	High	Peak Found	High	Peak Found	High	Acetyl [N-Term]
Junctional protein associated with coronary artery disease OS=Mus musculus OX=10090 GN=Jcad PE=1 SV=2	Q5DTX6	0	6.648	3	2	2	2	1320	144.7	6.52	2.65	1.004	0.00575927	0.995586	15.07	100.3	99.7	84.04	6.77	Not Found	High	High	Peak Found	Not Found	Peak Found	Not Found	Peak Found	Acetyl [N-Term]
Kelch repeat and BTB domain-containing protein 11 OS=Mus musculus OX=10090 GN=Kbtbd11 PE=1 SV=3	Q8BNW9	0	5.889	6	2	2	2	633	67.9	5.39	6.13									Not Found	Not Found	High	High	Not Found	Not Found	Not Found	Not Found	Acetyl [N-Term]
Keratin, type I cytoskeletal 42 OS=Mus musculus OX=10090 GN=Krt42 PE=1 SV=1	Q6IFX2	0	5.336	7	2	5	2	452	50.1	5.16	4.09									High	Not Found	Peak Found	Not Found	Not Found	Not Found	Not Found	High
Keratin, type II cuticular Hb5 OS=Mus musculus OX=10090 GN=Krt85 PE=1 SV=2	Q9Z2T6	0	6.73	6	2	9	1	507	55.7	6.42	14.16	3.028	1.59837	6.4532e-05	79.59	136.6	63.4	77.76	41.55	Not Found	High	Peak Found	Peak Found	Peak Found	Peak Found	High	Peak Found
Keratin, type II cytoskeletal 5 OS=Mus musculus OX=10090 GN=Krt5 PE=1 SV=1	Q922U2	0	12.843	4	2	32	1	580	61.7	7.75	74.1	0.039	-4.68038	5.68375e-15	0.08	7.5	192.5	66.2		High	Peak Found	Not Found	Peak Found	Peak Found	Not Found	Peak Found	Not Found
Keratin, type II cytoskeletal 6A OS=Mus musculus OX=10090 GN=Krt6a PE=1 SV=3	P50446	0	11.546	5	2	31	1	553	59.3	7.94	69.38									High	Not Found	Not Found	Not Found	Not Found	Not Found	Not Found	Not Found
Keratin, type II cytoskeletal 7 OS=Mus musculus OX=10090 GN=Krt7 PE=1 SV=1	Q9DCV7	0	20.618	11	4	33	3	457	50.7	5.87	80.7	1.225	0.292782	0.69295	83.97	115.4	84.6	60.57	83.31	Peak Found	High	High	High	Peak Found	High	High	High
Keratin, type II cytoskeletal 75 OS=Mus musculus OX=10090 GN=Krt75 PE=1 SV=1	Q8BGZ7	0	14.578	7	2	32	1	551	59.7	8.31	71.97									Not Found	Not Found	Not Found	Not Found	Not Found	Not Found	Not Found	High
Ketimine reductase mu-crystallin OS=Mus musculus OX=10090 GN=Crym PE=1 SV=1	O54983	0	42.358	15	4	39	4	313	33.5	5.67	116.35	0.806	-0.311148	0.221726	51.59	97.7	102.3	47.22	64.82	High	High	High	High	High	High	High	High
KH domain-containing, RNA-binding, signal transduction-associated protein 1 OS=Mus musculus OX=10090 GN=Khdrbs1 PE=1 SV=2	Q60749	0	37.556	10	4	38	4	443	48.3	8.72	85.83	0.908	-0.139236	0.958334	83.91	98.2	101.8	61.19	88.18	High	High	High	High	Peak Found	High	High	High
KH domain-containing, RNA-binding, signal transduction-associated protein 3 OS=Mus musculus OX=10090 GN=Khdrbs3 PE=1 SV=1	Q9R226	0	8.054	12	2	9	2	346	38.8	8.1	25.69	0.966	-0.0499049	0.9999	97.36	98.3	101.7	123.43	72.17	Peak Found	Peak Found	High	Peak Found	Peak Found	Peak Found	High	Peak Found
KIF1-binding protein OS=Mus musculus OX=10090 GN=Kif1bp PE=1 SV=2	Q6ZPU9	0	52.643	6	2	35	2	617	71	5.48	112.3	0.999	-0.00144342	0.995586	88.05	106.3	93.7	55.81	58.05	High	High	High	High	High	High	High	High
Kin of IRRE-like protein 1 OS=Mus musculus OX=10090 GN=Kirrel1 PE=1 SV=1	Q80W68	0	23.603	14	5	11	5	789	87.1	5.92	29.35	1.162	0.21661	0.882907	14.74	107.5	92.5	20.68	8.21	Peak Found	High	High	High	Not Found	Peak Found	High	High
Kinesin heavy chain isoform 5C OS=Mus musculus OX=10090 GN=Kif5c PE=1 SV=3	P28738	0	85.021	8	6	87	1	956	109.2	6.19	256.01									Peak Found	Not Found	Peak Found	Not Found	High	High	Not Found	Not Found
Kinesin light chain 1 OS=Mus musculus OX=10090 GN=Klc1 PE=1 SV=3	O88447	0	95.821	25	12	132	11	541	61.4	5.68	354.99	1.037	0.0524159	0.947492	84.76	107.4	92.6	32.75	42.94	High	High	High	High	High	High	High	High
Kinesin light chain 4 OS=Mus musculus OX=10090 GN=Klc4 PE=1 SV=1	Q9DBS5	0	23.24	8	3	13	2	619	68.6	6.09	29.59	0.429	-1.22095	0.180348	22.99	42.4	157.6	99.17	1.5	High	Peak Found	High	High	High	Not Found	High	Not Found
Kinesin-1 heavy chain OS=Mus musculus OX=10090 GN=Kif5b PE=1 SV=3	Q61768	0	313.986	28	23	376	18	963	109.5	6.44	1060.12	1.083	0.115033	0.777815	87.52	104	96	10.38	4.4	High	High	High	High	High	High	High	High
Kinesin-associated protein 3 OS=Mus musculus OX=10090 GN=Kifap3 PE=1 SV=1	P70188	0	26.436	6	3	11	3	793	91.2	5.11	28.3	1.388	0.473008	0.74527	71.59	115.4	84.6	41.71		Peak Found	High	High	High	Not Found	High	Not Found	Peak Found
Kinesin-like protein KIF13A OS=Mus musculus OX=10090 GN=Kif13a PE=1 SV=1	Q9EQW7	0	9.586	1	2	13	1	1749	195.7	5.41	31.19	0.361	-1.46993	0.0266663	4.63	58	142	27.31	29.93	Not Found	Peak Found	Peak Found	Peak Found	Not Found	Peak Found	High	Not Found
Kinesin-like protein KIF16B OS=Mus musculus OX=10090 GN=Kif16b PE=1 SV=1	B1AVY7	0	16.248	3	4	17	3	1312	150	6.44	37.73									Not Found	High	Peak Found	High	Peak Found	High	Not Found	Peak Found
Kinesin-like protein KIF1B OS=Mus musculus OX=10090 GN=Kif1b PE=1 SV=2	Q60575	0	47.039	6	7	28	1	1816	204	5.62	69.85	0.685	-0.545824	0.782907	39.57	114.2	85.8	57.46	101.38	High	High	Not Found	Peak Found	Peak Found	Not Found	Not Found	High
Kinesin-like protein KIF1C OS=Mus musculus OX=10090 GN=Kif1c PE=1 SV=2	O35071	0	60.598	13	10	44	7	1100	122.4	7.03	105.95	1.068	0.0949116	0.9593	75.47	130.3	69.7	50.11	86.44	Peak Found	High	High	High	Peak Found	High	Peak Found	High
Kinesin-like protein KIF21A OS=Mus musculus OX=10090 GN=Kif21a PE=1 SV=2	Q9QXL2	0	45.699	7	6	37	6	1672	186.4	6.27	93.15	1.234	0.303342	0.764831	87.82	113.9	86.1	49.21	91.3	High	High	High	High	High	High	Peak Found	High
Kinesin-like protein KIF3A OS=Mus musculus OX=10090 GN=Kif3a PE=1 SV=2	P28741	0	43.279	8	5	43	5	701	80.1	6.54	99	0.83	-0.268817	0.79162	54.95	90	110	40.53	19.97	High	High	High	High	High	High	High	High
Kinesin-like protein KIF3B OS=Mus musculus OX=10090 GN=Kif3b PE=1 SV=1	Q61771	0	17.447	7	3	9	3	747	85.2	7.69	20.59									Peak Found	High	High	Peak Found	High	Peak Found	Peak Found	Not Found
Kinetochore protein Spc24 OS=Mus musculus OX=10090 GN=Spc24 PE=1 SV=1	Q9D083	0	5.935	16	2	3	2	201	23.4	4.64	5									Not Found	High	Not Found	High	Not Found	Peak Found	Peak Found	Peak Found
KN motif and ankyrin repeat domain-containing protein 2 OS=Mus musculus OX=10090 GN=Kank2 PE=1 SV=1	Q8BX02	0	84.89	16	10	84	10	843	90.2	5.55	209.75	1.02	0.0285692	0.994562	102.55	105.1	94.9	8.5	11.8	High	High	High	High	Peak Found	High	High	High
Lactoylglutathione lyase OS=Mus musculus OX=10090 GN=Glo1 PE=1 SV=3	Q9CPU0	0	43.464	26	2	47	2	184	20.8	5.47	104.81	0.829	-0.270556	0.84916	35.13	106.4	93.6	30.23	16.09	Not Found	High	High	High	Peak Found	High	High	High
Lambda-crystallin homolog OS=Mus musculus OX=10090 GN=Cryl1 PE=1 SV=3	Q99KP3	0	18.483	16	3	15	3	319	35.2	5.86	20.93	1.126	0.171207	0.957635	100.83	115.7	84.3	29.09	79.97	Peak Found	High	High	High	Peak Found	High	High	High
Lamina-associated polypeptide 2, isoforms alpha/zeta OS=Mus musculus OX=10090 GN=Tmpo PE=1 SV=4	Q61033	0	113.408	14	6	118	4	693	75.1	8.05	348.22	0.992	-0.011588	0.9999	50.29	99.2	100.8	68.74	15.69	High	High	High	High	Peak Found	High	High	High
Lamina-associated polypeptide 2, isoforms beta/delta/epsilon/gamma OS=Mus musculus OX=10090 GN=Tmpo PE=1 SV=4	Q61029	0	92.277	16	5	137	3	452	50.3	9.45	399.22	1.008	0.0114956	0.995586	44.34	98.1	101.9	53.15	49.5	High	High	High	High	High	High	High	High
Lamin-B1 OS=Mus musculus OX=10090 GN=Lmnb1 PE=1 SV=3	P14733	0	292.896	46	22	334	21	588	66.7	5.16	808.68	1.017	0.0243197	0.969675	103.79	103.2	96.8	64.72	39.8	High	High	High	High	High	High	High	High
Lamin-B2 OS=Mus musculus OX=10090 GN=Lmnb2 PE=1 SV=2	P21619	0	175.666	27	10	167	9	596	67.3	5.5	462.54	1.022	0.0313952	0.962674	71.88	100.5	99.5	12.26	29.35	High	High	High	High	High	High	High	High
Laminin subunit alpha-1 OS=Mus musculus OX=10090 GN=Lama1 PE=1 SV=2	P19137	0	9.015	1	2	4	2	3083	337.9	6.71	10.53	0.767	-0.382702	0.871526	1.65	86.8	113.2	2.67		Not Found	High	Not Found	High	Not Found	Peak Found	Peak Found	Not Found
Laminin subunit alpha-2 OS=Mus musculus OX=10090 GN=Lama2 PE=1 SV=2	Q60675	0	173.595	8	18	142	18	3118	343.6	6.09	408.03	1.102	0.140124	0.792829	82.84	108.5	91.5	24.61	59.35	High	High	High	High	Peak Found	High	High	High
Laminin subunit alpha-4 OS=Mus musculus OX=10090 GN=Lama4 PE=1 SV=2	P97927	0	201.736	13	12	228	12	1816	201.7	6.21	657.1	1.279	0.355016	0.0640703	73.1	99.1	100.9	59.28	51.18	High	High	High	High	High	High	High	High
Laminin subunit alpha-5 OS=Mus musculus OX=10090 GN=Lama5 PE=1 SV=4	Q61001	0	16.583	1	3	10	3	3718	403.8	6.73	30.41	1.011	0.015783	0.995586	85.33	112.9	87.1	52.93	82.8	Not Found	Peak Found	High	High	Peak Found	Peak Found	Peak Found	Peak Found
Laminin subunit beta-1 OS=Mus musculus OX=10090 GN=Lamb1 PE=1 SV=3	P02469	0	293.111	15	20	347	20	1786	197	4.94	923.37	1.167	0.222805	0.350356	77.95	116.2	83.8	54.12	51.94	High	High	High	High	High	High	High	High
Laminin subunit beta-2 OS=Mus musculus OX=10090 GN=Lamb2 PE=1 SV=2	Q61292	0	192.16	16	21	195	21	1799	196.5	6.67	469.77	0.96	-0.0588937	0.962674	97.11	98.7	101.3	47.74	17.02	High	High	High	High	High	High	High	High
Laminin subunit gamma-1 OS=Mus musculus OX=10090 GN=Lamc1 PE=1 SV=2	P02468	0	314.615	23	24	298	24	1607	177.2	5.21	838.05	1.107	0.146655	0.672546	90.41	106.7	93.3	24.01	26.84	High	High	High	High	High	High	High	High
LanC-like protein 2 OS=Mus musculus OX=10090 GN=Lancl2 PE=1 SV=1	Q9JJK2	0	26.96	14	3	19	3	450	50.7	7.28	35.69	0.931	-0.103147	0.994562	34.15	96.4	103.6	46.41	37.07	High	High	Not Found	High	High	Peak Found	Peak Found	High
Lanosterol 14-alpha demethylase OS=Mus musculus OX=10090 GN=Cyp51a1 PE=1 SV=1	Q8K0C4	0	16.847	10	4	12	4	503	56.7	8.41	23.15	0.68	-0.556393	0.633056	49.82	75.7	124.3	107.6	49.58	High	Peak Found	Peak Found	High	High	High	Not Found	High
Lanosterol synthase OS=Mus musculus OX=10090 GN=Lss PE=1 SV=2	Q8BLN5	0	23.624	8	4	21	4	733	83.1	6.4	55.31	0.737	-0.440263	0.734745	64.02	83.9	116.1	65.81	59.33	High	High	High	High	High	High	High	High
La-related protein 1 OS=Mus musculus OX=10090 GN=Larp1 PE=1 SV=3	Q6ZQ58	0	43.384	5	4	32	4	1072	121.1	8.79	66.82	1.127	0.172488	0.895648	50.64	113.3	86.7	40.34	42.64	Not Found	High	High	High	Not Found	High	High	High
La-related protein 4B OS=Mus musculus OX=10090 GN=Larp4b PE=1 SV=2	Q6A0A2	0	13.746	3	2	10	2	741	81.6	7.49	23.55	0.662	-0.595097	0.340585	45.97	64.3	135.7	38.78	48.38	Not Found	High	High	High	Not Found	High	Peak Found	Peak Found
Large proline-rich protein BAG6 OS=Mus musculus OX=10090 GN=Bag6 PE=1 SV=1	Q9Z1R2	0	79.615	11	8	64	8	1154	121	5.71	162.22	0.787	-0.345564	0.480321	60.48	109.6	90.4	31.29	36.18	High	High	High	High	High	High	High	High	Acetyl [N-Term]
Latent-transforming growth factor beta-binding protein 1 OS=Mus musculus OX=10090 GN=Ltbp1 PE=1 SV=2	Q8CG19	0	52.321	6	6	28	6	1712	186.6	6.02	67.64									Peak Found	High	High	High	Not Found	High	High	High
Latent-transforming growth factor beta-binding protein 2 OS=Mus musculus OX=10090 GN=Ltbp2 PE=1 SV=2	O08999	0	17.36	4	4	6	4	1813	195.7	5.29	10.42	1.163	0.217851	0.949776	127.98	117.9	82.1	152.39	173.67	Peak Found	Peak Found	High	Peak Found	High	Peak Found	High	Peak Found
Latent-transforming growth factor beta-binding protein 4 OS=Mus musculus OX=10090 GN=Ltbp4 PE=1 SV=2	Q8K4G1	0	139.26	15	14	141	14	1666	178.5	5.47	321.9	1.061	0.0854247	0.962674	103.62	108.8	91.2	122.16	131.71	Not Found	High	High	High	High	High	High	High
Latexin OS=Mus musculus OX=10090 GN=Lxn PE=1 SV=2	P70202	0	24.109	20	3	27	3	222	25.5	5.74	42.26	0.824	-0.279284	0.764831	29.38	90.4	109.6	47.52	26.47	High	High	High	High	High	High	High	High
Legumain OS=Mus musculus OX=10090 GN=Lgmn PE=1 SV=1	O89017	0	111.901	20	8	154	8	435	49.3	6.39	380.25	1.377	0.461529	0.00319465	99.13	125.7	74.3	68.43	54.79	High	High	High	High	High	High	High	High
LEM domain-containing protein 2 OS=Mus musculus OX=10090 GN=Lemd2 PE=1 SV=1	Q6DVA0	0	10.122	5	2	7	2	511	57.5	9.01	14.33	0.642	-0.639355	0.724234	26.54	78.2	121.8	99.14	101.72	High	Not Found	High	Not Found	High	Not Found	Peak Found	Peak Found
Lethal(2) giant larvae protein homolog 1 OS=Mus musculus OX=10090 GN=Llgl1 PE=1 SV=1	Q80Y17	0	23.054	5	2	17	2	1036	112.5	6.48	28.75									Not Found	High	High	High	Peak Found	High	High	High
Leucine zipper protein 1 OS=Mus musculus OX=10090 GN=Luzp1 PE=1 SV=2	Q8R4U7	0	55.894	13	7	31	7	1068	119.2	7.99	58.81	1.126	0.171207	0.911277	103.94	90.4	109.6	39.37	35.36	High	High	High	High	High	High	High	High
Leucine zipper transcription factor-like protein 1 OS=Mus musculus OX=10090 GN=Lztfl1 PE=1 SV=1	Q9JHQ5	0	50.305	19	5	53	5	299	34.8	5.17	159.19	1.215	0.280956	0.559509	111.6	130.4	69.6	49.81	47.76	High	High	High	High	High	High	High	High
Leucine-rich glioma-inactivated protein 1 OS=Mus musculus OX=10090 GN=Lgi1 PE=1 SV=1	Q9JIA1	0	8.769	8	2	5	2	557	63.6	8.02	5.3									High	Not Found	Not Found	Not Found	Not Found	Not Found	Not Found	Not Found
Leucine-rich PPR motif-containing protein, mitochondrial OS=Mus musculus OX=10090 GN=Lrpprc PE=1 SV=2	Q6PB66	0	140.549	17	16	164	16	1392	156.5	6.83	413.05	0.964	-0.0528949	0.969362	80.99	97.7	102.3	27.94	47.87	High	High	High	High	High	High	High	High
Leucine-rich repeat and calponin homology domain-containing protein 3 OS=Mus musculus OX=10090 GN=Lrch3 PE=1 SV=3	Q8BVU0	0	38.619	13	5	16	5	778	86.3	7.03	30.87	0.802	-0.318326	0.911277	38.08	106.5	93.5	15.63	40.91	High	High	High	High	High	High	Peak Found	High
Leucine-rich repeat and calponin homology domain-containing protein 4 OS=Mus musculus OX=10090 GN=Lrch4 PE=1 SV=1	Q921G6	0	22.254	8	3	11	3	680	73.1	7.53	30	0.897	-0.15682	0.976368	88.16	90.9	109.1	81.06	84.39	Peak Found	High	High	High	Peak Found	High	High	Peak Found
Leucine-rich repeat flightless-interacting protein 1 OS=Mus musculus OX=10090 GN=Lrrfip1 PE=1 SV=2	Q3UZ39	0	126.285	27	9	98	5	729	79.2	4.82	206.5	0.716	-0.481969	0.604385	43.34	89.6	110.4	55.09	65.19	Peak Found	High	High	High	High	High	High	High
Leucine-rich repeat flightless-interacting protein 2 OS=Mus musculus OX=10090 GN=Lrrfip2 PE=1 SV=1	Q91WK0	0	40.592	15	5	35	5	415	47.1	5.68	66.21	1.013	0.0186342	0.995586	92.23	87.7	112.3	85.8	79.26	High	High	High	High	High	High	High	High
Leucine-rich repeat protein SHOC-2 OS=Mus musculus OX=10090 GN=Shoc2 PE=1 SV=2	O88520	0	19.234	6	2	10	2	582	64.9	8.46	30.3	0.696	-0.522841	0.760048	0	82.1	117.9			Not Found	High	Peak Found	High	Not Found	High	Not Found	High
Leucine-rich repeat-containing protein 1 OS=Mus musculus OX=10090 GN=Lrrc1 PE=1 SV=2	Q80VQ1	0	26.173	7	2	29	1	524	59.4	5.16	86.12									Not Found	Not Found	Not Found	Not Found	Not Found	Not Found	Not Found	High
Leucine-rich repeat-containing protein 25 OS=Mus musculus OX=10090 GN=Lrrc25 PE=1 SV=1	Q8K1T1	0	23.184	11	2	23	2	297	32.7	8.24	71.09	1.38	0.464668	0.687904	51.97	116	84	62.25	48.9	Peak Found	High	High	High	Peak Found	Peak Found	High	High
Leucine-rich repeat-containing protein 40 OS=Mus musculus OX=10090 GN=Lrrc40 PE=1 SV=2	Q9CRC8	0	26.247	6	2	17	2	602	68	6.89	44.17	1.046	0.0648829	0.976368	55.41	107.3	92.7	49.73	64.69	High	High	High	High	Peak Found	High	Peak Found	High
Leucine-rich repeat-containing protein 47 OS=Mus musculus OX=10090 GN=Lrrc47 PE=1 SV=1	Q505F5	0	54.152	15	5	65	5	581	63.6	8.1	158.71	1.087	0.120352	0.917029	86.42	107.8	92.2	36.48	58.69	Peak Found	High	High	High	Peak Found	High	High	High
Leucine-rich repeat-containing protein 58 OS=Mus musculus OX=10090 GN=Lrrc58 PE=2 SV=1	Q3UGP9	0	14.149	8	2	10	2	366	40.1	6.62	27.19									Not Found	High	Peak Found	High	Not Found	Peak Found	Peak Found	Peak Found	Acetyl [N-Term]
Leucine-rich repeat-containing protein 59 OS=Mus musculus OX=10090 GN=Lrrc59 PE=1 SV=1	Q922Q8	0	156.207	40	9	139	9	307	34.9	9.52	341.56	0.817	-0.291592	0.196577	60.38	96.6	103.4	30.47	35.85	High	High	High	High	High	High	High	High
Leucine--tRNA ligase, cytoplasmic OS=Mus musculus OX=10090 GN=Lars PE=1 SV=2	Q8BMJ2	0	273.012	26	22	359	22	1178	134.1	7.05	813.81	0.984	-0.0232698	0.995586	76.25	98.8	101.2	37.92	35.19	High	High	High	High	High	High	High	High
Leucyl-cystinyl aminopeptidase OS=Mus musculus OX=10090 GN=Lnpep PE=1 SV=1	Q8C129	0	59.441	10	7	36	7	1025	117.2	5.96	78.64	1.085	0.117695	0.976368	58.78	133.2	66.8	73.47	77.11	High	High	High	High	High	High	High	High
Leukemia inhibitory factor receptor OS=Mus musculus OX=10090 GN=Lifr PE=1 SV=1	P42703	0	8.977	3	2	6	2	1092	122.5	6.04	12.27									High	Peak Found	Not Found	High	High	Peak Found	Peak Found	High
Leukocyte elastase inhibitor A OS=Mus musculus OX=10090 GN=Serpinb1a PE=1 SV=1	Q9D154	0	136.044	35	12	146	12	379	42.5	6.21	313.63	0.898	-0.155213	0.745942	68.27	94.6	105.4	71.05	69.52	High	High	High	High	High	High	High	High
Leukocyte surface antigen CD47 OS=Mus musculus OX=10090 GN=Cd47 PE=1 SV=2	Q61735	0	42.59	9	2	72	2	303	33.1	8.63	151.95	1.017	0.0243197	0.995586	78.8	95.1	104.9	50.07	56.02	High	High	High	High	High	High	High	High
Leukotriene A-4 hydrolase OS=Mus musculus OX=10090 GN=Lta4h PE=1 SV=4	P24527	0	134.58	27	13	130	13	611	69	6.42	301.92	0.819	-0.288065	0.545174	67.51	87.5	112.5	38.42	37.94	High	High	High	High	High	High	High	High
Leupaxin OS=Mus musculus OX=10090 GN=Lpxn PE=1 SV=2	Q99N69	0	20.372	9	2	8	2	386	43.5	6.43	27.65	1.155	0.207893	0.893756	56.07	139.1	60.9	75.06	60.23	Peak Found	High	High	Peak Found	Not Found	Peak Found	Peak Found	High	Acetyl [N-Term]
LIM and SH3 domain protein 1 OS=Mus musculus OX=10090 GN=Lasp1 PE=1 SV=1	Q61792	0	45.856	23	5	69	5	263	30	7.05	126.3	0.823	-0.281036	0.87029	89.77	96	104	131.94	137.97	High	High	High	High	High	High	High	High
LIM domain and actin-binding protein 1 OS=Mus musculus OX=10090 GN=Lima1 PE=1 SV=3	Q9ERG0	0	81.71	8	4	129	4	753	84	6.6	338.57	0.876	-0.190997	0.611554	61.66	92.3	107.7	54.97	53.47	High	High	High	High	High	High	High	High
LIM domain-containing protein 1 OS=Mus musculus OX=10090 GN=Limd1 PE=1 SV=2	Q9QXD8	0	23.697	8	3	13	3	668	71.4	6.32	15.2	0.882	-0.181149	0.968942	20.96	93.8	106.2	10.31	27.1	High	Peak Found	High	High	High	Not Found	Peak Found	High	Acetyl [N-Term]
Lipoamide acyltransferase component of branched-chain alpha-keto acid dehydrogenase complex, mitochondrial OS=Mus musculus OX=10090 GN=Dbt PE=1 SV=2	P53395	0	33.081	9	4	34	4	482	53.2	8.6	92.76	0.873	-0.195946	0.894388	48.77	98.8	101.2	53.22	77.99	Not Found	High	High	High	Peak Found	High	High	High
Lipoma-preferred partner homolog OS=Mus musculus OX=10090 GN=Lpp PE=1 SV=1	Q8BFW7	0	53.473	13	5	91	5	613	65.8	7.37	179.68	1.076	0.105678	0.93272	52.16	110.7	89.3	74.3	75.16	High	High	High	High	High	High	High	High
Lipopolysaccharide-responsive and beige-like anchor protein OS=Mus musculus OX=10090 GN=Lrba PE=1 SV=1	Q9ESE1	0	12.134	2	3	5	2	2856	316.9	5.69	11.14									Not Found	Not Found	High	Not Found	Not Found	Peak Found	Not Found	High
Liprin-alpha-2 OS=Mus musculus OX=10090 GN=Ppfia2 PE=1 SV=2	Q8BSS9	0	8.841	1	2	5	2	1257	143.1	6.11	9.58	0.473	-1.08009	0.267372	17.86	64.2	135.8	94.64	30.8	High	Peak Found	Peak Found	High	Not Found	High	Not Found	High
Liprin-beta-1 OS=Mus musculus OX=10090 GN=Ppfibp1 PE=1 SV=3	Q8C8U0	0	150.479	16	12	185	10	969	108.5	5.49	459	1.026	0.0370307	0.960079	64.24	100.9	99.1	12.05	15.92	High	High	High	High	High	High	High	High
Liprin-beta-2 OS=Mus musculus OX=10090 GN=Ppfibp2 PE=1 SV=3	O35711	0	29.854	10	6	25	4	882	98.7	6.33	48.51	1.786	0.836732	0.131584	45.6	134.9	65.1	65.05	81.18	High	Peak Found	Peak Found	High	Not Found	High	High	High
L-lactate dehydrogenase A chain OS=Mus musculus OX=10090 GN=Ldha PE=1 SV=3	P06151	0	199.943	51	16	258	16	332	36.5	7.74	598.53	1.04	0.0565835	0.921319	76.71	97.6	102.4	35.77	30.03	High	High	High	High	High	High	High	High
L-lactate dehydrogenase B chain OS=Mus musculus OX=10090 GN=Ldhb PE=1 SV=2	P16125	0	75.253	17	7	68	7	334	36.5	6.05	168.46	1.235	0.304511	0.218581	47.65	106.2	93.8	54.86	50.5	High	High	High	High	Peak Found	High	High	High
LMBR1 domain-containing protein 2 OS=Mus musculus OX=10090 GN=Lmbrd2 PE=1 SV=1	Q8C561	0	29.229	7	3	19	3	694	81	7.34	46.16	0.767	-0.382702	0.782907	46.53	111.2	88.8	44.79	44.62	High	Peak Found	High	High	High	High	High	High
Lon protease homolog 2, peroxisomal OS=Mus musculus OX=10090 GN=Lonp2 PE=1 SV=1	Q9DBN5	0.001	4.621	3	2	3	2	852	94.5	7.23	5.99									High	Not Found	Not Found	High	Not Found	Peak Found	Not Found	Peak Found
Lon protease homolog, mitochondrial OS=Mus musculus OX=10090 GN=Lonp1 PE=1 SV=2	Q8CGK3	0	120.521	29	16	122	16	949	105.8	6.57	282.05	1.103	0.141433	0.7144	87.04	109.3	90.7	35.68	37.73	High	High	High	High	High	High	High	High
Long-chain fatty acid transport protein 1 OS=Mus musculus OX=10090 GN=Slc27a1 PE=1 SV=1	Q60714	0	22.907	6	2	16	2	646	71.2	8.38	31.52	0.896	-0.158429	0.992902	56.83	94.5	105.5	33.22	74.24	High	High	High	High	Not Found	High	Peak Found	High
Long-chain fatty acid transport protein 4 OS=Mus musculus OX=10090 GN=Slc27a4 PE=1 SV=1	Q91VE0	0	24.511	15	5	18	5	643	72.3	8.59	37.65	0.793	-0.334607	0.784755	36.85	73.5	126.5	52.77	67.25	High	High	High	High	Not Found	High	Peak Found	High
Long-chain specific acyl-CoA dehydrogenase, mitochondrial OS=Mus musculus OX=10090 GN=Acadl PE=1 SV=2	P51174	0	52.936	10	3	66	3	430	47.9	8.31	229.81	1.175	0.232661	0.41792	64.63	109.5	90.5	25.69	21.77	High	High	High	High	High	High	High	High
Long-chain-fatty-acid--CoA ligase 1 OS=Mus musculus OX=10090 GN=Acsl1 PE=1 SV=2	P41216	0	34.783	9	6	20	6	699	77.9	7.15	35.72	0.816	-0.293359	0.888899	86.49	102.8	97.2	181.24	119.16	High	High	High	Peak Found	High	High	High	High	Acetyl [N-Term]
Long-chain-fatty-acid--CoA ligase 3 OS=Mus musculus OX=10090 GN=Acsl3 PE=1 SV=2	Q9CZW4	0	48.779	11	5	54	4	720	80.4	8.54	138.71	0.929	-0.106249	0.976368	47.98	93.9	106.1	46.32	63.37	High	High	High	High	Peak Found	High	High	High
Long-chain-fatty-acid--CoA ligase 4 OS=Mus musculus OX=10090 GN=Acsl4 PE=1 SV=2	Q9QUJ7	0	33.273	9	4	24	3	711	79	8.28	66.56	1.965	0.974529	0.224995	73.84	132.6	67.4	95.15	76.16	Not Found	High	High	High	Not Found	High	High	High
Long-chain-fatty-acid--CoA ligase 5 OS=Mus musculus OX=10090 GN=Acsl5 PE=1 SV=1	Q8JZR0	0	18.545	4	2	20	2	683	76.2	7.09	50.13	0.917	-0.125006	0.981411	81.37	92.1	107.9	83.83	70.58	Peak Found	High	Peak Found	High	Peak Found	High	Peak Found	High
Low molecular weight phosphotyrosine protein phosphatase OS=Mus musculus OX=10090 GN=Acp1 PE=1 SV=3	Q9D358	0	45.597	49	5	32	5	158	18.2	6.74	64.61	1.052	0.0731347	0.976368	27.9	104.1	95.9	34.06	48.28	High	High	High	High	High	High	Peak Found	High
Low-density lipoprotein receptor-related protein 4 OS=Mus musculus OX=10090 GN=Lrp4 PE=1 SV=3	Q8VI56	0	16.142	3	3	10	3	1905	211.8	5.39	31.12	1.919	0.940355	0.179567	40	125.6	74.4	33.78	41.46	Not Found	Peak Found	High	High	Not Found	High	Peak Found	High
Low-density lipoprotein receptor-related protein 6 OS=Mus musculus OX=10090 GN=Lrp6 PE=1 SV=1	O88572	0	9.577	3	3	5	3	1613	180.1	5.33	10.13	0.628	-0.671164	0.771907	38.64	52.6	147.4	101.72	74.28	High	High	High	Peak Found	Peak Found	High	Not Found	Peak Found
LRP chaperone MESD OS=Mus musculus OX=10090 GN=Mesd PE=1 SV=1	Q9ERE7	0	47.059	33	4	49	4	224	25.2	6.34	92.73	0.864	-0.210897	0.652711	65.37	65.2	134.8	83.23	64.26	Peak Found	High	High	High	Not Found	High	High	High
[truncated: 1,746 more rows]

## Sheet: Table_S1b Altered Proteins
Description	Accession	Exp. q-value	Sum PEP Score	Coverage [%]	# Peptides	# PSMs	# Unique Peptides	# AAs	MW [kDa]	calc. pI	Score Sequest HT: Sequest HT	Abundance Ratio: (shGAN) / (Scramble)	Log Fold Change: (shGAN) / (Scramble)	Abundance Ratio Adj. P-Value: (shGAN) / (Scramble)	Abundance Ratio Variability [%]: (shGAN) / (Scramble)	Abundances (Grouped): shGAN	Abundances (Grouped): Scramble	Abundances (Grouped) CV [%]: shGAN	Abundances (Grouped) CV [%]: Scramble	shGAN DRG1124 (Light)	ShGAN DRG1207 (Heavy)	shGAN DRG1204 (Light)	ShGAN DRG1211 (Heavy)	Scramble DRG1124 (Heavy)	Scramble DRG1207 (Light)	Scramble DRG1204 (Heavy)	Scramble DRG1211 (Light)	Modifications
[truncated: 149 more rows]

[truncated: 1 more sheets: Table_S2]
