# Supplementary material for: Neurofilament accumulation disrupts autophagy in giant axonal neuropathy
Source: JCI Insight. 2025 Mar 10;10(5):e177999. doi: 10.1172/jci.insight.177999 (PMC11949051; doi:10.1172/jci.insight.177999)
Supplement: Supporting data values [file jciinsight-10-177999-s055.xlsx]

## Sheet: Fig 5B
shSCR	shGAN
14	73.25
47.5	71.1667
68.125	82
49	78.5714
44.4615	96
49.5	68.7
75.2727	81.25
60.5556	52.6875
49.6875	95.625
72.9231	62.5
56.3529	44.7647
40.2105	56.8889
78.0833	86.125
92.125	100
32.3333	91
66	72
69.8	68.4167
46.7778	38.6522
69.3077	70.375
88	72.1111
105.75	88.125
66.875	75.75
98.5	45.7692
49.7857	93.25
46.6667	73.2222
36.1765	52.4375
44.2	105
33.9231	59.9375
35.45	106.714
28	105.643
91.3333	110.333
67.8333	105.1
67.7273	84.3
62.2857	54.4
	57.0556
	81.6667

## Sheet: Fig 5C
shSCR	shGAN
0.11	0.687
0.11	0.055
0.055	0.165
0.11	0.11
0.137	0.22
0.302	2.829
0.027	0.247
0.137	1.483
0.027	0.027
0.027	0.192
0.412	0.192
0.11	0.742
0.165	0.247
0.275	1.181
0.11	0.137
0.577	0.439
0.137	0.275
0.22	0.055
0.879	0.22
0.11	2.17
0.11	0.027
0.11	0.082
0.027	0.027
0.192	2.087
0.055	0.742
0.165	1.346
0.137	0.302
0.082	0.549
0.055	0.192
0.165	0.082
0.11	0.055
0.11	0.165
0.055	1.428
0.192	0.11
0.275	0.082
0.247	1.044
0.22	1.016
0.11	0.412
0.055	0.165
0.055	0.055
0.11	1.099
0.082	0.797
0.11	0.357
0.11	0.357
0.165	0.247
0.247	0.247
0.027	0.082
1.813	0.33
0.934	0.247
0.659	0.879
0.659	2.225
0.247	0.22
1.016	0.247
1.373	0.33
0.934	0.137
2.802	0.549
0.714	1.318
0.302	0.824
0.659	0.357
2.719	0.11
0.989	0.439
0.11	0.055
0.659	0.851
0.659	0.247
0.961	0.082
0.33	2.829
0.412	0.027
0.714	0.11
1.813	0.137
0.33	0.687
0.412	0.027
0.302	0.247
0.439	0.192
1.346	0.494
1.813	0.549
0.934	0.33
1.154	0.302
0.165	0.797
1.428	0.357
0.247	1.126
1.044	0.137
0.275	0.247
1.208	0.11
0.275	0.33
0.439	0.165
0.247	0.549
0.165	0.11
0.906	0.275
1.428	0.275
1.978	0.467
0.275	0.549
1.044	0.165
0.137	0.302
0.934	0.577
0.055	0.027
1.126	0.082
1.84	0.494
0.851	7.278
0.522	0.906
1.428	0.412
0.027	0.33
0.275	0.275
0.055	0.082
0.192	0.22
1.126	1.456
0.082	0.385
1.126	0.22
2.747	0.275
1.318	0.11
3.076	0.467
0.027	0.549
0.33	0.275
0.357	0.247
0.082	0.302
0.687	6.372
0.302	1.62
2.499	0.055
1.483	0.494
1.428	0.33
0.357	1.346
0.11	0.165
1.236	0.055
0.165	0.11
0.22	0.055
0.055	13.953
1.291	0.522
1.84	0.302
1.044	0.439
1.318	2.252
0.659	0.769
0.137	0.302
3.598	0.22
0.906	1.95
0.934	0.247
0.275	0.549
0.522	0.33
1.154	0.082
1.428	0.082
3.818	0.165
1.154	0.22
0.522	0.494
0.247	0.439
0.302	0.192
0.467	0.22
0.055	6.345
0.027	3.049
4.202	4.861
1.346	5.301
0.467	1.346
0.577	0.33
0.082	0.192
0.055	0.055
0.055	0.027
3.021	1.291
0.604	0.11
0.192	0.165
0.494	0.302
0.851	0.934
0.604	0.302
0.192	0.934
0.851	2.692
0.275	2.197
0.687	0.797
1.181	0.33
0.22	1.401
0.412	0.302
0.275	0.22
0.165	0.247
1.373	0.027
0.879	0.137
0.494	0.577
1.675	0.577
0.027	0.275
0.22	0.082
0.165	0.357
0.632	0.906
0.137	0.027
0.357	1.73
0.055	0.027
0.165	4.614
0.082	0.027
0.357	0.11
0.687	0.494
0.027	0.412
0.275	0.082
0.22	0.385
0.33	0.494
0.247	1.208
1.044	1.016
0.247	0.027
0.165	0.275
0.357	0.11
0.247	0.385
0.494	0.275
0.577	0.302
0.412	0.769
0.165	0.137
0.027	0.275
0.275	1.236
0.082	0.549
0.247	3.021
0.302	1.263
0.22	2.444
0.22	0.247
0.027	0.357
0.879	0.165
0.687	0.247
0.082	9.119
0.247	0.549
0.055	0.027
0.11	4.752
0.22	0.632
0.11	1.318
0.137	1.703
0.879	0.302
0.879	1.373
0.824	0.412
1.978	0.165
1.373	0.824
0.137	0.027
0.082	0.247
0.357	0.165
0.879	0.082
0.11	1.483
1.593	0.027
2.637	0.577
0.192	0.33
0.027	1.758
0.055	7.169
0.055	0.961
0.137	0.247
0.165	0.357
0.275	0.742
0.027	0.275
0.659	0.385
0.055	0.275
0.22	0.824
0.549	0.906
0.742	0.165
0.467	0.522
0.385	0.027
1.099	0.137
1.483	3.461
0.165	0.027
0.604	0.33
0.439	0.604
1.785	0.192
0.055	0.247
0.055	1.071
0.137	0.412
0.247	0.055
0.961	2.994
0.11	0.055
0.275	1.099
0.385	0.302
1.758	0.027
1.291	0.082
0.137	0.027
0.11	0.137
0.192	0.055
0.439	0.385
0.604	0.082
0.33	0.137
0.055	0.027
0.439	0.082
0.989	0.302
0.165	0.247
1.401	0.385
0.604	1.208
0.879	0.165
0.357	0.439
0.11	0.357
1.95	0.275
0.165	0.192
0.302	0.522
0.22	1.978
0.055	1.236
0.632	0.714
0.165	0.027
0.11	0.989
0.22	0.192
0.11	0.192
0.357	0.22
0.11	0.165
0.11	0.082
0.082	0.33
0.357	0.714
0.11	0.247
1.208	0.11
0.412	0.082
0.247	0.549
1.868	1.071
0.934	2.856
0.137	0.082
0.275	0.33
0.027	0.192
0.357	0.137
0.11	0.467
0.082	0.082
0.33	0.357
0.082	0.714
0.192	0.275
0.137	0.906
0.632	0.137
0.055	0.247
0.082	1.181
0.275	0.055
0.275	0.906
1.373	0.494
0.687	0.137
0.11	0.275
0.11	0.275
0.137	0.494
0.165	0.027
0.137	2.39
0.385	0.439
0.165	0.851
0.275	0.082
0.165	2.005
1.181	0.192
0.082	0.027
0.714	1.758
0.082	1.291
0.357	0.357
0.165	0.797
1.73	1.373
0.33	0.33
1.071	0.302
0.027	0.412
0.027	0.687
0.467	0.137
0.659	0.522
0.11	0.33
0.11	0.522
0.082	0.549
1.181	0.137
0.385	0.027
0.247	1.703
0.439	0.192
2.142	1.923
0.137	0.714
0.275	0.22
1.758	0.989
0.055	0.082
0.577	2.28
1.675	0.082
0.824	0.027
0.549	0.604
0.082	0.851
0.22	1.016
0.082	0.11
0.577	0.357
1.373	1.236
0.027	0.522
2.28	0.494
0.137	0.302
0.33	0.165
0.137	0.165
1.154	0.275
0.302	1.071
0.385	0.11
0.604	1.016
0.824	0.961
0.467	0.165
0.247	0.494
0.11	0.467
0.439	0.494
0.961	0.247
0.357	1.181
1.126	0.11
0.11	1.016
1.401	0.879
1.675	0.165
0.192	0.11
0.027	1.099
1.044	1.318
0.33	0.082
0.027	0.027
0.302	0.165
0.22	0.577
0.275	0.439
0.082	0.165
1.181	0.275
0.275	0.055
0.11	0.11
0.275	0.192
0.659	0.33
0.165	1.73
2.17	0.11
0.082	1.648
0.165	0.357
0.192	0.33
0.275	0.165
0.055	0.22
0.082	0.11
3.049	0.247
0.082	0.082
0.082	0.192
0.659	1.675
1.703	1.291
0.165	0.934
3.9	0.027
1.456	0.137
0.11	0.275
0.11	0.055
0.934	0.192
0.494	1.346
1.016	1.456
0.385	0.604
0.879	1.291
1.236	0.165
0.577	0.055
0.357	0.275
0.522	0.659
1.703	0.027
2.911	1.016
0.33	0.302
0.247	1.044
0.22	0.549
0.824	0.137
0.165	0.247
0.275	0.302
0.027	0.192
0.687	0.797
0.851	0.275
0.027	0.879
0.027	0.549
0.082	0.906
0.851	1.401
0.055	0.027
2.829	0.467
0.137	0.027
0.275	0.494
0.247	0.055
0.082	0.357
0.357	0.989
0.879	0.137
0.055	0.385
0.275	0.082
0.275	0.055
0.357	0.22
0.302	0.439
0.165	1.703
0.11	0.165
0.055	0.082
0.797	0.027
0.549	0.302
0.934	0.549
0.522	2.637
0.714	0.247
0.851	0.165
1.73	0.027
0.137	3.049
0.055	0.11
0.275	0.11
0.027	0.055
2.39	0.137
0.137	0.439
0.055	0.357
0.027	0.192
0.055	0.33
3.104	0.275
0.11	1.373
0.192	0.082
0.714	4.065
0.192	0.137
1.73	0.055
0.22	0.33
2.554	0.439
0.165	0.385
0.055	0.714
0.989	2.115
1.758	0.11
0.934	0.275
0.22	0.275
0.137	0.385
0.797	0.522
0.412	0.302
0.055	0.385
0.082	0.33
0.137	0.824
0.027	0.22
1.373	0.302
0.027	0.027
0.082	0.027
0.137	1.291
0.027	0.137
0.055	0.33
1.263	1.099
0.302	0.467
0.082	1.62
0.055	2.362
0.192	2.747
0.082	0.082
0.275	0.22
1.263	0.055
0.687	0.137
0.165	0.275
0.357	1.099
0.494	0.797
0.22	1.566
1.126	0.027
1.373	0.934
0.137	0.027
0.385	0.055
2.115	0.989
0.055	0.357
1.923	1.044
1.593	0.33
1.785	0.33
1.401	0.192
0.027	0.11
2.994	0.027
0.137	1.154
0.385	0.934
1.923	0.165
0.275	0.192
0.275	0.027
0.302	0.082
2.856	1.318
0.851	0.824
0.33	0.467
0.082	0.494
1.154	0.082
0.439	0.165
1.181	0.082
1.566	0.082
1.071	0.22
0.604	0.027
1.401	0.027
0.577	0.165
0.302	0.824
0.824	0.027
0.33	1.236
0.22	0.11
0.275	0.027
1.071	0.577
0.082	0.027
0.192	0.082
0.165	0.165
0.275	1.401
0.027	0.22
0.247	0.11
0.11	0.11
0.385	0.302
0.632	0.027
0.467	0.385
0.851	0.027
1.181	0.165
0.082	1.208
0.192	0.247
0.412	0.879
0.357	0.165
0.137	0.082
1.648	0.385
0.467	0.082
2.06	0.027
1.84	0.714
0.412	0.989
0.302	0.055
0.357	0.082
1.813	0.769
0.851	0.137
0.797	0.11
0.906	0.192
1.428	0.192
0.11	0.137
2.417	0.165
0.439	0.11
1.978	0.137
0.632	0.494
0.632	0.961
1.483	0.33
0.385	0.165
1.126	0.412
1.868	0.082
0.22	0.549
0.055	0.137
0.11	1.044
0.22	0.22
0.055	0.027
3.021	0.275
0.742	0.137
1.95	0.275
0.027	0.137
1.318	0.165
0.11	0.549
0.247	0.192
2.362	0.165
0.412	0.275
0.11	0.165
0.742	1.373
0.11	0.055
0.137	0.082
0.275	0.769
0.247	0.11
0.247	0.439
0.851	0.027
0.247	0.989
2.28	0.879
1.428	0.879
1.291	0.659
1.071	0.769
0.247	1.483
1.318	0.22
0.439	0.027
1.868	0.192
0.412	0.137
1.126	0.275
1.785	0.192
0.247	1.263
0.247	0.055
2.335	0.165
0.247	0.22
0.989	2.472
0.742	0.11
3.845	0.11
0.247	0.11
1.236	0.22
1.978	0.027
1.401	0.082
1.675	0.467
0.824	0.11
0.439	0.247
1.923	0.797
0.412	1.318
1.456	0.165
1.84	0.275
0.247	0.055
0.879	1.318
1.126	0.769
0.439	0.11
1.456	0.247
0.577	0.11
0.879	0.824
0.742	0.247
0.412	1.84
1.593	0.165
0.412	0.632
2.28	0.082
3.653	1.62
0.247	0.027
1.895	0.302
0.632	0.082
1.978	0.302
2.994	0.082
0.549	0.137
0.494	1.593
0.33	0.11
0.247	0.055
0.439	0.577
0.879	0.055
0.412	1.126
0.659	0.659
1.071	0.165
0.439	0.275
1.071	0.055
2.115	0.467
0.742	0.165
1.593	0.165
0.33	0.385
1.566	0.247
0.412	0.22
0.247	0.33
0.33	0.137
0.714	0.027
0.247	0.604
1.263	3.186
0.879	0.549
0.742	0.742
1.099	0.137
1.236	0.027
0.439	0.055
0.824	0.082
0.247	0.22
0.412	0.082
1.566	0.027
1.538	0.33
1.016	0.027
0.247	0.137
1.016	2.444
0.22	0.11
0.687	0.769
1.126	0.769
0.027	0.302
0.247	0.22
0.165	0.082
0.22	1.813
0.055	0.467
0.522	0.522
0.165	0.302
0.192	0.275
0.027	1.071
0.989	0.082
0.055	1.291
0.577	0.137
0.522	0.247
2.307	0.165
3.131	0.055
0.577	0.412
0.934	0.934
1.648	0.385
1.236	0.055
2.28	0.302
1.483	0.027
0.027	0.797
0.275	2.417
0.961	0.439
2.252	0.165
0.604	0.055
1.263	0.082
1.868	0.055
0.632	0.632
1.95	0.824
0.824	0.659
0.22	0.11
2.225	0.137
0.11	0.137
0.11	0.302
0.055	0.027
0.275	0.742
0.275	0.165
0.11	1.511
0.357	0.247
0.961	0.11
0.055	0.137
0.275	0.082
0.137	0.192
0.192	0.11
0.11	0.467
0.906	0.275
0.275	0.137
0.33	0.137
1.208	0.165
0.604	0.082
1.95	0.11
0.302	0.165
2.307	1.016
0.33	0.385
0.934	0.11
0.027	0.192
0.714	3.351
1.923	0.412
2.032	0.247
0.797	0.055
0.879	0.522
0.714	1.593
0.522	0.027
0.055	0.385
0.247	1.126
0.302	0.797
0.027	0.192
0.687	1.593
4.147	0.577
2.362	0.055
0.165	0.055
1.154	0.549
0.247	1.73
0.11	0.137
0.11	0.797
2.911	0.275
0.137	0.494
1.895	0.467
0.11	1.84
0.11	1.263
0.055	0.027
0.027	1.126
0.055	2.142
0.851	1.62
0.742	0.439
0.357	0.11
2.362	0.192
1.895	0.33
0.22	0.302
0.302	0.687
4.312	0.385
0.302	0.302
2.252	0.082
0.11	0.22
0.055	0.247
0.027	0.11
0.577	1.126
0.659	0.165
1.263	0.275
0.824	2.087
0.055	0.055
2.472	0.165
1.483	0.22
2.005	0.247
0.137	0.302
0.275	0.192
0.577	0.549
1.923	0.742
4.861	0.22
3.955	0.385
0.302	0.385
0.165	0.082
1.84	2.252
2.307	1.263
0.302	1.099
0.192	0.027
1.291	0.275
1.236	0.687
0.934	0.302
0.989	3.104
0.522	1.044
1.675	0.165
1.291	0.055
0.165	0.165
0.11	0.742
1.208	0.082
1.044	0.412
1.044	0.137
0.11	0.302
0.22	0.165
1.511	0.055
1.758	0.055
0.989	1.016
0.604	0.385
0.165	1.236
1.456	0.055
0.385	0.137
1.785	0.33
0.247	0.11
0.055	0.522
2.856	1.208
0.082	0.769
0.302	0.192
0.027	1.758
0.357	0.824
0.11	0.851
0.192	0.137
1.73	1.703
1.016	0.027
0.137	0.275
2.335	0.412
0.137	0.055
1.044	0.027
0.357	0.275
0.302	0.439
0.577	0.989
0.055	1.346
0.412	0.165
0.247	1.126
0.22	0.33
0.192	0.082
0.439	0.33
0.11	0.165
0.055	0.137
1.456	0.412
0.302	0.549
0.027	1.401
0.055	0.961
0.412	1.236
0.165	0.027
0.137	0.632
0.22	0.22
0.027	0.192
0.439	0.11
0.165	0.33
0.055	1.236
0.522	0.165
0.055	0.165
0.192	2.17
1.785	0.11
0.192	0.247
0.137	0.906
2.444	0.797
0.851	0.11
0.11	0.22
0.165	0.549
0.494	0.33
0.027	0.961
0.165	1.373
1.373	0.027
0.137	0.412
1.923	0.357
0.192	0.027
0.989	0.577
0.659	0.439
0.055	0.165
0.412	0.055
1.785	0.137
0.165	0.11
0.165	0.357
0.467	0.385
0.687	2.06
0.137	0.11
2.499	0.275
0.961	1.318
0.439	0.851
0.742	0.055
1.263	0.082
0.082	0.082
2.692	0.165
1.044	2.362
0.33	3.021
0.385	0.439
0.302	0.247
1.566	0.055
0.961	0.412
2.417	0.33
1.154	0.275
0.247	0.357
0.687	0.11
2.225	3.653
0.192	0.797
0.357	0.165
0.961	0.082
0.879	1.099
0.22	0.302
0.082	0.467
0.11	0.824
0.385	0.137
0.055	0.082
1.099	0.604
0.275	1.511
0.385	0.494
0.165	0.494
0.082	0.137
0.769	0.11
0.055	0.797
1.84	0.275
0.165	0.027
0.659	1.016
0.027	0.165
0.659	1.758
1.648	0.192
1.126	0.027
0.165	0.027
0.961	1.318
0.11	0.33
0.577	0.055
4.614	0.275
0.604	0.824
0.934	0.192
0.302	4.065
0.027	2.554
0.522	0.247
0.055	0.165
0.385	0.165
0.055	0.33
1.154	0.082
2.966	1.318
1.208	0.027
0.797	0.385
0.055	0.055
0.082	0.11
0.247	0.385
0.055	0.302
0.22	0.33
1.208	0.357
0.385	0.082
0.549	0.22
0.879	0.22
0.302	1.181
0.055	0.797
0.797	1.263
0.22	0.851
0.302	0.082
0.879	0.11
0.165	1.016
1.208	0.027
0.467	0.082
1.566	0.082
1.785	0.165
0.165	0.192
0.192	0.385
1.511	0.165
1.291	0.137
0.357	0.027
0.302	0.137
0.742	0.137
0.027	0.275
0.33	0.247
0.082	1.181
0.797	0.027
1.923	0.851
0.824	0.22
1.291	0.11
0.467	0.275
1.154	0.522
1.593	0.494
0.22	0.522
0.165	0.192
0.027	0.137
1.263	0.137
2.28	0.192
0.055	0.357
0.879	0.165
0.22	1.016
0.247	0.137
0.137	0.247
2.417	0.357
0.055	0.137
0.961	1.016
0.027	0.192
0.055	0.165
0.082	0.192
0.879	0.11
1.016	0.027
0.11	0.467
0.439	0.082
0.275	0.11
0.439	0.192
1.208	0.192
0.989	1.154
0.632	0.659
2.609	0.989
1.236	0.055
0.275	0.11
3.241	0.192
0.275	0.082
0.494	0.137
0.055	0.11
0.275	0.385
0.055	0.11
1.263	0.165
2.06	0.302
1.346	0.659
0.385	0.137
1.483	0.522
0.714	0.082
1.373	0.714
2.747	0.11
1.208	0.055
0.714	1.236
0.33	0.137
0.385	0.275
1.099	0.22
0.165	0.165
0.797	0.742
0.439	0.632
1.511	0.11
0.165	0.247
0.275	0.192
0.659	1.071
0.027	0.11
0.165	1.758
0.247	0.467
0.22	0.687
0.055	1.044
0.632	0.192
0.33	0.522
0.11	0.22
0.714	0.137
0.632	1.263
0.22	0.22
0.357	0.577
0.851	0.137
0.412	0.11
0.302	0.11
0.275	0.247
1.126	0.302
0.137	0.027
0.659	0.769
0.879	0.165
0.22	0.165
0.33	2.362
0.275	0.549
0.165	0.11
0.247	0.165
0.687	0.027
1.566	0.275
0.439	1.428
0.027	0.11
0.33	0.439
0.989	0.659
0.11	0.33
0.055	0.33
0.11	0.055
0.165	0.027
0.522	0.055
0.192	0.22
0.742	0.027
0.357	0.11
0.275	0.247
0.714	0.439
0.22	0.769
0.467	0.082
0.055	0.522
0.797	0.11
0.165	0.961
0.192	0.22
0.027	1.62
0.055	0.879
0.522	0.687
0.165	0.604
0.027	0.385
0.055	0.192
0.027	0.11
0.137	0.11
0.494	1.071
0.165	0.439
0.082	0.22
0.082	0.027
0.027	0.055
0.192	1.016
0.247	0.027
0.027	0.055
0.11	0.22
0.11	0.357
0.824	0.769
0.082	0.11
0.027	0.494
0.192	0.137
0.027	0.247
0.055	0.275
0.412	0.192
0.961	0.33
0.11	0.055
2.005	0.33
0.714	0.055
0.33	0.11
0.632	3.351
0.604	0.412
0.082	0.632
0.11	0.687
0.522	0.11
0.439	0.165
0.439	0.22
0.659	0.11
0.934	0.082
0.082	0.165
1.236	0.055
0.467	0.11
0.027	0.33
0.494	0.082
0.11	1.923
0.604	0.192
1.511	0.165
0.165	0.027
0.439	0.714
0.082	0.549
0.247	0.137
0.769	0.522
0.082	0.22
1.703	0.165
0.851	1.703
1.73	0.494
0.659	0.494
1.181	0.247
1.154	0.302
1.016	0.989
2.032	0.11
2.884	0.247
0.082	0.165
0.604	0.192
0.824	0.742
0.357	0.192
0.137	0.11
0.385	0.302
0.714	0.275
0.577	0.027
0.961	0.275
0.247	0.439
0.357	0.275
1.675	0.11
0.22	2.39
0.247	0.412
0.961	0.137
1.373	0.247
0.851	0.165
0.577	0.11
0.165	0.659
0.549	0.055
0.989	0.797
0.989	0.082
0.165	0.027
0.165	0.027
0.11	5.988
1.593	0.22
0.11	0.082
0.027	1.428
0.851	0.11
1.62	0.632
0.577	0.165
0.659	0.165
0.934	0.055
0.851	0.22
0.33	0.11
0.027	0.11
0.439	0.027
0.22	0.33
0.11	0.027
0.275	0.192
0.137	0.192
0.11	0.055
0.22	1.263
1.62	0.192
0.055	0.11
0.247	0.192
1.758	0.027
0.412	0.165
1.428	0.385
0.027	0.247
0.137	0.522
0.385	0.055
0.33	0.11
0.247	0.385
0.275	0.027
0.275	0.165
1.593	0.11
1.593	2.637
0.302	0.055
0.604	1.456
0.961	0.385
0.302	0.137
1.758	0.11
0.165	1.154
0.082	0.082
2.335	0.082
0.22	0.412
0.247	0.604
2.856	0.11
0.797	0.247
0.439	1.428
0.192	0.522
0.165	0.165
0.385	0.797
0.439	1.154
0.412	0.027
0.192	0.247
0.879	0.33
0.577	1.95
0.082	0.412
0.192	0.797
0.027	0.055
0.467	0.11
0.522	0.577
0.027	0.027
0.302	1.648
0.247	0.357
0.247	0.22
1.263	0.33
0.137	0.165
1.318	2.005
0.549	0.247
0.192	0.961
0.412	0.192
0.275	0.275
0.11	0.027
1.154	1.181
0.385	0.082
1.511	0.33
1.263	0.055
0.055	0.302
0.302	0.275
3.131	0.027
0.027	0.22
0.906	0.192
0.165	0.055
0.275	0.137
0.357	1.566
0.22	0.22
0.137	0.769
1.154	0.247
0.357	0.11
0.604	0.22
0.11	0.22
0.192	1.126
0.11	0.357
0.22	0.192
0.082	0.165
0.714	2.197
1.291	0.082
0.522	1.456
0.412	0.522
2.664	0.055
0.797	0.247
0.275	0.742
0.549	0.659
2.225	2.17
0.302	0.11
2.197	0.522
0.247	1.071
0.33	0.137
0.714	0.11
0.824	0.027
0.247	0.165
0.357	0.275
0.824	0.22
2.197	0.247
0.275	0.082
0.714	0.989
0.027	1.318
1.318	0.33
0.11	0.055
0.742	0.604
0.027	0.494
1.208	0.302
0.906	0.137
0.082	0.879
0.192	1.071
0.934	0.082
0.22	0.439
0.439	1.703
0.055	1.73
1.428	0.302
1.648	0.275
0.357	0.11
0.879	0.247
1.016	0.412
0.439	0.467
4.367	0.11
0.22	0.604
1.099	1.291
0.165	0.165
0.412	0.247
0.247	1.071
0.137	0.247
0.165	1.401
0.302	0.027
0.11	0.137
0.11	1.263
0.165	0.577
0.714	1.483
0.797	0.11
0.357	0.11
0.632	0.714
0.165	0.247
0.055	0.549
1.318	0.11
0.165	0.989
0.027	1.291
0.137	0.055
0.577	0.247
0.797	0.165
0.742	0.769
0.137	0.165
0.165	0.247
1.703	0.11
0.33	0.577
0.549	0.055
0.549	0.632
0.082	1.016
0.412	1.291
1.648	1.373
0.989	0.247
0.357	0.137
0.302	0.055
0.33	0.439
3.214	0.027
0.714	0.165
0.769	0.275
0.055	0.027
0.934	2.362
0.33	0.247
0.22	0.055
0.22	0.522
0.165	1.099
0.22	0.027
0.632	0.275
2.06	0.055
0.879	0.027
0.055	0.055
1.895	0.906
0.577	2.335
0.165	0.439
0.165	0.165
4.779	2.994
0.137	0.247
0.11	0.577
0.769	0.577
0.082	0.082
0.22	0.357
0.027	0.33
1.593	0.082
2.444	4.01
0.082	0.906
0.055	0.522
0.137	0.11
0.439	0.357
1.566	0.412
0.027	0.879
0.082	0.33
0.082	0.742
1.895	1.758
0.247	0.522
0.851	0.22
2.966	0.055
0.302	0.302
0.412	0.11
1.044	0.192
0.33	1.044
1.181	0.137
0.494	0.797
0.027	0.302
0.494	0.027
0.385	0.165
0.192	1.263
0.082	0.11
1.154	0.055
0.11	0.467
1.868	0.961
1.291	0.055
0.494	0.275
0.165	0.302
2.115	0.082
0.742	0.027
0.165	0.22
0.549	2.28
0.192	2.692
0.137	0.412
0.275	0.439
0.879	0.604
0.192	0.22
0.165	0.549
0.687	1.044
0.165	1.428
1.154	0.055
1.483	0.33
1.95	0.027
2.197	0.33
0.357	0.275
0.137	0.082
0.055	0.22
0.22	0.165
1.923	0.385
0.357	0.165
0.027	0.192
0.439	0.11
0.439	0.769
1.016	1.373
0.33	0.714
0.494	0.33
0.687	0.137
1.428	1.016
0.027	0.137
1.126	0.055
0.412	0.055
0.385	1.016
0.137	0.137
0.906	0.137
0.055	0.192
0.027	0.082
0.275	0.027
0.851	0.22
0.412	0.055
0.11	0.192
0.797	0.302
0.577	0.055
0.906	0.247
0.027	0.247
0.027	0.137
0.33	0.055
0.302	0.082
0.192	0.027
0.192	1.236
0.33	0.302
1.263	0.659
0.439	0.824
0.11	0.714
0.302	0.22
0.412	0.055
1.208	0.742
0.522	0.11
0.11	0.082
0.687	0.165
4.34	0.027
1.978	0.412
0.11	0.165
0.439	1.868
1.263	0.275
0.824	0.055
0.11	0.275
1.566	0.22
0.247	0.165
2.06	0.192
0.604	0.165
0.055	0.027
2.362	0.604
0.275	0.137
0.055	0.027
0.22	0.137
0.137	0.165
0.11	1.099
0.247	0.687
0.549	0.906
1.483	0.055
1.511	0.027
1.373	0.165
0.797	0.055
1.566	0.33
0.275	0.165
1.291	0.165
0.11	0.302
0.247	0.055
0.247	0.165
1.95	0.192
0.165	0.082
0.33	0.055
1.978	0.165
0.467	0.769
0.055	0.11
0.247	0.165
1.373	0.22
0.055	0.165
0.687	0.769
0.027	0.192
0.11	0.082
1.456	0.027
0.275	0.33
1.071	0.192
0.22	0.137
0.082	0.632
1.263	0.824
0.33	0.027
0.549	0.824
0.412	0.687
0.22	0.137
0.11	0.082
0.275	0.192
0.439	0.055
0.275	0.275
0.11	1.785
0.275	0.851
0.247	0.494
0.027	0.082
0.522	0.33
0.439	0.137
1.044	0.192
0.906	1.044
0.055	0.412
0.247	0.137
0.33	0.055
2.06	0.851
0.742	1.428
2.362	0.22
0.714	0.055
0.027	0.192
1.456	0.082
0.247	0.027
0.192	1.373
0.797	0.137
0.165	0.11
0.742	2.252
1.675	0.165
0.11	0.082
1.95	0.192
0.385	0.082
0.275	0.027
1.044	0.082
0.165	0.275
0.11	1.62
0.275	0.549
0.33	0.11
0.412	0.714
2.005	0.11
0.192	0.33
0.412	0.439
1.675	0.192
0.385	0.027
0.851	0.659
1.318	1.071
0.11	0.165
0.055	0.742
0.687	0.137
0.714	0.192
1.346	1.84
1.208	1.648
0.604	0.027
0.33	1.566
0.659	0.769
0.412	0.33
0.055	0.082
0.577	0.137
0.137	0.522
2.417	0.055
1.071	0.055
0.22	0.11
0.055	0.165
1.785	0.385
0.797	0.22
0.165	0.522
0.027	0.467
0.604	0.247
0.082	0.192
0.357	0.165
0.082	0.137
0.082	0.11
0.055	0.165
0.687	0.11
0.055	0.137
0.11	0.11
0.027	0.11
0.851	0.082
0.961	0.494
0.055	1.648
0.055	0.934
0.302	0.439
0.082	0.439
0.192	0.055
0.11	0.027
0.027	1.456
0.247	0.302
0.33	0.165
0.11	0.192
0.412	0.082
0.302	0.192
0.275	0.165
0.055	0.082
0.027	0.357
0.027	0.055
0.824	0.055
0.027	1.785
0.11	0.027
0.027	0.082
0.192	0.165
0.577	0.851
0.357	0.769
0.027	0.412
0.687	0.192
0.192	1.895
0.522	1.868
0.385	0.137
0.027	0.247
0.989	0.385
0.027	0.632
0.055	0.302
0.165	0.22
0.632	0.797
0.055	0.192
0.027	0.165
0.11	0.275
0.906	0.11
0.137	0.027
0.275	0.33
0.055	0.439
0.247	0.247
0.247	0.055
0.082	0.137
0.522	0.247
0.385	1.675
0.604	0.357
0.357	0.192
1.016	0.137
0.027	1.483
0.11	0.522
1.483	0.055
0.192	0.027
0.714	0.055
0.192	0.027
0.467	0.247
0.275	0.22
0.275	5.576
0.714	1.483
0.11	0.522
0.357	0.137
0.275	0.192
0.439	0.165
1.126	0.302
1.154	0.11
1.346	0.22
0.247	0.33
0.11	0.192
1.675	0.082
0.11	0.055
0.851	0.137
2.087	1.95
1.703	0.165
0.522	2.005
2.17	0.055
1.126	0.165
0.412	0.33
0.165	0.082
3.159	1.483
0.165	0.11
0.659	0.247
1.675	0.027
0.879	0.055
0.11	0.055
0.549	0.357
0.33	0.494
0.247	0.055
0.549	0.027
1.071	0.055
0.467	0.467
2.417	0.385
3.983	0.192
0.275	0.027
0.357	0.082
0.385	0.659
0.247	0.22
3.186	0.247
0.494	0.33
0.055	0.055
0.632	0.22
3.351	0.659
0.192	0.055
0.027	1.62
0.027	0.165
2.582	0.522
0.714	0.385
0.027	0.247
1.456	0.055
0.632	1.593
1.154	0.302
1.291	0.027
0.906	0.11
1.236	0.22
1.978	0.11
0.11	0.357
0.851	0.275
0.137	0.467
3.68	0.192
0.165	0.549
0.082	0.714
0.879	0.027
2.582	0.027
0.027	0.165
0.604	0.055
0.247	0.165
2.142	0.11
0.192	0.385
0.055	0.385
0.549	0.22
0.522	0.577
1.154	0.165
2.554	0.055
0.027	1.511
0.192	1.154
0.11	0.027
1.071	0.357
0.192	0.165
0.412	0.192
0.412	0.165
0.302	0.165
0.11	0.549
0.11	0.302
2.225	0.027
0.687	0.22
0.302	0.549
0.302	0.11
0.714	0.192
0.247	0.247
0.11	0.797
0.22	0.412
0.275	1.126
0.027	0.192
0.439	0.604
0.192	0.659
0.082	0.055
1.456	0.082
1.483	0.137
0.33	0.769
0.577	0.11
0.192	0.11
0.769	0.137
1.84	0.027
0.33	0.055
2.499	0.659
0.165	0.027
0.192	1.346
0.027	0.22
1.126	0.549
0.33	0.522
2.06	0.247
0.192	0.11
1.895	0.055
0.22	0.055
0.742	0.11
0.082	0.467
0.11	0.165
6.757	0.604
0.385	0.385
1.071	0.522
0.577	0.797
1.263	0.082
0.027	0.192
1.126	1.154
1.208	0.055
0.302	0.192
0.055	0.137
0.385	0.851
0.082	0.275
0.385	0.33
0.275	0.165
0.412	0.33
0.659	0.082
0.055	0.082
0.906	0.357
0.439	0.11
0.522	0.11
0.439	0.797
0.385	0.934
1.648	0.275
0.989	0.522
1.181	0.11
0.22	0.055
0.302	0.11
0.165	1.154
1.95	0.165
0.357	0.714
0.137	0.055
0.082	0.769
0.769	0.439
1.428	0.879
0.247	0.247
0.302	0.137
0.275	1.071
0.165	0.275
0.714	0.055
1.099	0.439
0.11	0.549
0.577	0.797
0.247	0.082
0.247	0.247
0.11	0.494
0.055	0.302
0.412	0.275
0.302	0.302
0.11	0.11
0.467	0.33
0.11	0.055
0.22	0.412
0.11	0.275
0.165	0.33
1.291	0.055
0.824	0.137
0.027	0.247
0.275	0.412
1.566	0.824
1.785	0.577
0.385	0.357
2.939	0.412
0.11	0.082
0.247	0.604
0.742	0.302
0.33	0.027
0.137	0.851
0.851	0.687
0.027	0.357
0.302	0.137
0.577	0.302
0.165	0.137
0.247	0.22
0.137	1.648
0.522	0.385
1.208	0.165
0.357	1.813
0.247	0.11
0.137	0.22
0.522	0.549
0.165	0.11
0.055	1.923
0.549	0.522
0.165	0.082
0.165	0.879
0.11	0.412
0.165	0.522
0.467	0.439
0.989	0.027
0.027	0.275
0.165	0.082
0.302	0.027
0.439	0.247
1.236	0.027
1.208	0.632
0.082	2.911
0.687	0.275
1.263	0.275
0.22	0.275
0.797	0.302
0.082	0.275
0.137	0.165
0.302	1.154
0.769	0.165
0.137	0.302
1.483	1.84
2.499	0.137
1.126	0.027
0.027	0.165
1.154	0.165
0.247	0.357
0.027	0.22
2.719	0.302
0.027	0.494
0.934	0.11
0.247	0.604
1.73	0.165
0.275	0.22
0.137	1.044
0.357	0.165
0.027	0.192
0.357	0.082
3.186	0.055
0.082	0.055
0.357	0.027
1.428	0.055
0.275	0.494
0.137	0.494
0.522	0.165
0.549	0.659
0.742	0.082
0.11	0.659
0.055	0.906
0.22	0.192
0.192	0.467
0.082	0.412
0.247	1.566
0.522	0.906
0.137	0.22
1.428	0.412
0.11	0.11
0.192	0.247
0.22	0.494
0.439	1.071
1.868	0.11
0.797	0.385
0.055	0.165
2.554	1.016
0.082	0.137
0.33	0.824
0.385	0.22
0.577	0.11
2.087	0.082
1.566	0.082
0.357	0.22
1.373	0.165
0.165	0.082
0.275	0.192
0.33	0.137
0.192	0.027
0.357	1.208
0.302	0.439
0.165	0.055
0.165	0.247
0.275	0.549
0.549	0.192
0.659	0.33
0.906	0.11
0.027	0.22
1.511	0.192
0.385	0.302
0.055	0.385
0.165	0.275
0.192	0.632
0.247	1.428
0.934	1.566
1.346	0.687
0.165	0.302
0.385	0.11
0.961	0.357
0.385	0.165
0.247	0.247
0.11	0.11
0.247	0.165
0.879	0.275
0.247	0.055
0.275	0.165
0.165	1.648
0.742	0.165
3.735	2.335
1.978	0.247
0.412	0.467
0.027	0.055
4.669	0.055
0.11	0.082
0.22	1.044
0.192	0.247
0.027	0.137
0.769	0.192
0.385	0.082
0.275	0.137
0.247	0.302
0.549	0.137
0.027	0.027
0.11	0.027
2.554	0.11
0.165	0.027
0.22	0.385
0.247	0.467
0.165	1.044
0.192	0.082
1.181	0.577
0.33	4.257
0.192	0.192
0.137	0.302
0.22	0.055
0.055	0.522
0.33	0.055
4.395	0.137
0.082	0.851
1.126	0.302
0.165	0.055
0.055	1.181
3.955	0.165
0.192	0.137
0.11	1.208
0.247	0.33
0.055	0.11
0.577	0.879
0.082	0.165
1.813	2.664
0.357	0.027
0.11	1.044
0.027	0.275
0.11	1.456
[truncated: 4,524 more rows]

## Sheet: Fig 7A
shSCR	shGAN
	243.5
551.5	494
247.5	472.118
632.25	677.031
506	554.105
566.455	432.5
569.4	658.25
558	432.867
357.833	546.333
176.667	524.182
538.143	576.833
593	642.929
317.87	630.339
620.889	794
408.203	234.889
765	651.58
579.75	584.286
543.5	553.75
391.781	668.106
629	638.667
393.25	614.536
643	592.083
621.667	733.5
557	641
469.158	746
405.667	480.833
360.176	645.098
538.074	528.385
367	675.273
610	655.902
541.9	763.25
429.9	529.4
485.292	830.188
317.4	640.231
426	624.727
543.375	255
493.476	613
641	620.4
544	626
1015.75	657.771
819	539
413.667	647.5
314.214	624.667
485.972	597.342
723	387.364
499	599.6
226.5	504.5
552.909	687.143
419.941	529.333
379	337.649
653.5	739.759
293	681.622
335.4	574
391.167	447.5
397.824	708.764
1251	453
763	453.333
594.08	633.604
395.76	290.697
802.769	466.818
714.5	343.643
1025.5	732.571
351	431.429
506.577	415.385
439	451.438
622.4	440
649.625	414.542
522.905	372.263
814.824	585.435
540.75	419.333
867	593.1
441.5	345
353.5	645.667
668.333	661.4
419.333	754.231
653.333	712.405
383	618.091
606.667	478.714
309.333	364
452	428
486.167	512.707
506.026	665
552.462	412.062
323	455.737
469.75	516.444
586.5	463.2
649.125	461
710	200.579
465.618	351.429
819	310.688
415.879	373.414
492	314
499.629	247.348
346.4	596.833
598	420.302
440.444	391.447
915	284.917
626.125	420.22
881.188	242
470.333	189.333
389.727	443.5
527.484	110
458	172.778
375.5	442.167
303.455	283.538
401.154	325.667
471.667	338.25
511.579	496.783
1156.09	177.3
481.944	432.679
506.692	358
619	108.8
472.083	257.333
464.929	360.923
491.441	425.125
478.731	401.706
553.87	579.857
965.69	360
281.25	444.455
548.958	392.05
619	292.286
397	268.833
332.667	481.337
379.75	428.75
383	392.05
531.5	284
364.167	255.649
923	185
335.5	425.143
540.5	254.344
363.393	325.3
521.5	425.865
367.538	417.9
448.889	350.333
888	313.55
417.333	416.167
322.222	333
645.75	343.625
779	326.5
373.5	336.5
713.75	432.286
456.952	338
462.333	329.667
460.696	322.2
432.542	389
435.914	310
541.875	405.4
389.8	301.667
462.5	685.2
699.429	531.784
495.5	546.079
470.833	247
443.833	446.5
277.273	413
625.5	467.2
477	397.202
461.529	737.8
480.385	398.2
624.909	428.486
450.2	229.5
499.588	359.302
330.706	169.5
784.111	554.451
457.222	443.267
375.4	369.478
436.818	357.375
442.371	508.51
401.889	352.806
424.5	328.929
523.923	420.523
473.033	293.9
797.5	589.118
399.25	435.163
363.222	524.571
349.286	412
369.5	592.4
952.25	537.4
308	355.333
375.238	622.721
568.021	366.067
298.75	354.352
915.444	395.024
463.333	439
787.357	344.833
507.429	421.1
532.619	455.207
671.444	459.625
539.057	467.9
560.273	608.681
387.526	382.727
470.889	542.34
741.889	500.079
1246.54	470.9
863.619	658.957
371	341
388	440.5
481.176	343
484	332.567
479.905	489.5
505.333	451.846
540.444	477.739
420.5	567.154
607	714.846
690.647	363.25
754.967	427
516	523.12
316.273	689.739
480	587.667
811	660.576
645.222	582.929
517.444	477.903
577.5	619.75
592	425.063
678.5	643.308
507.222	569.9
551.472	437
699.842	700.185
759.5	354.273
677.667	524.069
970.724	728.393
376	443.8
599.286	505
536.938	389
427.615	345.119
959.25	415
634	405.762
916.25	450.425
477.857	605.833
481	499.879
474.75	524.256
525.75	454.923
502.5	538
465	430.481
358.278	733.045
412	804.618
361.375	676.25
464.222	543
630	686.143
599.188	563
496.1	386.602
379	433.8
502.282	801.125
713	629.6
563	612.138
812	702
414.778	482
722.706	649.591
561	415.171
516.167	409.073
401	367
510.385	469.769
453	612.25
524	741.281
	479.404
	738.944
	393.455
515.1	547.077
515.1	635.75
467.75	697.744
473.5	527
425.84	673.857
592.667	278.333
351	548.6
446.259	817.44
353.8	450.078
332	530.63
349	725.287
433	367
214.5	450.267
723.6	720.352
512.625	834.222
369	613.42
441.167	726.909
412	761.143
412.714	734.75
689.316	487.455
508.5	451.611
513.556	577.6
315	586.167
323	738.015
416.55	574.867
307.204	370.455
651.067	610.5
662.25	526.879
519	321.125
417.5	136
606.318	670.929
396.692	531.745
599.5	475.441
698.75	595.826
445.5	503.2
358	316.167
296.5	758.68
449.885	532
545.375	557
201	573.613
526.545	305.25
601.5	232.818
445.5	580
406.6	393.5
254.667	484
417	626.565
520.25	477.649
406.75	527.324
731.462	574.692
705.067	568.966
476.333	308.6
343.058	720.275
268.24	356.5
522.667	424.5
333.5	404
523.833	350.556
486.6	444.375
571.911	585.032
507.5	417.938
426.75	366.609
620.267	358.5
528	368
348	447.282
495	348.5
438.833	399.158
396.667	674.75
510.947	391.5
327	544.731
617.5	454
536.49	414.135
587.708	631.769
601.8	496.6
483.444	422
240.156	434.462
411.327	590.385
441.833	427.5
396	480.8
698.667	423.444
488.8	512
463	317.267
439.667	722.5
638.2	131.473
337	492.4
631.457	639.25
302.821	676.183
587	669
406.875	849.812
489.083	756.819
406.8	564.978
661.423	202.864
303.1	711
301.5	115
367	540
539.746	378.25
310.821	774.25
420.981	484.909
440.08	537.889
319.455	708.615
388.571	767.043
365.378	780.565
425.778	192.188
665.889	269.067
381.333	552.333
604.889	704.865
423.862	771.667
444	699.904
624.273	299.211
600.514	483
735.5	806.936
406.5	568.167
416.684	481.25
389.75	728.594
639.207	680
366.051	340.5
355	483
561.333	627.5
530.143	555.5
454.412	524.414
370.038	694
304.625	286.75
263.5	393.812
424.103	247.875
564	339.091
344.545	270.813
290.75	780.714
347.8	723.531
496	698.267
349.854	341.121
264	751.333
97.143	562.556
416.538	566.202
417.538	616.591
344.75	720.333
411.2	579.529
399.889	277.583
544.833	824
288.389	408.625
540.429	322
411.911	410.605
296	605.446
286.667	212.786
512.167	353.292
449.667	368.667
267.5	495
354.07	372.881
411	320.283
282.556	493
374.783	352.111
223.692	498.4
408.556	395
557.885	527.547
508.375	557.667
405	322.438
409	417.183
207	368.377
261.588	365.952
445	332
326	419.775
496.077	417.35
247.7	321.881
277.158	432.5
351.885	318.105
593.25	459.754
540.692	408.75
663	451.6
390.7	411.364
792.895	367
418.525	423.492
1320.95	483.143
346	426.077
357.463	473.726
466.455	323.048
315.556	412.235
486.437	415.667
328.75	374.127
574.838	608.5
1014.1	381.667
564.021	434.467
462.875	274.793
388.833	364.364
852.143	314.464
289.786	421.438
641	276.85
730.025	409.05
748.4	942.375
770	499.955
377.471	246.286
335.636	502.357
539	454.105
575	434.75
369	144.5
529.25	418.863
442.617	330.222
401.429	437.133
319.39	343.364
571.6	220.75
730.431	371.375
489.488	343.333
385.667	354.333
401.519	307.5
365.014	186
325.85	253.8
474.833	449
416.235	252.431
383.5	200.25
710.429	334.167
395.9	523.968
430	269.9
378.721	271.709
599.636	319.773
665.75	281.688
712	217.933
298.091	184
528.368	188.511
355.167	378.471
302	349.519
448.786	339.4
371.474	270.75
369.429	401.356
412.5	457.37
590.625	469.523
390.221	208
554.676	622
379	314.63
546.333	283.442
479.294	474.573
440.583	425.875
444.294	402.366
397.625	272.5
822.05	478.157
247.944	326.167
604.375	328.786
424.222	531.333
424.5	360.69
310.833	358.692
364.6	523.133
536.75	439
449.875	558.733
415.5	227
369.917	380.532
357.388	600.714
357.222	412.86
344.421	691.957
347.75	380.074
361.587	409.059
493.667	349.143
352.176	393.222
361.186	403.106
393.778	399.259
368.667	392.8
364.647	421.5
390.222	390.467
586.367	405.263
400	412.968
399.711	588.412
374.5	516.167
464.571
554.404
545.125	260.353
362.5	260.353
407	232.111
313.857	250.375
398.571	289.5
305.909	270.25
420.417	343
429.078	505
365.602	204.667
383.207	263.909
488	413.75
311	532
416.793	380
419.021	361.652
347.062	484.3
329.042	379.111
409.7	383.167
407.462	387.895
394.143	388.818
355.414	342
387.25	330.167
458.5	450.375
261.6	316.6
388.222	446.848
305.5	487.459
403.533	377.273
314.143	239.5
555.265	491.5
445.75	305
276	144.735
596.573	560.278
297.875	460.941
390	400
396.625	203.5
312.065	794
410	573.091
435.545	471.3
426.8	481.25
408.315	557.25
461.4	330.125
256	605.593
599.735	554
573.857	500.679
409.667	641.667
376.605	415.4
476.875	403.067
356	549.674
367.706	509.818
396.267	688
569	679.8
353.75	681.651
236.304	696.368
392.31	597.455
373.036	523.333
366.852	565.083
484.859	512.522
402.4	676
320	635.824
490.938	446.667
576.4	307.667
623.115	639.888
335.8	409.333
233.889	406.154
445.25	556.543
426.2	565.667
363.75	603.6
246.5	682.028
330.643	412
339.571	571.25
442.556	508.571
475	488.192
356	597.143
367.25	596.222
313.167	479.244
448.062	626.134
463.621	584.909
557.548	585.457
444.3	420.333
488.571	568.444
452.071	800.5
355.667	486
496	546.133
312.286	587.065
465	424.455
425.188	616.708
411.294	114.625
418.433	642.462
246	559.68
536.125	353.857
428.18	578.071
308.635	722.393
165.286	528
271.25	318.75
357.667	640.229
308.488	561.5
526.333	524.353
547.652	411
329	586.446
416.75	732.217
575.167	648.64
383.714	434.8
329.5	698
457.241	562.059
213.625	703.339
465.727	518.889
265.667	595.25
375.4	653.107
759.92	560.706
429.412	620.864
634.917	585.887
471.548	662.88
477	682.449
565.889	344.709
535.033	496.167
252	560
367.2	729.635
457.071	505.629
750.918	741.231
457	361.87
245.5	754.278
758.34	576.077
426.571	661.951
501	717.417
417.5	487.571
441.4	554.217
362.303	715.439
255	689.773
519.455	540.167
793	906.667
423.872	839.552
532.444	343.25
273	244.143
644.111	772
553.25	655.5
501	296.656
352.231	644.909
566.5	716.548
559.167	814.671
486.167	378.171
288.286	834
445	682.36
396.045	645.814
573	597.37
368	782.833
275	542
388.615	624.25
859.495	567.579
242.5	431.588
414.061	854
671.407	290.333
449.688	596.5
343.25	837.524
415.115	871.7
415.667	652.692
510	786.467
394.298	415.208
146	728.842
362.889	529
409.667	740.068
369.333	503.889
350.366	335.333
394.333	554.763
532.434	686.038
516.263	555.062
441.692	594.625
513	620.887
443.342	878.182
443.667	789.909
424.286	843.714
943.636	699.106
635.2	544.972
454.7	449.818
353.031	683.857
336.2	578.432
292.5	757
321	576.735
516.5	772.4
210.286	400.902
1192.34	597.667
312	697.478
582.167	904.583
503	786.333
508.9	761.053
512.5	922.118
346.1	564.071
467.889	364.733
631.462	675.385
652.4	635.486
664.5	622.831
400	826.833
441.75	489.667
1012.94	634.237
334.5	541.333
491	941.844
413.211	721.7
339.415	652.5
454.5	843.297
563.438	708.545
393.25	410.25
487.286	664.892
630.023	515.625
437	666.968
373	744.562
573.429	808.958
569.5	674.767
987.613	725.071
252.091	928.848
407	780.333
524.333	688.37
413.917	540.25
303.654	654.692
375.27	791
457.429	776.019
495	592.5
526.161	676
697.5	622.643
422	689.245
474	763.333
737	1036
713.221	902.418
587	587.75
476.357	767.825
315.25	582.955
382.833	652.429
841.9	742
383.778	1051
535.652	406.786
488	222.421
362.867	613.333
288.75	771.625
365.111	356.32
470.906	687
447.455	622.286
329.846	549.16
486.235	889.5
380.333	795.545
455.742	604.926
726.591	540.571
516	662.083
331.167	898.25
471	640.462
298.5	590.155
912.397	460.222
707.14	799.5
300	399.462
494	808.667
701.375	729.725
657.727	663.5
281	770
397.571	621.5
390.979	739.254
412	649.927
479.037	672.667
709.705	552.615
389.8	538.6
486.75	674.404
594	312.5
324.538	697.739
366.75	269.8
739.833	1042.75
368.667	622.618
430.5	905
753.057	456
277.679	605.611
449.75	577.212
355	617.636
742.6	659
478.625	563.412
608.534	600.303
496.609	768.667
401.286	904.75
396.909	648.625
598.59	702.98
427.521	670.438
206.625	696.4
687.455	580.243
392.429	653.528
913.059	772.532
871.25	681.039
295.083	535.167
586.5	606.889
481.688	590
429.667	657.843
483.118	770.571
698.156	985.727
270.175	670.02
709.5	733
444.333	750.019
393	908.778
367.429	592.933
363.857	579.148
258	594.167
510.7	747.273
549.684	626.333
327.833	559.5
642.146	188.4
474.75	428.4
613.092	540.167
204	848.188
693.58	757.48
795.5	441.545
339.911	655.77
683.714	611.333
304.824	693.443
479.818	778.333
173.5	800.143
377.846	272.5
234.857	596.218
355.833	509.615
400.833	441.143
733.347	520
667.8	435.833
644.242	608
596	421.037
832.482	335.444
409.921	623.733
552	726.846
485	633.5
279.344	471.111
466	384.154
255.25	453.333
480	744.857
318.906	668.75
485.333	538.077
639	508.88
564.7	265.214
430.833	517.621
265.857	516
432.25	735.182
361.148	495.612
619	325.24
488.622	625.8
698.581	338.353
230	315.222
467.931	696.862
702	619.5
546.667	475
598.667	816.855
405	645.5
479.48	436.98
589.237	240
703.741	719.072
667.6	591.75
477.417	604
527.625	724.353
560.51	442.5
328.097	453.125
427	589.942
637.909	640.545
563	640.65
501.462	389.5
516	224.875
527.75	559.875
473.026	615.328
518.3	711.426
600.7	281
447	611.944
647.103	573.231
401.538	468.062
362.167	317.889
389.714	704.984
149.583	566.108
364.8	707.5
465	639
424.4	444
400.846	413.812
720.818	489
434.833	575.538
610.429	328.321
331	484.833
530.759	370.067
481.429	613.714
691.1	560.2
561.778	573.349
727.423	520.182
232.542	516.6
396	491
258	520.371
202.857	653.786
546.3	508
146.667	478.545
213.5	459.667
454.75	434
336.333	401.714
387.75	624.429
378	599.556
500.455	451.667
527.737	520.547
433.2	321.478
384.5	592.2
267.65	645.674
341	623.883
575.345	418.214
439.857	701.444
382.723	460.538
327.25	408.5
359.846	606.762
419.885	396.5
378.684	361
292.278	787.786
673.667	344.167
414.466	704.822
398.786	456.714
363.846	660.091
451.968	673.681
316.2	566.297
380	533.137
	316.842
	669.688
	455
933.9	583
500.583	787.148
443.517	503
420.619	213.692
408.25	783.391
391.846	470.037
1161.84	570.667
475.471	761
498	919.1
543.821	280
475.167	222.125
360.5	759.853
445.167	306.938
626.7	629.793
496.542	264.6
781.239	344
539.974	701.893
394.667	556.182
561.424	784
413	561.498
458.64	234.308
420.567	579.302
540.75	385.062
509.167	498.583
512	666.636
382	339.571
481.167	589.083
568.471	511
353	553.1
425.889	559
576.141	532.625
369	367
447.571	749.667
580.132	603.75
482	540.087
334.571	561.294
539.111	396.607
435.5	611.917
692.638	441.333
487.692	488.059
775.844	348.412
518.75	215.2
553.83	355.625
385.583	382
459	275.6
406.75	453.917
763.167	465.083
524.5	407
363.222	493.3
371.667	450.357
587.429	537.738
408.667	563.833
524.607	361.382
493.286	299.143
630.439	195.889
500.556	464
512.5	651.111
393.667	220.25
506.345	410.429
475.333	370.667
457.111	334.724
478.333	270.741
622.091	359.333
592	336.63
356.333	202
614.848	206
533.486	553.162
437.562	544.387
504.167	338.111
659.333	461
438.857	346.8
564.25	300
352	414.292
629.75	512.44
378	717.167
562	319.273
571.943	717.969
946.667	571
460.357	690.5
550.775	269.333
510.636	717.057
442.167	838.786
782.714	505.667
501.357	525
365	591.96
465.25	261.568
519.375	712.5
482	789
507.895	817.4
374.615	910.778
563	765.75
432.333	701.7
491.167	606
598.384	853.6
520.692	434
448.5	650.4
529.426	870
486.556	631.714
499.214	265.467
648.25	571.889
695.71	764
685.5	666.765
613.25	561.242
529.2	618.75
520.172	372.158
415.5	579.778
389	717.583
435.5	673
321	277
395.533	719.448
585	311.294
509.538	657
492.488	732.182
382.5	647
465.923	353.5
507.333	233.667
595.962	210.875
523.532	494.632
514	647.333
536.125	318.151
587.625	584.75
529.214	394.667
465.021	279.875
533.364	364.111
489.364	354.75
465	375.44
541.333	563.667
492	604.5
411.875	297.333
499.269	674.333
561	683
501.724	590
271	342.7
542.571	290
403.912	570.733
420.571	527.434
496.5	563.5
553	432.015
538.971	725
470.6	277
416.707	322
411.5	459.333
452.167	388.231
474.357	359
462.562	326
667.378	497
456	518.571
555	384.714
520.235	332.857
450.733	496.929
412.174	409.917
570.444	648.756
394.63	374.3
503.143	395.556
442	373.6
379	456
392.667	246.667
553.35	412.143
492.067	140.5
299.909	638.4
501.5	577.5
361.143	530
450.75	608.8
378.333	395.5
547.557	277.15
608.868	470.333
412	404.474
585.5	314.333
328.375	748
519.609	282.25
545.75	563.222
353.182	700.6
590.583	821
601.5	385.5
494	756.667
468.5	422
674.5	415.517
437.143	579.76
254.143	855.5
301	572.25
597.077	779
439.688	697.909
413.5	778.737
553.75	306.9
550.919	599.05
431	367.333
559.4	442.286
420.357	886.538
477.792	660
517.724	755.667
543.556	771.562
635.167	660
299.333	638
555.429	597
561.519	477.042
456	287.15
696	222
540.361	674.667
267.825	533.2
356	647.962
295	457.75
370	705.5
397.75	190.5
293	255
517	515.4
688	603.793
299.269	570.5
421.333	358.583
479.204	241
607	444.667
709.5	546
348.143	437.565
605	603.818
709.913	460
626.692	417.098
483.85	507
484.412	437.25
365.286	625.067
442.083	472.25
436.125	377.706
587.769	365.5
521.833	372.25
466.667	416.389
495.576	367
434.769	288.8
408.769	305.75
220	346.5
608.295	416.942
525	323.167
450	414.273
390.8	398.846
598.139	370.133
479.542	404.654
489.25	301
390	353.143
630.167	402.429
547.571	305.625
569.833	372.3
512.692	631.167
525.778	336.45
475.75	409.5
630.971	461.02
536.923	378.5
544.2	537.25
640.292	403
563.207	374.818
330.333	478.267
298.429	268
467	338.5
588.094	467.6
464.25	470.857
257.875	519.2
476.375	308.762
403.712	367.308
470.167	384.375
695.357	537.333
415.5	530.5
372.667	441
487.5	477.5
369.25	417
674.778	260
506.167	360
403	295.25
531.5	405.429
455	755.5
334.833	319
362.206	387.923
275.6	373.778
466.5	282.529
444.333	519.6
447	320.333
267.444	285.7
521.818	447.5
380.864	328
364	324.286
402.875	477.091
444.923	396.03
510.719	396.25
349.667	304.3
490.64
484.188
500.5	236.25
306.857	214.265
397.8	337.929
423.053	321.25
369.833	367.103
510	296.495
580.476	456.178
508.444	362.083
549	355
498.167	407.714
510.889	433.967
539.175	481.551
511.723	432.882
344.077	450.775
540.957	485.232
347.111	484.231
486.059	519
610.2	541.333
324	597.114
516	473.455
584.182	730.667
351.8	619
507.714	439.818
745.207	517.207
464	503.629
457.364	593.19
420.375	637.478
291.25	330.857
475.05	237.5
367.625	736.765
395	285.824
367.5	567.7
459	509.212
529.94	538.6
367.667	660.935
505.8	450
506	393.45
387.5	662.713
471.281	648.436
368	497.184
462.143	488.187
575.667	642.426
534.967	603.5
490.909	735.602
491.116	731
324	452.75
578.5	612.79
398.375	494.556
579.346	841.457
579.704	587.538
518	828.5
482.438	576.181
530.106	586.586
505.778	593.625
577.667	657.898
484.4	664.559
430.023	514.143
534.857	705.846
581	637.717
493	602.436
493	557.897
664.526	746.776
567.286	618.059
492.917	570.545
1090.59	624.978
460.143	545.277
654	696.356
414.667	703
681.422	848.565
403.5	809.45
473.433	700.75
434.778	576.188
625.75	710.194
303.471	817
550.432	759.118
714.216	963.333
528.769	740.433
410.643	729
528.077	637.744
419.667	544.535
913.691	645.244
531.955	704.553
581.433	349.405
505	568.559
456.5	754.75
585.438	532.467
665.5	663.271
607.935	488
424.88	518.906
580.444	592.224
597.878	549.167
462.2	456.976
664.2	550
257.125	697.75
667.444	581.714
639.714	565.182
578.231	492.171
444	568.137
491.136	475.357
608.194	139.607
774.103	124.667
415	153.5
605.164	177.444
637	366.889
790	616.038
700.429	589.967
674.25	627.047
582.522	520.857
818.8	753.13
728.147	277.227
613.125	408.31
447	697.352
296.5	267
628.471	381.625
505.309	606.725
633.571	171.5
768	475.688
295.667	653.308
604.5	483.25
600.333	521.854
648.429	583.379
675.254	600.143
620.292	575.794
552.548	614.5
490.355	541.176
525	455.182
336	714.971
606.125	529.5
499.286	814.75
516.062	631.667
369.5	628.75
467	587.6
642.676	550.328
433.625	578.579
678.667	831.308
439.429	470.333
500.641	549.5
531.37	783.247
712	513.698
426.375	626.929
489.7	429.429
465.846	743.5
597.25	447.345
340	762
636.8	337.636
551.727	749.833
369.5	719.864
477.435	883.523
614.399	754.731
870.189	560.889
439	725.214
653.289	562.154
494.667	471.525
447.667	340.324
661.074	474.955
468.182	601.462
461.036	827.114
598.909	694.922
640	589.56
790.333	487.867
579.333	609.643
351.319	375.455
475	655.3
560.955	796.455
467.6	529.055
527.381	629.538
464.039	412
478	485.5
614.636	555.733
570.125	395
542.913	590.423
528.643	404
616.846	613.5
476.462	487.206
434.733	605.821
597.738	934.25
738.879	412.436
560.714	278.667
472.143	661.694
572.174	680.172
617.889	215.026
558.882	648.51
387	502
396.533	572.35
480.167	726.438
394.5	731.847
554.909	611.5
500.875	664.5
510.25	529.222
483.526	563.889
402.96	520
679.779	620.833
491.182	182.571
612.405	659.923
511.6	545.086
674	523.857
366.143	436.231
565.667	1247.71
620.216	781.419
689	838.125
514.786	749.139
415.742	510.5
557.269	738.875
493.091	685.113
603.667	572.619
470.889	534.48
591.845	448.571
471.444	477.234
524.8	398.036
528.857	556.786
541.28	803.077
601.662	381.667
546.552	641.917
917.291	662.143
591.9	503.439
587	689.023
479.909	941.077
313.25	584.294
640.083	284.312
442.25	726
353.286	644.571
542.625	659
849.283	590.1
758.395	594
431.696	719.071
519	162.333
466.75	671.917
417.667	635
454	361.026
376.739	576.4
462.5	401.766
306	745.134
410.6	353.24
460.735	667.976
684.5	820.769
420.839	711
284.957	918.909
616.76	681.747
462.333	872.667
477.333	689
368.375	730.016
414.308	535.118
437.244	529
538.469	468.667
518.718	699.7
559.286	576
488.333	713.2
430.611	440.318
403.917	440.022
405.857	524.214
436.258	618.613
580.029	703.839
411.8	712
464.333	886.167
449.75	646.522
349.469	663.811
542.419	839.421
477.103	511.667
447.214	673.2
497.5	752.846
240.857	559.273
552	747
488.054	412
354.714	363
377.333	652.333
467.564	518
338.789	766.775
408.5	549.809
259	709.932
359	634.469
505.676	671.833
333	640
407.25	635.077
380	601.333
313.421	710.429
578.333	538.947
429.05	704.654
323.04	739.857
431.595	630.944
453.231	681.5
440.143	799.951
356.714	540
384.143	520.762
460.36	624.696
138	544.385
450.983	715
443.875	441.75
252.324	734.907
287.25	507
373.778	611.738
459.8	691.472
527.84	540.5
358.7	733.571
479.586	409
448.444	566.682
388.3	397.611
615.125	518.1
364.5	604.438
307.087	198.5
444.429	379.219
381.714
444.101
453.3
344.38	616.833
425.785	520.551
328	410
367	519.727
666.1	382
327	686
314.9	498.974
464.682	618.133
407	774.671
393.286	422.95
639.544	681.235
333	478.913
312.417	806.25
390.7	612.5
319	692.421
299	720.375
366.625	606.464
351.5	866.551
351.143	744.111
411	418.429
467.818	471.5
342.333	762.784
298.5	456.083
263.125	678.258
576.649	755.433
296.667	720.37
376.16	659.5
560.111	500
258	552.75
535.292	460
501	239.5
386.103	584.421
415.333	617.875
291.667	757.229
399.667	732.923
510.333	554.667
374	282.37
551.222	400.139
364	435.8
332.75	401
653.905	637
489	719.486
188	826
328.25	735.857
156.5	587.094
490.318	641
413.441	513.897
406.261	722.067
450.9	396.333
474.688	467.898
498.575	506
415.579	507.316
408.885	566.717
333.571	388.414
455.25	634
434.267	705.759
281.5	561.778
403.235	538.5
362.674	466.5
369	523.682
411.412	317.608
456	336.615
339.8	226.333
344.167	554
424.962	668
668.87	665.75
463.538	595.714
240.857	473.045
390.387	353
450.565	606.5
483.729	496.318
441.429	659.5
371.429	575
368.875	710.7
374.25	459
438.258	591.947
449.333	582.422
388.253	500.833
387.135	646.5
442.588	565.333
414.5	383.077
647.086	382.222
354.5	487.846
404.667	441.362
345.5	643.619
548.389	632.296
447.325	387.6
424.25	529.893
538.289	718.455
452.581	384.625
326	557.778
443.6	484.333
445	513
372.042	516.5
454.946	500.6
451	524.385
489.8	510.25
290.833	601.938
483.929	505.5
584.154	566.875
472	614.045
397.8	476.667
435.5	582
432.243	619.5
513.418	551.429
484.5	657.867
442.5	679.692
433.37	466.784
422	521.8
525.2	547.684
322.25	447.833
449.231	588.9
579.364	431.667
798.077	558.25
487.6	601.812
442.316	431.75
295.049	468
405	589.6
408.25	499.5
344.5	393.5
552.5	479.727
387	591.125
454.5	625.767
480.5	573.25
329.333	604.273
452.028	564.333
390.662	556.667
407.75	349.929
299.746	459.625
546.872	530.467
434.286	473
292.692	636.464
362.5	657.167
387.167	636.974
213	606.969
303.1	501.825
330	434.9
422.182	630.077
426.714	518.8
471	722.871
387.655	743.589
477.9	499.333
295.5	551.269
410.762	573.5
206.125	591
483.333	706.353
421.143	643
293	683.75
498	533
353.333	606.364
314	649
417.667	530
295.667	393.429
270.5	795
414.875	321.167
353.789	751.12
287.5	635
439.777	560.5
264.333	792
674.933	800.727
330.75	606.077
291.143	770.833
287.8	395.857
287	930.667
404.596	673.794
350.933	874.5
237	835.182
579.042	549.875
327.929	830.125
357.737	730.357
250	756
339.143	621.7
287.929	379.5
280.393	753.421
243.833	777.222
248.857	689.25
391.889	851.781
405.75	842.8
214.067	564.538
260.5	527.857
330.649	848
346.222	451.2
255.6	485.429
434.5	856.4
193.043	419.684
307	641.826
469.8	713.824
330	752.947
423.462	769.535
229.936	734.9
412.714	817.667
577	535.84
451.5	557.286
203	604.8
372	909.75
789.596	878.889
353.75	593
288.5	728.167
242.25	851
210.643	647.716
156.5	613.864
279.333	720.875
247.75	583
338	798.714
262.483	950.964
218	860.486
257	484
306.366	636
399.111	602.667
301.857	778.8
280.9	607.143
377.289	437.833
362.5	755.839
312	677.833
433.75	488.286
379.917	665.833
405.182	594.917
342.079	672.1
422.348	639.625
444.167	775
238.591	785.2
208	571.375
358.051	445.146
235.893	617.588
329.15	711.714
367.375	445.623
476.8	365.339
376.062	675.25
352	597.5
262	413.486
343.533	792.25
417.679	368.25
347.25	652.225
370.41	456
224.111	589.14
324.043	299.452
379.256	338.833
341.727	691.638
386.273	621.529
240.667	711.278
205	559.571
609.712	681.083
233.778	494
260.5	713.538
	506
	540
	600
303.538	558.833
696.5	539.429
408.2	632.087
1015.46	528.373
814.8	436.583
1071.6	418.385
1216.81	684.991
1295.57	588
1183.33	305.077
1053.78	333.825
1302.94	735.449
1129.58	724.5
750.742	612.969
515.071	728.091
961.905	637.868
836.5	726.714
750	200.5
875.636	796.825
761.786	841.75
710.333	809.056
1020.28	765.667
1041.39	575.875
865.889	653
619.417	901.882
903.625	779.833
1005.67	519.111
912.429	736
858.939	243
1089	810.8
693.75	731.889
1057.17	611.909
930.548	685.9
967.148	864
1065.25	321
818.238	714.667
876.545	853.357
862.727	413.3
653	720.714
826.667	609.5
811.8	805
865.571	371.947
770.05	329.434
821	752.8
870.571	511.475
646.75	903
660.429	781.429
435.4	717
361.5	787.474
414.656	724.056
339.5	668.5
472.2	699.429
446	327
564.286	421.955
539	708.75
647.6	327.6
724.679	296.444
828.5	659.357
418.5	524.795
423	538.045
506.4	622.297
735.4	650.5
748.927	654
656.467	323.25
539.167	568
786.652	706.267
544.158	351.158
793.6	629.607
740.16	721
678.478	772.75
612.207	433.722
737.667	383.571
741.188	658.654
778.1	875.688
752.303	511.2
596.25	373.167
944.811	362.467
251.6	846.651
480.333	517.053
618.182	394.286
572.353	707.5
752.6	757.846
879.722	781.209
895.625	686.636
433	586.444
735.263	622.229
748.091	711.937
758.412	505.443
842	688
418.909	703.233
423	645
409	715.667
710.75	480.286
318.25	611.7
721.947	577.692
518.267	767.64
485.7	623.25
637.846	902.929
	828.111
	367.414
	316.095
384.62	619.739
476.878	835.5
324.403	846.5
415.132	864.121
525.941	847.64
623	552.917
406.797	442.152
525.571	704.286
522.451	460
508.455	897.5
363.944	734.303
550.225	371.963
467.571	345.2
511.5	450.926
593.727	775.449
590.11	475.333
198.333	718.058
548.739	773.672
484.556	459.548
493.326	353.286
461	458.667
320.417	214.077
554.333	393.409
596.938	437
491.179	481.281
577.545	442
140.75	781.915
298.286	558
531.724	695.857
429.5	419.5
185	439.192
622.205	735.2
665.545	748.479
671.289	376.493
395.333	511.403
625.157	614
603	638.143
704.5	374.8
415.25	887
881.667	861.842
459.25	341.318
562.667	406.81
1024.25	378.25
458.273	589.556
792.417	555.667
510.25	586.083
429.333	859.882
483.923	352.364
403.125	724.556
863.5	842.08
643.455	582
740.5	745.111
443.274	298.641
633.364	443.5
371	640.8
483.75	583
611.439	507.812
559.283	387
251.5	622.967
428.463	481
528.5	358.608
650.019	301.25
392.143	734
667.308	722.171
190.933	540.528
309.25	567.513
427.28	487.266
543.29	221.923
331	510.346
525.333	472.985
307.359	233.583
502.016	594.857
466.178	824.598
364.346	679.122
439.533	644.25
502.818	563.31
241.2	661.566
344.962	888.521
310.938	496
566	523.97
628.247	645.611
483.805	568.385
516.028	190.286
572.478	732.567
408	740.229
385.375	526.658
623.885	499.28
396.463	564.966
626.298	669.833
468.726	696.679
461.73	587
430.471	797.362
530.75	658.231
503.28	610.708
543.752	604.083
456.375	637.564
522.194	640.691
684.429	481.8
382.071	433.09
1005.74	649.452
345.4	668.057
548.714	665.714
622.353	633.867
929	650.504
576.036	547.098
434	734
464.25	923.5
408.812	561.471
463.3	507.562
622.545	609.545
408.312	445
363.625	580.294
465.333	635.63
581.952	689
390.609	140.8
398.395	692
495.333	578.667
497.1	694.373
454.2	778.529
708.308	679.737
467.211	507.05
526.381	1096
294	505.25
633.505	666.877
517.5	594.051
368.125	686.917
572.806	891.6
611.111	574.9
320.857	646.222
417.906	671.353
363	684.385
446.167	533.125
653.597	722.879
487.774	704.56
170.435	749.219
565.75	688.733
352.385	659.9
460	848.667
555	642
386.118	784.875
228.577	642.826
263	809.357
366.133	618.609
402.2	878.935
[truncated: 8,229 more rows]

## Sheet: Fig 7B
GFP mean in RFP			RFP+ Organelle size
shSCR	shGAN		shSCR	shGAN
	795.914		0.076	0.021
	580.343		0.007	0.227
	1091.38		0.034	0.165
296.462	511.944		0.034	1.531
238.214	567.667		0.089	0.041
224.333	1162.84		0.014	0.048
178.444	1342		0.11	0.165
445.667	889		0.007	0.13
338.5	1164.89		0.027	0.227
534.286	1139.36		0.014	0.034
368.6	573.444		0.014	0.021
478.478	565.714		0.041	0.014
170.2	979.684		0.062	0.213
333	691.4		0.014	0.24
297	1141.53		0.144	0.124
376.1	1032.86		0.007	0.165
430.467	1291.9		0.062	0.041
207	588.857		0.007	0.24
311	855.172		0.11	0.302
154	559.75		0.433	0.041
210.222	425		0.021	0.096
212.5	428		0.007	0.014
418.231	232.25		0.055	0.048
236	112		0.007	0.158
240.667	639.618		0.014	0.282
359.222	866.5		0.055	0.076
190	952.557		0.117	0.027
403.6	795.4		0.034	0.124
167.5	366.667		0.124	0.014
404.9	576.87		0.034	0.027
448.5	1019		0.103	0.151
432.25	667.842		0.027	0.227
283.75	605.286		0.096	0.034
400	386.889		0.192	0.336
165.667	226.5		0.048	0.165
297.706	880.5		0.007	0.041
260.5	296		0.007	0.007
456.833	344.118		0.076	0.405
248.5	1201.11		0.069	0.11
161	830.167		0.055	0.22
152.286	444		0.014	0.247
257.9	1092.91		0.076	0.192
260.444	357.778		0.158	0.13
471	401		0.027	0.021
140.5	802.071		0.007	0.103
165	580.444		0.034	0.007
314.875	711.714		0.007	0.158
637.571	979.25		0.124	0.055
234.364	757.154		0.124	0.082
534	543.429		0.151	0.13
543	731		0.027	0.055
620	343.625		0.014	0.069
581.364	919.203		1.517	0.021
344.5	649.038		0.151	0.185
567.25	349		0.034	0.24
303.5	639.838		0.034	0.179
167.5	431.5		0.055	0.014
216.5	569.368		0.034	0.089
173	542.452		0.014	0.35
289	805.881		0.041	0.206
380.667	577.333		0.041	0.508
292	1172.86		0.268	0.22
697.625	319.222		0.048	0.007
298.5	807.308			0.069
492.1	384.667			0.233
419.133	814.25			0.199
455	1195		0.103	0.014
289.25	614.625		0.014	0.014
451.704	701.6		0.027	0.124
440	925.8		0.096	0.055
389.167	391		0.233	0.034
212.5	166		0.172	0.007
450.25	602		0.213	0.405
551.5	846.147		0.007	0.096
777.095	383.667		0.22	0.103
707.062	793.44		0.11	0.048
841.5	394.667		0.13	0.021
486	429.556		0.021	0.096
162	733.818		0.13	0.934
412.882	679		0.062	0.288
177	650.875		0.007	0.055
392.375	647		0.007	0.076
186.25	503		0.378	0.158
381	576.333		0.199	0.034
193.25	385.583		0.282	0.103
225.333	1033		0.213	0.268
401	925.833		0.179	0.069
212	316.5		0.014	0.069
459.8	797.4		0.124	0.069
395.65	365		0.048	0.275
287.071	649		0.405	0.062
709.923	1179.72		0.268	0.007
168	765.2		0.137	0.192
362	791.48		0.014	0.227
363.4	430.5		0.206	0.165
264.6	664.786		0.014	0.021
470.333	628.027		0.027	0.426
620	331.714		0.124	0.268
167.5	1015		0.014	0.034
475	511.158		0.007	0.117
407.667	486.207		0.027	0.007
377.273	257.714		0.089	0.014
241.9	567		0.007	0.014
326.667	421		0.034	0.336
395.5	894.229		0.055	0.027
258.75	453.048		0.233	0.055
226.833	1215.91		0.199	0.048
384.917	1215.91		0.069	0.185
	327		0.137	0.096
	431.6		0.192	0.041
	680.467		0.227	0.144
373	152		0.027	0.124
228	377		0.137	0.151
269	587.4		0.055	0.034
412.857	530.111		0.027	0.096
293	785.98		0.014	0.021
252.75	216		0.007	0.014
213.4	835.364		0.151	0.714
344	457.3		0.213	0.041
324.2	940.765		0.192	0.13
141.75	702.029		0.027	0.007
253.348	678		0.288	0.014
178.667	234.5		0.021	0.034
450.957	315.8		0.041
385.333	133		0.048
420.895	846.68		0.323
373	372.75		0.055	0.192
612.4	685.083		0.096	0.199
138	559		0.048	0.13
236.5	410.786		0.048	0.082
409.214	428.5		0.158	0.22
418.263	556.862		0.282	0.041
629	694.095		0.048	0.687
495.5	309.636		0.021	0.735
547.463	665.091		0.295	0.343
231.667	437.778		0.227	0.591
577.6	378			0.021
638.176	669.944			0.391
761.865	543.4			0.227
510.75	738.094		0.069	0.13
244.25	632.769		0.055	0.515
655.048	679.375		0.007	0.103
262.667	513.8		0.082	0.769
867	746.667		0.179	0.33
372	544.6		0.062	0.069
705.8	309.5		0.007	0.021
508.714	1032		0.391	0.11
575	672.533		0.673
313	878.2		0.357
471	1140.17		0.639
264.091	579.5		0.412	0.014
581.3	624.625		0.124	0.117
701	663.583		0.021	0.021
605.4	686.129		0.158	0.192
435.833	734		0.261	0.316
584.25	682.833		0.549	0.233
319	646.385		0.151	0.316
714.682	665.31		0.014	0.364
525.143	659.724		0.069	0.288
400.167	203.667		0.117	0.069
501.133	425		0.048	0.22
298.167	983		0.041	0.069
404.32	983.214		0.302	0.089
552.6	767		0.13	0.275
639.222	543.828		0.151	0.055
485.125	758.4		0.041	0.179
401.5	667		0.041
326.222	636.714		0.007
552.818	474.5		0.069
459	773.756		0.048	0.261
699.868	890.057		0.268	0.089
518.404	449.667			0.364
241	1088.56			0.385
399.238	553			0.069
328	335.8		0.027	0.433
596.5	1027.42		0.117	0.378
456.6	539.036		0.35	0.282
185	716.522		0.13	0.343
622.655	479.111		0.055	0.172
204	598		0.412	0.282
492.567	377.868		0.199	0.124
415.923	626.741		0.179	0.124
476.529	746		0.014
320.935	280		0.096
859.857	531.818		0.055
828.5	557.5		0.041	0.46
400.364	558.6		0.082	0.336
255.5	651.667		0.089	0.179
340.154	607.667		0.014	0.309
298.071	607.667		0.446	0.076
364.583	440.222		0.391	0.433
457.333	287.667		0.048	0.323
390	752.115		0.357	0.041
226	321.4		0.336	0.33
331.6	368.826		0.227	0.302
346.5	843.5		0.089	0.007
401	637		0.103	0.144
459.5	847.833		0.007	0.069
280	782.333		0.288	0.007
399.5	620.667		0.268	0.391
298.688	914.909		0.213	0.103
	547.421		0.172	0.275
	264.4		0.199	0.082
	682.75		0.021	0.158
257	797.297		0.11	0.124
837.6	493.5		0.089	0.034
594.208	703.024		0.034	0.22
278.5	599.571		0.144	0.323
356	818		0.179	0.618
748.538	915		0.062	0.041
306.5	263		0.144	0.082
697	508.938		0.014	0.323
233	776.211		0.041	0.034
778.754	650		0.206	0.227
145	769.4		0.048	0.034
863.1	314.571		0.096	0.412
293.5	429.5		0.213	0.391
791.25	347			0.021
770.5	449			0.034
413.647	356.278			0.24
538.4	250.667		0.069	0.089
726.68	617.167		0.027	0.247
860.6	377.577		0.007	0.261
693.231	586		0.048	0.076
1593.24	644.286		0.007	0.302
811.5	741.023		0.034	0.158
1005.2	155.667		0.021	0.062
958.8	803.941		0.055	0.021
434	551.981		0.117	0.062
958.567	525.5		0.014	0.391
598.5	301.909		0.117	0.144
1040.83	578		0.11	0.357
541.9	505.027		0.021	0.027
633.5	411		0.034	0.041
237	514.167		0.597	0.302
656	472.143		0.027	0.021
759.074	878.333		0.227	0.254
932.115	366.714		0.096	0.323
519.333	805.769		0.268	0.124
841	842		0.24	0.172
347	574.231		0.11	0.007
464.125	505.227		0.027	0.014
648.364	571.222		0.233	0.11
519.625	318.5		0.055	0.014
1193	768.3		0.158	0.22
622	577.676		0.062	0.233
434	992.846		0.041	0.034
562.4	617		0.158	0.069
723.038	881.61		0.082	0.034
1013	138		0.124	0.055
681.8	303.25		0.233	0.199
780.077	791.2		0.041	0.22
222	470.5		0.055
574.72	538		0.027
941.667	864.667		0.048
974.897	871		0.103	0.096
823.833	878.938		0.062	0.021
210	625.917		0.069	0.254
427.167	417		0.027	0.24
644.857	1536		0.309	0.13
412.6	1032.83		0.206	0.103
258	607.7		0.007	0.24
241.5	652.929		0.014	0.192
336	400.667		0.027	0.007
344.5	725.5		0.048	0.089
332.5	536.8		0.144	0.165
757.818	826.485		0.055	0.034
391	656		0.027	0.206
733.957	432.533		0.055	0.041
324			0.027	0.062
			0.247	0.124
			0.007	0.007
	237.429		0.137	0.185
375.516	205.333		0.11	0.165
376.923	432.826		0.041	0.082
406.641	783.3		0.021	0.137
300.6	290		0.014	0.082
306.63	189.5		0.014	0.096
323.333	243.161		0.021	0.103
312.63	299.333		0.137	0.261
386.538	412.625		0.034	0.227
339.5	298.222		0.13	0.233
287	284.667		0.082	0.11
242.667	505.568		0.247	0.021
383.35	420.677		0.055	0.137
291.923	287.471		0.007	0.144
316.759	302		0.014	0.227
411.1	425.727		0.055	0.288
251.875	693.75		0.034	0.398
364.935	408.125		0.027	0.041
285	405.5		0.069	0.014
378.12	505.2		0.014	0.007
423.231	575.329		0.007	0.206
227.286	955.321		0.062	0.165
364.394	568.9		0.604	0.082
338.571	349		0.11	0.069
286	378.833		0.027	0.048
372.8	466.464		0.206	0.22
354.056	339.654		0.24	0.137
233.083	337.5		0.295	0.233
483.074	317.5		0.027	0.055
335.091	242.304		0.089	0.041
368.703	342.231		0.007	0.192
273.462	277.25		0.055	0.144
373.558	520.667		0.007	0.007
286.683	651.786		0.124	0.021
246.944	389.48		0.007	0.206
297.333	338		0.041	0.034
399.462	748.412		0.144	0.055
376.881	728.667		0.027	0.041
303	530.833		0.069	0.172
301.714	251.429		0.089	0.247
214.25	856.167		0.117	0.206
345.954	277.2		0.041	0.021
296.5	764.217		0.021	0.247
326.471	937.231			0.275
376				0.357
336.618				0.199
254.2			0.479	0.268
307.923	267.567		0.201	0.048
331.714	378.667		0.603	0.336
354.727	295.667		0.077	0.055
285.7	248.824		0.417	0.027
425.852	237.583		0.046	0.117
243.5	328.824		0.834	0.048
416.118	405.75		0.201	0.172
325	358.4		0.031	0.027
372.273	395.2		0.015	0.13
370.5	244.059		0.046	0.048
260	895.333		0.309	0.13
365	245.947		0.201	0.172
361.6	256.75		0.448	0.144
362.571	210.667		0.309	0.096
299.333	248.969		0.124	0.089
294.5	363.2		0.479	0.034
310.8	269.6		0.015	0.165
371.828	199.625		0.386	0.268
382.2	217.75		0.201	0.158
244	221.623		0.108	0.014
342.393	277		1.097	0.11
397.25	198.722		0.649	0.007
308.6	250.526		0.17	0.172
	208.538		0.154	0.062
	291.161		0.278	0.027
	427.622		0.185	0.103
	238.034		0.417	0.014
188	278.25		0.17	0.158
230	371.333		0.572	0.089
230	245.133		0.201	0.027
217.688			0.664	0.103
245			0.633	0.268
293			0.278	0.082
264.6	198.667		0.185	0.103
303.467	253.833		0.201	0.034
274	225.304		0.912	0.007
302.833	265		0.062	0.034
227.6	252.2		0.108	0.082
223.067	347		0.124	0.055
283.409	325.231		1.004	0.062
224.364	279.667		0.185	0.172
239.152	254.2		0.263	0.034
299	278.857		0.34	0.103
173.5	198		0.525	0.144
197.167	231.621		0.077	0.076
303.25	218		0.201
261.1	291.639		0.108
179.667	366.765		0.34
165.5	198		0.154	0.268
278.667	172		0.417	0.089
241	293.4		0.093	0.385
297	289.5		0.525	0.027
218.375	272		0.046	0.295
261.92	363.333		0.17	0.364
239.872	282.536		0.185	0.048
290.167	264.375		0.015	0.357
256	234.5		0.124	0.055
291.082	263.72		0.077	0.076
294.9	239.206		0.108	0.048
388.2	248.543		0.139	0.103
208.625			0.093	0.268
196			0.232	0.151
278.667			0.448	0.707
259.355	374.412		0.309	0.007
226.182	356.111		0.015	0.082
261.25	280.632		0.433	0.206
235.733	386		0.062	0.268
292	343.571		0.077	0.323
219	581.231			0.364
240.5	382.636			0.275
277.6	412.12			0.233
296.583	339.429		0.015	0.694
205.5	287		0.154
272	385		0.031
197	585.958		0.247
301.821	498.838		0.015	0.089
243	437.333		0.015	0.089
382	436.114		0.463	0.336
458	525.2		0.463	0.199
232.154	340.625		0.031	0.021
305.941	419.643		0.185	0.062
333.81	348.42		0.154	0.076
305.286	361.071		0.232	0.268
345.902	393		0.34	0.233
348.4	306.737		0.34	0.275
241.9	513.212		1.02	0.041
223.429	466.429		0.015	0.103
228	459.925		0.062	0.117
200	360		0.093	0.11
428.5	246.111		0.247	0.13
205.5	318		0.154	0.165
220.8	625.591		0.046	0.151
205.5	398.583		0.031	0.13
212.167	425.929		0.093	0.027
203.167	364.348		0.015	0.385
253.75	407.538		0.015	0.398
278	504.88		0.124	0.124
	401.192		0.386	0.336
	548.571		1.329	0.233
	492.516		0.278	0.13
282.31	461.923		0.34	0.041
183.667	362.304		0.757	0.179
272.412	819.167		0.927	0.082
303.667	326.909		0.077	0.007
347.3	359.235		0.247	0.137
255	418.857		0.015	0.302
294.024	401.32		0.093	0.261
234.083	464		0.479	0.24
272.857	569.792		0.34	0.069
306.2	522.375		0.062	0.137
255.292	581.444		0.232	0.117
316.352	535		0.015	0.13
189	358		0.031	0.261
286.242	572.522		0.031	0.22
217.5	218		0.077	0.385
251.75	454.114		0.185	0.542
208.5	310.778		0.124	0.144
200	371.029		0.154	0.144
213.556	361.35		0.046	0.185
237.4	381.261		0.603	0.158
192	343.667		0.015	0.089
215.846	315.85		0.031	0.261
236	455.636		0.247	0.13
227.167	344.5		0.201	0.391
294.842	398.895		0.263	0.089
258.16	491.571		0.324
237.655	308.5		0.433
229.633	493.083		1.267
254.087	303.5		0.154	0.151
256.7	307.053		0.154	0.069
262.333	412.2		0.108	0.282
209.333	281.05		0.015	0.776
	346.158		0.015	0.199
	440.714		0.031	0.199
	283.5		0.031	0.089
319	387.867		0.077	0.027
283	322.444		0.031	0.185
324	264.75		0.278	0.11
181.727	453.737		0.093	0.288
373.667	339		0.124	0.144
217	379.662		0.015	0.124
215.5	348.2			0.021
265.652	404.333			0.055
195.25	364.333			0.179
292.85	381.385		0.448	0.213
203.182	434.667		0.093	0.316
275.545	290.1		0.263	0.254
271.778	289.571		0.742	0.055
211	344.588		0.154	0.034
273.875	512		0.015	0.055
254.571	253.375		0.649	0.041
217.667	261.308		0.185	0.096
309	248		0.108	0.041
391.444			0.386	0.007
309.667			0.371	0.11
280.75			0.834	0.948
394.25	307.54		0.046	0.055
373.062	372		1.53	0.343
274.143	444.364		0.031	0.213
478.85	251		0.062	0.014
363.306	183		0.031	0.144
445.407	221.119		0.031	0.034
297.118	311.295		0.139	0.33
332.4	662		0.232	0.419
431.925	479		0.062	0.117
365.611	330.625		0.201	0.007
284.556	321.304		0.139	0.192
334.25	296.444		0.093	0.192
365.577	218		0.881	0.261
270.5	274.389		0.772	0.165
282.947	199.25		0.448	0.041
224.25	270.375		0.463	0.027
327.714	252.143		0.355	0.014
433.714	247		0.154	0.24
389.286	439.367		0.046	0.24
336.214	427.809		0.093	0.632
353.946	288.786			0.117
398.714	240.571			0.192
393.892	464.154			0.11
285.688	1082.09		0.185	0.185
320.222	363.471		0.015	0.446
384.667	244.222		0.17	0.144
236.5	218.25		0.17	0.137
319.357	240.6		0.046	0.062
428.5	501.364		0.015	0.144
399.868	263.684		0.031	0.185
278.333	195.667		0.355	0.446
278.333	383.577		0.124	0.206
415	520.25		0.309	0.185
259.885	227		0.17	0.247
339.118	452.6		0.51
342.5	657.385		0.139
266.8	359.828		0.015
252.692	222.938		0.371	0.007
320.667	306.109		0.108	0.027
	266.929		0.046	0.007
	526.769		0.077	0.124
	578		0.139	0.124
360.727	266.889		0.046	0.048
215.455	266.083		0.309	0.13
227.833	368.812		0.247	0.124
322	282.76		0.494	0.027
280.235	447.25		0.108	0.117
315	357.846		1.653	0.124
294	247.857		0.757	0.103
357.25	871.652		1.406	0.199
404.364	467		0.263	0.103
184.077	254.273		0.541	0.021
327.667	575.444		0.618	0.158
378.815	232.458		0.556	0.124
374.375	293.857		0.139	0.137
429.607	287.714		0.124	0.282
374.857	284.273		0.402	0.13
387.433	199.429		0.093	0.021
435			0.294	0.027
331.667			0.124	0.034
359.5			0.108	0.24
336.667	1095.45		0.649	0.247
358.893	1180.63		0.433	0.158
269.95	658.806		0.216	0.124
367.25	838.1		0.572	0.233
286.333	841		0.541	0.247
367.191	700		0.572	0.275
273.565	910.623		0.247	0.062
342.178	973.195		0.139	0.165
221	709.133		0.093	0.24
264.5	771.615		0.062	0.426
361.171	495.312		0.216	0.007
261	928.031		0.031	0.055
309.079	1256		0.587	0.014
405.056	699.565		0.046	0.206
344.143	1278.51		0.093	0.357
290	663.5		0.742	0.117
321.556	605.25		0.402	0.172
302.273	852.211		0.263	0.179
245.091	939.1		0.062	0.014
411.524	1001.56		0.232	0.378
424.926	598.1		0.201	0.027
282.952	621.763		0.093	0.398
325.804	838.75			0.343
358.061	592.889			0.261
242	977.5			0.021
281.75	563.682		0.17	0.185
298.833	600		0.17	0.233
280.571	810		0.185	0.034
223.029	747.774		0.031
319.455	827.65		0.263
328.667	1223.55		0.015
217	1079.35		0.093	0.055
355.727	760.576		0.247	0.048
255.5	970.946		0.34	0.062
351.733	788		0.201	0.144
384	1322.18		0.046	0.13
251.4	472		0.417	0.014
270.5	798.065		0.124	0.048
379.5	811.667		0.433	1.016
263.286	1351.32		0.433	0.508
331.625	627		0.463	0.13
301	740.043		0.015	1.243
258	891.762		0.232	0.082
302.375	730.586		0.371	0.494
294.5	869.841		0.046	0.062
375.097	738		0.865	0.062
369.476	756.857		0.309	0.913
415.526	845.444		0.062	0.302
310.4	1036.94		0.046	0.021
395.9	954		0.726	0.103
238.778	1041.73		0.355	0.611
341.528	968.111		0.695	0.014
299.8	807.905		0.077	0.453
194.222	681.125		0.062	0.151
348.333	742.963		1.9	0.35
409	757.667		0.031	0.027
375.164	711.625		0.587	0.021
332.8	757.758		0.556	0.529
296.143	871.279		0.324	0.501
358.714	694.915		0.154	0.041
242	1039.75		0.139	0.014
260.667	913.231		0.17	0.694
353	823.857		0.34	0.048
241	773.05		0.649	0.481
317	659		0.417	0.076
372.533	764.85		0.324	0.378
329.286	1022.04		0.711	0.048
197.5	823.846		0.51	0.014
294.3	722.667		0.015	0.021
247	743.629		0.062	1.875
	1043.13		0.093	0.069
	879.267		0.324	1.208
	731.632		0.525	1.071
506.5	1491.11		0.17	0.007
469.857	498.381		0.046	0.92
719.304	883.731		0.015	0.735
483	1006.67		0.17	0.062
756.812	704.75		0.062	0.494
564.111	1438.5		0.463	0.742
710	990.356		0.216	0.46
672.907	813.562		0.077	1.682
869.842	714.75		0.062	0.007
508.667	1078.86		0.093	0.542
539.409	712.643		0.108	0.069
700.238	1915.33		0.124	0.11
854.632	559		0.015	0.371
618.15	1099.08		0.015	0.247
373.444	714.633		0.124	0.934
635.429	892.704		0.031	0.961
1084.5	864.027		0.479	0.027
822.3	632.537		0.324	0.357
523.588	768.476		0.294	0.048
597.5	749.13		0.077	0.707
1040.27	735.308		0.463	0.604
296	722		0.139	1.463
429	798.588		0.556	0.144
537.25	667.211		0.077	1.476
957.5	781		0.139	0.096
690.63	981.879		0.093	0.014
518	935.8		0.046	0.309
685.464	1103.12		0.85	0.034
955.826	1241.98		0.077	0.014
965.122	1086.76		0.649	0.021
631.786	1197.16		0.108	0.041
582	783.312		0.015	0.007
827.128	970.875		0.046	0.817
593.667	496		0.015	0.021
592.857			0.015	0.227
582			0.124	0.9
598.917			0.232	0.007
864.286	596.833		0.216	0.385
971.25	703.35		0.031	0.343
835.164	830.2		0.154	0.137
730	474.571		0.077	0.124
732.435	576
1043.23	485.625
810.286	481
923.111	628.333		0.062	0.015
978.231	582.565		0.216	0.603
770.879	465.2		0.355	0.772
854.444	735.312		0.154	0.093
823.031	764.5		0.247	0.541
752.357	895.774		0.139	0.34
797.444	555		0.015	0.031
342.125	498.286		1.329	0.185
448	739		0.587	0.216
	1063.58		0.046	0.263
	322		0.34	0.108
	219.636		0.324	0.278
304	444.889		0.294	0.324
304	401.917		0.309	0.108
785.714	725		0.139	0.603
763.667	447.652		0.108	0.031
866.667	750.167		0.371	0.711
863	920.923		0.463	0.015
897.231	438		0.263	0.185
926.5	813.333		0.062	0.618
702	481.167		0.17	0.062
786.714	594.5		0.031	0.711
780.8	719.875		0.093	0.247
741.333	548.889		0.062	0.402
964.407	841		0.185	1.251
864.647	805.607		0.417	0.077
662.867	321.6		0.015	0.402
1012.97	237		0.433	0.201
813.7	668.45		0.711	0.046
1123.64	511.222		0.633	0.17
1248.59	317		0.216	0.216
905.167	334		0.046	0.17
667.429	586.75		0.603	0.015
733.75	588.423		0.139	0.17
1197.5	837.108		0.216	0.015
1186.95	547.923		0.294	0.711
548.333	673.214		0.185	0.031
1149.8	386		0.108	0.572
1227	923.5		0.309	0.448
820	771.706		1.035	0.216
1135.37	809.8		0.015	0.34
908.042	943.786		0.711	0.201
793.643			0.263	0.479
671.714			0.433	0.185
840.533			0.278	0.603
820.75	561		0.201	0.201
640	781.273		0.51	0.386
563.875	840.583		0.278	0.17
676.737	1472.32		0.494	1.02
1100.47	724.833		0.216	0.819
767	568		0.139	0.185
689	770.542		0.124	1.499
878.667	775.474		0.015	0.355
673.5	1068.06			0.386
721.714	846.8			0.139
1081.3	835			0.34
641.455	724		0.154	0.541
650.5	979.613		0.154	1.19
879.875	839		0.216	0.093
758.1	866.444		0.093	0.17
645.15	1104.42		0.093	0.371
523.5	617.833		0.062	0.216
541.583	985.229		0.201	0.34
	916.591		0.309	0.015
	646.667		0.015	0.216
	688.357		0.108	0.309
	737.5		0.154	0.726
386	889.429		0.139	0.417
765	802.435		0.417	0.124
404.789	1060.88		0.263	0.17
447.857	799.273		0.232	0.649
378.25	846.5		0.525	0.216
457.714	805.722		0.309	0.093
421	708		0.603	0.093
280	817.25		0.819	0.062
428.905	1201.27		0.093	0.093
490	789.455		0.108	0.247
414.8	919.2		0.062	0.433
402.2	974.592		0.031	0.031
441	1735.38		0.618	0.015
447.962	724.5		0.046	0.015
261	1820		0.927	0.154
551	1528.58		0.062	0.371
328.526	1092		0.031	0.093
332	1648.66		0.417	0.34
446.132	1236.97		0.371	0.201
484.792	924.25		0.216	0.031
447.368	614.895		0.108	0.201
432.833	662.667		0.463	0.17
400.739	1167.53		0.062	0.17
405.364	930		0.015	0.015
682.25	936.609		0.124	0.232
521.348	1203.25		0.294	0.093
517.14	1211.67		0.525	0.031
397.913	943.737		0.124	0.062
479.587	1163.62		0.015	0.154
482.3	709.2		0.093	0.494
234	1013.33		0.031	0.17
320.211	1181.04		0.108	0.587
256.357	956.114		0.927	0.015
242.5	802.808		0.34	0.046
404.19	627.5		0.031	0.525
395.903	848.769		0.247	0.17
415.857	1216.96		0.154	0.031
429.679	595.2		0.309	0.015
398.4	1678.57		0.216	0.17
	955.094		0.185
	679
	731.2
217.091	1547.44			0.324
230	1098.65		0.015	0.355
181	942.5		0.015	0.417
236.2	1238		0.294	0.154
233.077	1455		0.108	0.448
192	565.125		0.062	1.39
225.062	932.2		0.216	0.51
141	981		0.015	0.062
269	1011.71		0.015	0.108
213	935.857		0.324	0.062
196	834.6		0.046	0.154
186.5	669.429		0.077	0.046
235	1250		0.077	0.695
187	573.857		0.031	0.031
239.905	1607.91		0.402	0.139
191	675.143		0.031	0.263
196.556	682.375		0.17	0.015
177	704.636		0.294	0.062
220.062	1579.35		0.015	0.355
262.81	598.6		0.587	0.015
258	838.067		0.819	0.927
151	1064.15		0.294	0.525
198	1050		0.742	0.216
186	918.9		0.355	0.711
200.5	673.5		0.17	0.556
213.875	818.075		0.124	0.309
213.941	746.778		0.711	0.139
198.8	711		0.881	0.834
207.556	879.321		0.355	0.417
192.4	1187.97		0.711	0.062
229.933	817.125		0.154	0.309
186.25	492		0.046	0.556
225.143	1461.95		0.294	0.139
232.393	783.718		0.216	0.958
216.286	603.4		0.062	0.139
219	664.647		0.324	0.664
202	653		0.479	0.062
239.182	681.5		0.216	0.17
189	827		0.433	0.386
213.125	857.98		0.309	0.139
172	560.75			0.386
280.545	935.125			0.046
242.435	762.286			0.819
241	771.222		0.201	0.541
163	950		0.216	0.046
235	772.167		0.046	0.015
185	783.143		0.139	0.263
245.556	623.667		0.046	0.278
198.611	706.5		0.031	0.402
263.409	625		0.108	0.417
207.5	700.071		0.154	0.386
248.5	657.667		0.355	0.17
396.932	640.5		0.077	0.046
230.318	1265.2		0.015	0.232
208.4	681.5		0.015	0.34
242	646.895		0.154	0.216
255.875	504		0.232	0.355
194.2	313.5		0.062	0.278
156	463		0.093	0.108
250.833			0.031	0.201
234.667			0.139	0.201
216.769			0.062	0.031
186.857	983		0.201	0.742
	541.759		0.015	0.108
	395.053		0.046	0.309
	841.25		0.278	0.154
251.333	717.094		0.031	0.031
208	430.667		0.154	0.17
203.25	446.89		0.031	0.618
243.929	1013.08		0.154	0.062
216.647	500.46		0.062	0.139
238.64	344.337		0.062	0.185
213.677	826.333		0.062	0.093
208	591.579		0.015	0.263
229.438	763.758		0.046	0.093
220.312	400.842		0.263	0.479
218.316	319.48		0.031	0.448
173.667	672.067		0.093	0.185
205	529.964		0.062	0.015
200.444	681.562		0.015	0.17
165	632.5		0.108	0.124
218	453		0.154	0.031
220.291	218.062		0.139	0.17
193.276			0.015	0.247
226.902			0.031	0.077
239.774			0.031	0.294
220.308	295		0.124	0.355
203.5	343.059		0.108
205.833	500.333		0.34
209.429	490.107		0.031
224	410.674		0.015	0.046
209.462	399.382		0.015	0.046
183.2	544.152		0.17	0.139
192.5	466.453		0.062	0.046
212.767	463.214		0.062	0.402
176	256.5		0.062	0.154
242	583.938		0.031	0.355
187.611	331.1		0.062	0.062
236.5	463.923		0.031	0.031
167	384.975		0.015	0.185
193	290.875		0.093	0.046
193.538	479.885		0.046	0.417
230			0.247	0.34
219.8			0.154	0.294
249.5			0.154	0.541
205.029	739.132		0.232	0.062
209.448	742.923		0.015	0.572
205.8	468.17		0.062	0.062
221.2	300.589		0.417	0.649
199.464	509.8		0.046	0.216
233.273	475.714		0.093	0.015
182.75	316.764		0.062	0.062
218.65	258.049		0.062	0.247
181.125	417.2		0.031	0.247
184.25	486.88		1.298	0.294
183	227.756		0.247	0.247
290	292.944		0.124	0.386
184.364	480.889		0.015	0.541
223.29			0.015	0.34
262.214			0.525	0.015
276			0.062	0.124
224.833	568.448		0.247	0.556
230.333	389.837		0.062	0.139
204.833	409.962		0.108	0.093
204.571	472.022		0.062	0.402
235	339.091		0.046	0.093
208	383.984		0.015	0.216
246.214	464.915		0.062	0.68
199.143	482.167		0.309	0.046
234.143	371.896		0.309	0.263
233.478	359.227		0.216	0.834
223.268	538		0.201	0.031
215.571	487.095		0.031	0.17
174.667	405.8		0.185	0.015
219.093	593		0.077	1.143
182.636	369.105		0.154	0.015
	307.533		0.093	0.093
	498.875		0.077	0.108
	355		0.031	0.185
218.1	292.522		0.062	0.324
311.125	425.833		0.185	0.201
212	378.6		0.17	0.062
270.917	349.5		0.154	0.201
345.346	361.532		0.093	0.34
330.111	385.211		0.031	0.139
255	295		0.062	0.309
351.123	348.667		0.093	0.309
385.01	389.277		0.185	0.525
387.712	413			0.201
456.226	276.97			0.046
674.733	435.6			0.633
430.333	500		0.031	0.031
407.667	309.193		0.077	0.062
514.391	367.667		0.371	0.463
650.553	225.2		0.031	0.124
628.3	442.171		0.031	0.046
372.455	313.385		0.201	0.046
441	486.639		0.031	0.263
489.3	319.474		0.015	0.247
422.176	453.455		0.015	0.185
351.286	354.705		0.881	0.046
359.333	395.087		0.015	0.015
356.273	282.222		0.463	0.278
401.211	435		0.062	0.309
261.364	396.222		0.309	0.216
240.333	522.772		0.185	0.046
388.167	407.238		0.263	0.216
229	374.731		0.077	0.077
417.3	486.5		0.386	0.51
369.429	195		0.154	0.093
346.333	387.455		0.402	0.232
	557.667		0.448
	470.432		0.124
	452.617		0.618
350.5	261.111		0.077	0.541
298.471	342.04		0.031	0.541
457.765	276		0.463	0.402
346.263	733.5		0.124	0.278
328.875	314.062		0.371	0.139
647.167	447		0.154	0.294
418.414	215.031		0.031	0.062
571.154	493.029		0.015	0.015
424.5	418.8		0.046	0.294
359.214	212.2		0.417	0.68
276.875	436.6		0.402	0.139
378.167	415.5		0.046	0.433
449.917	233.069		0.031	0.881
535.923	467.969		0.015	0.309
485			0.124	0.294
701.092			0.17	0.324
727.316			0.124	1.39
416.286	289		0.046	0.324
925.558	330.333		0.062	0.448
701.122	318.405		0.062	0.124
718.576	302.829		0.077	0.17
740.385	314.526		0.402	0.031
726.333	305.6		0.154	0.062
357	297.8		0.232	0.031
758.095	270.464		0.201	0.525
579.256	445		0.015	0.031
759.387	269.231		0.386	1.36
583.92	258.042		0.417	0.541
639.207	326		0.448	0.046
486.667	283.433		0.093	0.355
446.312	287		0.031	0.015
490.077	342.444		0.093	0.294
509.4	409.833		0.108	0.108
559.667	155		0.077	0.139
585.192	349.778		0.015	0.031
503.222	465.625		0.031	0.154
539.857	318.417		0.077	0.015
368	266.25		0.031	0.263
427	459.167		0.031	0.139
465.767	236.714		0.17	0.093
558	229.533		0.093	0.031
596	318		0.355	0.525
564.29	296.97		0.015	0.278
	401.147			0.046
	290.25			0.216
	308.667			0.139
225.9	329.15		0.185	0.108
204.5	336.19		0.294	0.247
163	371.091		0.139	0.201
264.714	418.548		0.17	0.216
230	375.724		0.139	0.232
251.8	283.5		0.046	0.247
211.667	359.5		0.324	0.912
278.75	361		0.077	0.402
224.059	370.967		0.185	0.031
196	276.875		0.263	0.572
253.412	386.5		0.247	0.124
237.625	269.1		0.201	0.294
252.667	350.857		0.062	0.479
214.4	273.375		0.062	0.649
276.989	263.75		0.417	0.139
192.25	250.176		0.525	0.108
232.182	180.75		0.201	0.139
190.571	263.333		0.185	0.201
237.923	281.429		0.216	0.046
252.514	317.476		0.046	0.433
209.562	471		0.046	0.015
246	272.333		0.154	0.124
265.176	365.233		0.247	0.463
189.875	225		0.386	0.077
234.913	205.375		0.309	0.015
250.889	260.333		0.541	0.015
291.833	464.84		0.819	0.015
212.304	288.889		0.355	0.525
223	438.4		0.124	0.046
238.167	172.667		0.046	0.772
235.765	376.417		0.448	0.093
255.833	371.975		0.68	0.139
212.25	583.692		0.093	0.34
206.25	216.931		0.046	0.015
228.286	308.564		0.077	0.124
244.867	198.571		0.216	0.031
231.111	330.163		0.402	0.015
220	340.75		0.185	0.139
173	187.25		0.216	0.185
207.044	228.706		0.247	0.077
242.533	401.143		0.294	0.093
210	350.12		0.417	0.031
186	358		0.077	0.154
206.75	343.737		0.031	0.015
189.286	325.286		0.294	0.031
234.619	396.579		0.108	1.792
183.375	305.92		0.479	0.077
182.25	384.381		0.881	0.386
204.75	296.286		0.124	0.031
206.75	335.923		0.386	0.216
214.5	302.4		0.278	0.572
188	278.667		0.108	0.108
224.15	304.103		0.031	0.031
222.438	390.348		0.355	0.294
266.5	331		0.108	0.448
195.333	289		0.108	0.108
182.5	193		0.046	0.015
242	337.68		0.077	0.015
215.333	323.778		0.124	0.541
226.75	295.75		0.062	0.324
265.4	321		0.232
200.737	331		0.247
229.833	287.652		0.185
268.194	352.538		0.402	2.642
239.5	303.75		0.015	2.642
220	317.2		0.062	0.015
209	338.051		0.139	0.077
209.25	281.583		0.015	0.695
164.6	288		0.031	0.031
212.75	334.4		0.309	0.062
231.2	248		0.201	0.309
213	202.6		0.077	0.139
233	262.167		0.278	0.757
228.222	297.125		0.015	0.015
258.739	227.333		0.402	0.17
225.188	300.4		0.015	0.154
176.5	223.2		0.062	0.263
223.7	534.467		0.015	0.525
211.4	268.381		0.031	0.015
227.116	280.455		0.386	0.309
224.5			0.015	0.463
218.615			0.046	0.015
149			0.232	0.386
217.5	461.846		0.433	0.062
225	563.462		0.124	0.371
226.778	592.429		0.077	0.031
189	776.25		0.139	0.216
222.667	667.488		0.139	0.062
208.952	502.642		0.015	0.448
182.25	495		0.077	0.324
193.6	383.019		0.201	0.17
191.692	531.875		0.68	0.34
243.882	431.909		0.046	0.139
239.833	480.714		0.587	0.031
229.333	398.867		0.046	0.278
	433.359		0.062	0.154
	336.045		0.046	0.494
	366.845		0.386	0.201
	406		0.077	0.124
	227.5		0.124	0.077
	331.5		0.556	0.046
	429.538		0.015	0.077
	263.809		1.282	0.031
	431.358		0.263	0.015
	325.525		0.324	0.232
	880.735		0.031	0.463
	518.574		1.097	0.819
			0.417	0.34
			0.062	0.124
			0.247	0.742
	356.846		0.139	0.479
	306.462		0.263	0.046
	583.837		0.402	0.093
	264.966		0.263	0.402
	320.667		0.139	0.448
	377.333		0.278	0.448
	485.545		0.479	0.046
	463.692		0.093	0.124
	499.588		0.263	0.386
	554.825		0.015	0.216
	343.167		0.572	0.062
	420.467		0.263	0.448
	236.824		0.046	0.154
	404.375		0.077	0.294
	567.053		0.046	0.108
	359.125		0.309	0.031
	384.773		0.046	1.39
	472.474		0.139	0.541
	402.75		0.124	0.046
	572.393		0.093	0.278
	470.897		0.603	0.062
	347.778		0.093	0.077
	457.286		0.433	1.128
	441.382		0.865	0.433
	399.105		0.093	0.355
	424.167		0.015	0.139
	507.538		0.124	0.015
	331.5		0.587	0.587
	271		0.015	0.417
	437.7		0.046	0.355
	466.25		0.108	0.139
	417.842		0.031	0.17
	518.629		0.046	0.216
	357.3		0.015	0.077
	415.55		0.015	0.093
	381.294		0.185
	376.421		0.031
	307.447		0.093
	441.781		0.216	0.108
	532.179			0.247
	402.241			0.062
	461.81			0.324
	543.429		0.124	0.015
	620.63		0.077	0.015
	320.261		0.093	0.015
	313.385		0.015	0.046
	385.605		0.479	0.015
	414.789		0.046	0.031
	296.737		0.062	0.232
	336.077		0.077	0.17
			0.247	0.417
			0.154	0.618
			0.124	0.695
	311.818		0.139	0.433
	315.7		0.077	0.201
	1436.78		0.108	0.649
	506.531		0.031	0.788
	1002.38		0.185	0.247
	1431.72		0.062	0.015
	1480.77		0.031	0.093
	971.5		0.108	0.572
	1620.78		0.185	0.355
	1344.69		0.185	0.154
	1952.6		0.201	0.015
	1307.29		0.108	0.046
	1215.44		0.247	0.324
	1382.33		0.479	0.494
	752.75		0.154	0.062
	1580.38		0.17	0.726
	1509.68		0.062	0.031
	1854.28		0.031	0.015
	1292.65		0.232	0.34
	400.5		0.077	0.062
	1543.8		0.772	0.015
	1367.12		0.185	0.309
	1942		0.185	0.417
	970.643		0.046	0.51
	1315.33		0.216	0.278
	2422		0.093	0.417
	1237		0.108	0.355
	2232.62		0.525	0.402
	2190.38		0.834	0.062
	2180		0.757	0.139
	1764.36		0.371	0.124
	2191.5		0.34	0.031
	2415.43		0.015	0.062
	1778		0.077	0.278
	2064.58		0.294	0.108
	1482.7		1.777	0.062
	1653.35		0.015
	1760		0.247
	2009.68		0.093
	1154.5		0.201
	1531.79		0.139
	310.458		0.263
	1655		0.093
	854.75		0.062
	911.5		0.015
	1815.77		0.479
	1283.94		0.34
	1884.11		0.124
	1542.47		0.093
	835.75		0.185
	1441.88		0.417
	1631.67		0.309
	310.508		1.236
	1118.29		0.015
	638.95		0.201
	1803.67		0.031
	1777.62		0.247
	227.852		0.324
	1485.18		0.309
	278.533		0.031
	1391		0.17
	558.056		0.077
			0.263
			0.124
			0.216
	265		0.17
	505		0.124
	536		0.077
	696.5		0.417
	873.111		0.031
	483.714		0.386
	755.316		0.17
	680		0.031
	614.5		0.649
	522.118		0.031
	723.167		0.108
	698.333		0.031
	524.103		0.247
	483.333		0.541
	427.667		0.124
	671.478		0.201
	648.222		0.031
	618.85		0.077
	841.78		0.402
	686.895		0.247
	444.333		0.402
	445.25		0.278
	426.8		0.618
	559.2		0.85
	547.694		0.402
	611.304		0.294
	538.889		0.17
	599.088		0.324
	702.472		0.355
	868.5		0.185
	605.667		0.309
	783.833		0.355
	949.314		0.247
	894.871
	408
	693.625
	874		0.108
	1018.47		0.17
	862.212		0.015
	647.765		0.433
	886.68		0.031
	788.885		0.185
	580		0.077
	968.291		0.031
	652.75		0.077
	917.655		0.062
	1032.72		0.355
	841.132		0.046
	460		0.355
	676.778		0.046
	815.118		0.294
	699.4		0.015
			0.077
			0.062
			0.031
	327.5		0.433
	325.286		0.294
	177.222		0.185
	390.238		0.093
	263.789		0.633
	203		0.139
	283.857		0.154
	630.23		0.263
	516.959		0.572
	265.053		0.124
	606.967		0.062
	355.75		0.324
	378.236		0.046
	332.111		0.046
	335.556		0.015
	468.105		0.077
	334.545		0.216
	282.667		0.371
	287.267		0.031
	385.64		0.062
	314		0.17
	369.242		0.309
	395.273		0.062
	366.216		0.232
	243.25		0.093
	234		0.124
	430.857		0.077
	312.301		1.36
	223.167		0.433
	401.5		0.185
	311.149		0.232
	287.571		0.093
	382.986		0.386
	280.909		0.232
	419.291		0.139
	203		0.247
	269.5		0.031
	252.333		0.139
	405.267		0.17
	234.5		0.062
	345.415		1.174
	552.256		0.726
	213		0.062
	372.097		0.324
	328.551		0.015
	229.778		0.062
	544.792		0.154
	402.62		0.031
	348.179		0.448
	507.792		0.031
	254		0.463
	395.911		0.201
	435.3		0.263
	377.812		0.479
	305.556		0.108
	262.972		0.031
	326.096		0.17
	446.971		0.093
	223		0.201
	365.981		0.433
	205.429		0.185
	305.738		0.046
	317.727		0.077
	534.615		0.031
	242.905		0.077
	588.679		0.031
	312.214		0.015
	190		1.205
	265.178		0.124
	321.8		0.031
	384.5		0.247
	347.333
	395.333
	329
	371.824		0.324
	247.667		0.263
	318.303		0.263
	285.565		0.015
	270		0.046
	320.107		0.124
	258.46		0.015
	271.85		0.093
	250.333		0.093
			0.077
			0.185
			0.247
			0.124
			0.371
			0.062
			0.124
			0.015
			0.448
			0.355
			0.417
			0.046
			0.015
			0.185
			0.015
			0.139
			0.093
			0.17
			0.062
			0.062
			0.062
			0.108
			0.371
			0.139
			0.216
			0.093
			0.124
			0.309
			0.139
			0.247
			0.015
			0.093
			0.046
			0.062
			0.263
			0.015
			0.232
			0.154
			0.278
			0.154
			0.015
			0.463
			0.108
			0.232
			0.015
			0.077
			0.108
			0.324
			0.247
			0.031
			0.077
			0.201
			0.031
			0.247
			0.031
			0.124
			0.371
			0.046
			0.077
			0.077
			0.077
			0.124
			0.433
			0.185
			0.154
			0.139
			0.015
			0.046
			0.216
			0.077
			0.263
			0.417
			0.294
			0.124
			0.324
			0.185
			0.139
			0.247
			0.402
			0.309
			0.062
			0.124
			0.17
			0.015
			0.139
			0.185
			0.355
			0.046
			0.108
			0.294
			0.124
			0.093
			0.093
			0.015
			0.124
			0.185
			0.278
			0.34
			0.201
			0.17
			0.154
			0.185
			0.031
			0.031
			0.062
			0.17
			0.216
			0.417
			0.154
			0.139
			0.324
			0.077
			0.324
			0.015
			0.093
			0.077
			0.093
			0.031
			0.309
			0.309
			0.154
			0.371
			0.139
			0.247
			0.17
			0.062
			0.17
			0.17
			0.232
			0.015
			0.031
			0.386
			0.355
			0.139
			0.046
			0.232
			0.031
			0.046
			0.093
			0.17
			0.031
			0.046
			0.185
			0.34
			0.139
			0.062
			0.124
			0.093
			0.139
			0.216
			0.139
			0.263
			0.062
			0.062
			0.046
			0.062
			0.139
			0.216
			0.093
			0.046
			0.17
			0.093
			0.108
			0.232
			0.17
			0.216
			0.031
			0.093
			0.062
			0.34
			0.031
			0.124
			0.015
			0.015
			0.108
			0.015
			0.077
			0.015
			0.093
			0.093

## Sheet: Fig 8C
Wt_BafA1 - Baseline	Gan_BafA1 - Baseline		Wt_Rapa+BafA1 - Rapa	Gan_Rapa+BafA1 - Rapa
1	0.65		1	1.23
1	0.57		1	1.1
1	0.76		1	1.2

## Sheet: Fig 9B
TFEB mean in Nucleus				Nucleus Area
shSCR	shGAN			shSCR	shGAN
6054.94	5315.52
7107.96	4702.03
5588.54	5377.24				47.523
6850.89	5712.57			82.809	71.377
5195.05	3502.94			61.798
5457.52	3303.71
4336.15	4239.04				24.719
3982.69	4170.08			87.383
3784.71	4446.63
5010.87	3365.34				51.54
5366.92	4182.73
6388.84	3848.58			50.056
6093.13	4820.54
5283.37	3562.52				90.843
5184.34	3764.05				41.714
	4456.2			77.433
	4039.51			53.517
	4562.06				65.382
8838.26
9293.03				73.354
				61.118	74.59
	5367.19			54.012	32.382
10387.9	6519.83			43.444
					43.568
9988.35	4926.99
	5145.35			65.568
					53.826
10435.7
12728	3684.04
	4621.23			33	73.107
				36.523
9391.91				74.961
11827.2	4972.82			85.714	56.174
	4810.1				69.77
	6287.43				60.624
8075.23
				48.944
	5430.22			28.18	61.551
7852.64	5805.03
7536.91
				54.321
	4371.67				51.54
8043.24
				71.624
	5228.85				55.556
5708.61
				68.472
	5171			48.203
7378.74					101.905
6377.46					36.461
	4394.11			71.624
				45.854
6973.18					55.433
5881.69	5960.65				74.837
				39.365
8905.01	6081.7				71.562
				59.512	56.236
				42.27
8970.33	4965.21
	4354.56				41.158
				94.366	63.405
8101.33					48.573
4887.78	5083.84
7606.76				56.669
					42.27
					27.809
7112.32	4951.71			78.854
5087.59	4545.56			31.023
6234.02					76.506
	4502.18			71.624
				67.916	49.377
	5359.08
				28.118	66.618
	5077.57
	4092.51			52.467	50.551
	4540.47			30.714	49.747
	4558.58			79.287
	4372.93			28.736
					58.708
				57.349
				53.641	58.152
				37.45	75.703
					50.551
					30.714
					66.68
					59.141
					39.427
					58.214
					81.944
					71.315
					82.871
					85.281

## Sheet: Fig 9D
Gapdh	Tfeb	Becn1	CtsB	CtsD	Lamp1	Mcoln1
1	0.5997	0.623	0.4875	0.4809	0.3931	0.3512
1	0.4921	0.6639	0.4415	0.5505	0.3663	0.3877
1	0.5546	0.6628	0.5405	0.6579	0.4831	0.4278
